# Supplementary material for: Structure-guided design of CPPC-paired disulfide-rich peptide libraries for ligand and drug discovery
Source: Chem Sci. 2022 May 20;13(26):7780–9. doi: 10.1039/d2sc00924b (PMC9258321; doi:10.1039/d2sc00924b)
Supplement: SC-013-D2SC00924B-s002 [file SC-013-D2SC00924B-s002.xlsx]

## Sheet: Sheet1
Number	Sequence																				Abundance	Percentages
1	CPPC	M	E	V	S	S	C	D	E	E	T	G	E	C	E	I	G	S	R	CPPC	282	0.00252259
2	CPPC	E	V	Y	K	P	C	D	E	E	T	G	E	C	A	S	Q	W	G	CPPC	168	0.00150282
3	CPPC	L	R	Q	D	W	C	D	E	E	T	G	E	C	T	P	P	G	I	CPPC	158	0.00141336
4	CPPC	T	R	V	S	L	C	D	E	E	T	G	E	C	E	A	S	I	P	CPPC	131	0.00117184
5	CPPC	F	A	P	R	D	C	D	E	E	T	G	E	C	W	H	L	E	T	CPPC	107	0.000957152
6	CPPC	P	L	E	A	V	C	D	E	E	T	G	E	C	P	R	A	R	S	CPPC	96	0.000858753
7	CPPC	Y	R	L	S	L	C	D	E	E	T	G	E	C	S	V	S	L	P	CPPC	86	0.0007693
8	CPPC	L	A	P	V	V	C	D	E	E	T	G	E	C	E	V	S	K	Q	CPPC	85	0.000760354
9	CPPC	S	T	V	V	R	C	D	E	E	T	G	E	C	E	N	L	H	L	CPPC	75	0.000670901
10	CPPC	R	W	E	L	T	C	D	E	E	T	G	E	C	W	S	E	Q	V	CPPC	72	0.000644065
11	CPPC	L	E	E	R	W	C	D	E	E	T	G	E	C	I	L	P	N	A	CPPC	67	0.000599338
12	CPPC	E	R	T	M	I	C	D	E	E	T	G	E	C	Q	F	K	A	V	CPPC	67	0.000599338
13	CPPC	E	R	A	M	S	C	D	E	E	T	G	E	C	G	V	G	W	N	CPPC	66	0.000590393
14	CPPC	H	A	E	Y	V	C	D	E	E	T	G	E	C	P	V	V	S	I	CPPC	60	0.000536721
15	CPPC	R	T	T	A	E	C	D	E	E	T	G	E	C	Y	R	V	E	A	CPPC	60	0.000536721
16	CPPC	M	V	S	S	L	C	D	E	E	T	G	E	C	G	V	P	G	E	CPPC	58	0.00051883
17	CPPC	P	R	T	V	E	C	D	E	E	T	G	E	C	E	V	R	G	Q	CPPC	52	0.000465158
18	CPPC	L	L	T	E	W	C	D	E	E	T	G	E	C	T	R	V	E	Q	CPPC	46	0.000411486
19	CPPC	G	I	P	R	L	C	D	E	E	T	G	E	C	A	A	E	R	D	CPPC	46	0.000411486
20	CPPC	I	Q	E	L	T	C	D	E	E	T	G	E	C	T	T	L	D	G	CPPC	45	0.00040254
21	CPPC	R	S	D	T	L	C	D	E	E	T	G	E	C	R	A	V	E	S	CPPC	44	0.000393595
22	CPPC	L	G	F	L	W	C	D	E	E	T	G	E	C	E	S	R	Y	S	CPPC	44	0.000393595
23	CPPC	E	S	D	R	V	C	D	E	E	T	G	E	C	G	S	R	G	T	CPPC	44	0.000393595
24	CPPC	S	P	T	E	W	C	D	E	E	T	G	E	C	L	V	W	T	R	CPPC	44	0.000393595
25	CPPC	S	E	P	L	W	C	D	E	E	T	G	E	C	D	L	S	L	T	CPPC	44	0.000393595
26	CPPC	V	G	E	A	W	C	D	E	E	T	G	E	C	F	Q	Q	G	G	CPPC	41	0.000366759
27	CPPC	Q	R	L	G	V	C	D	E	E	T	G	E	C	A	P	E	A	G	CPPC	40	0.000357814
28	CPPC	H	A	L	Q	E	C	D	E	E	T	G	E	C	P	R	S	R	R	CPPC	40	0.000357814
29	CPPC	H	W	E	S	T	C	D	E	E	T	G	E	C	H	S	A	R	F	CPPC	40	0.000357814
30	CPPC	R	V	V	L	S	C	D	E	E	T	G	E	C	E	Y	P	W	K	CPPC	40	0.000357814
31	CPPC	R	E	M	F	V	C	D	E	E	T	G	E	C	S	I	L	G	S	CPPC	40	0.000357814
32	CPPC	E	R	P	T	D	C	D	E	E	T	G	E	C	H	G	P	L	E	CPPC	38	0.000339923
33	CPPC	E	A	R	T	S	C	D	E	E	T	G	E	C	P	V	E	M	V	CPPC	38	0.000339923
34	CPPC	S	F	I	V	E	C	D	E	E	T	G	E	C	S	R	P	L	G	CPPC	38	0.000339923
35	CPPC	W	E	I	V	I	C	D	E	E	T	G	E	C	H	S	E	A	M	CPPC	38	0.000339923
36	CPPC	V	K	T	S	F	C	D	E	E	T	G	E	C	E	L	S	E	A	CPPC	37	0.000330978
37	CPPC	S	R	T	E	W	C	D	E	E	T	G	E	C	E	A	E	R	V	CPPC	37	0.000330978
38	CPPC	Q	L	R	A	V	C	D	E	E	T	G	E	C	A	Q	P	T	Y	CPPC	36	0.000322032
39	CPPC	Q	E	V	R	S	C	D	E	E	T	G	E	C	V	P	A	R	Y	CPPC	36	0.000322032
40	CPPC	S	L	S	E	Q	C	D	E	E	T	G	E	C	L	V	G	L	R	CPPC	36	0.000322032
41	CPPC	L	R	W	T	E	C	D	E	E	T	G	E	C	Q	L	V	G	E	CPPC	36	0.000322032
42	CPPC	P	L	R	A	D	C	D	E	E	T	G	E	C	S	G	D	T	A	CPPC	35	0.000313087
43	CPPC	P	R	E	S	K	C	D	E	E	T	G	E	C	V	Y	L	G	R	CPPC	35	0.000313087
44	CPPC	V	K	P	Q	T	C	D	E	E	T	G	E	C	P	T	E	R	W	CPPC	33	0.000295196
45	CPPC	E	R	S	A	W	C	D	E	E	T	G	E	C	P	S	G	R	W	CPPC	33	0.000295196
46	CPPC	Y	R	V	N	P	C	D	E	E	T	G	E	C	R	E	E	M	L	CPPC	33	0.000295196
47	CPPC	P	R	S	Y	E	C	D	E	E	T	G	E	C	V	A	A	E	D	CPPC	32	0.000286251
48	CPPC	R	H	S	V	S	C	D	E	E	T	G	E	C	R	S	E	A	R	CPPC	32	0.000286251
49	CPPC	E	P	L	F	P	C	D	E	E	T	G	E	C	A	W	P	E	Q	CPPC	32	0.000286251
50	CPPC	G	G	Q	M	A	C	D	E	E	T	G	E	C	E	L	Y	S	T	CPPC	32	0.000286251
51	CPPC	V	A	A	R	D	C	D	E	E	T	G	E	C	V	M	Q	E	S	CPPC	32	0.000286251
52	CPPC	E	V	L	L	T	C	D	E	E	T	G	E	C	R	G	L	G	L	CPPC	32	0.000286251
53	CPPC	Y	E	A	L	Y	C	D	E	E	T	G	E	C	W	R	M	S	V	CPPC	32	0.000286251
54	CPPC	S	G	R	L	D	C	D	E	E	T	G	E	C	W	R	G	L	E	CPPC	32	0.000286251
55	CPPC	S	R	Q	G	P	C	D	E	E	T	G	E	C	L	A	G	G	S	CPPC	32	0.000286251
56	CPPC	S	A	R	L	G	C	D	E	E	T	G	E	C	P	M	E	G	Y	CPPC	32	0.000286251
57	CPPC	S	V	R	A	T	C	D	E	E	T	G	E	C	E	S	F	H	P	CPPC	32	0.000286251
58	CPPC	S	E	L	W	W	C	D	E	E	T	G	E	C	E	S	E	T	P	CPPC	32	0.000286251
59	CPPC	W	E	Q	I	Y	C	D	E	E	T	G	E	C	H	I	S	V	E	CPPC	32	0.000286251
60	CPPC	K	F	T	T	S	C	D	E	E	T	G	E	C	R	V	E	A	R	CPPC	31	0.000277306
61	CPPC	T	T	P	Q	F	C	D	E	E	T	G	E	C	V	R	P	W	E	CPPC	31	0.000277306
62	CPPC	T	R	S	S	L	C	D	E	E	T	G	E	C	L	E	T	S	Q	CPPC	31	0.000277306
63	CPPC	M	L	E	A	I	C	D	E	E	T	G	E	C	R	S	H	A	L	CPPC	31	0.000277306
64	CPPC	P	L	E	L	Q	C	D	E	E	T	G	E	C	W	R	R	S	G	CPPC	31	0.000277306
65	CPPC	P	S	P	R	V	C	D	E	E	T	G	E	C	P	E	A	G	S	CPPC	31	0.000277306
66	CPPC	R	V	L	V	W	C	D	E	E	T	G	E	C	S	E	A	K	A	CPPC	31	0.000277306
67	CPPC	R	L	G	G	A	C	D	E	E	T	G	E	C	P	R	G	K	A	CPPC	31	0.000277306
68	CPPC	R	Y	N	S	V	C	D	E	E	T	G	E	C	E	L	T	S	A	CPPC	31	0.000277306
69	CPPC	A	Y	A	S	V	C	D	E	E	T	G	E	C	P	E	L	Y	V	CPPC	31	0.000277306
70	CPPC	A	S	V	V	R	C	D	E	E	T	G	E	C	V	E	E	I	S	CPPC	31	0.000277306
71	CPPC	G	A	A	M	W	C	D	E	E	T	G	E	C	E	P	V	R	A	CPPC	31	0.000277306
72	CPPC	R	A	V	T	S	C	D	E	E	T	G	E	C	T	K	V	E	Q	CPPC	29	0.000259415
73	CPPC	R	A	E	D	S	C	D	E	E	T	G	E	C	S	R	A	G	L	CPPC	29	0.000259415
74	CPPC	L	R	R	V	V	C	D	E	E	T	G	E	C	R	D	D	S	I	CPPC	29	0.000259415
75	CPPC	D	S	R	W	L	C	D	E	E	T	G	E	C	E	R	L	G	E	CPPC	29	0.000259415
76	CPPC	G	T	E	A	V	C	D	E	E	T	G	E	C	W	A	S	G	R	CPPC	29	0.000259415
77	CPPC	G	P	E	S	L	C	D	E	E	T	G	E	C	T	G	T	F	R	CPPC	29	0.000259415
78	CPPC	E	P	A	A	L	C	D	E	E	T	G	E	C	H	L	K	S	S	CPPC	29	0.000259415
79	CPPC	E	L	H	S	I	C	D	E	E	T	G	E	C	T	A	L	G	R	CPPC	29	0.000259415
80	CPPC	E	D	A	W	S	C	D	E	E	T	G	E	C	L	N	G	A	L	CPPC	29	0.000259415
81	CPPC	S	S	T	S	T	C	D	E	E	T	G	E	C	R	E	G	L	S	CPPC	29	0.000259415
82	CPPC	N	A	E	S	V	C	D	E	E	T	G	E	C	R	N	D	L	S	CPPC	28	0.00025047
83	CPPC	T	A	A	R	W	C	D	E	E	T	G	E	C	L	E	V	Q	M	CPPC	28	0.00025047
84	CPPC	P	R	E	N	T	C	D	E	E	T	G	E	C	L	S	W	K	P	CPPC	28	0.00025047
85	CPPC	A	M	A	E	W	C	D	E	E	T	G	E	C	R	R	S	T	R	CPPC	28	0.00025047
86	CPPC	A	R	L	M	R	C	D	E	E	T	G	E	C	Q	G	A	R	R	CPPC	28	0.00025047
87	CPPC	V	V	R	M	F	C	D	E	E	T	G	E	C	S	N	S	Q	S	CPPC	28	0.00025047
88	CPPC	S	S	E	D	L	C	D	E	E	T	G	E	C	V	S	R	V	Q	CPPC	25	0.000223634
89	CPPC	T	A	R	T	S	C	D	E	E	T	G	E	C	L	P	G	L	P	CPPC	24	0.000214688
90	CPPC	M	E	P	F	P	C	D	E	E	T	G	E	C	R	E	R	Y	F	CPPC	24	0.000214688
91	CPPC	Q	A	S	G	L	C	D	E	E	T	G	E	C	E	A	G	L	R	CPPC	24	0.000214688
92	CPPC	Q	S	T	V	L	C	D	E	E	T	G	E	C	S	R	V	E	R	CPPC	24	0.000214688
93	CPPC	Q	S	Q	L	S	C	D	E	E	T	G	E	C	R	E	G	S	W	CPPC	24	0.000214688
94	CPPC	P	L	P	L	C	C	D	E	E	T	G	E	C	G	E	L	P	G	CPPC	24	0.000214688
95	CPPC	P	F	R	V	Q	C	D	E	E	T	G	E	C	H	T	W	E	E	CPPC	24	0.000214688
96	CPPC	P	V	T	L	N	C	D	E	E	T	G	E	C	G	P	R	E	L	CPPC	24	0.000214688
97	CPPC	R	G	P	M	S	C	D	E	E	T	G	E	C	Y	T	V	A	H	CPPC	24	0.000214688
98	CPPC	R	Y	L	S	S	C	D	E	E	T	G	E	C	T	T	S	A	W	CPPC	24	0.000214688
99	CPPC	L	R	P	T	G	C	D	E	E	T	G	E	C	L	A	V	S	P	CPPC	24	0.000214688
100	CPPC	L	P	S	R	T	C	D	E	E	T	G	E	C	G	L	T	A	G	CPPC	24	0.000214688
101	CPPC	L	R	Q	D	W	C	D	E	E	T	G	E	C	T	P	P	G	I	CPPC	24	0.000214688
102	CPPC	D	Q	V	T	V	C	D	E	E	T	G	E	C	P	E	R	V	L	CPPC	24	0.000214688
103	CPPC	D	P	G	E	L	C	D	E	E	T	G	E	C	A	R	A	R	G	CPPC	24	0.000214688
104	CPPC	G	M	P	L	V	C	D	E	E	T	G	E	C	W	V	R	E	S	CPPC	23	0.000205743
105	CPPC	V	V	L	W	S	C	D	E	E	T	G	E	C	S	E	P	R	V	CPPC	23	0.000205743
106	CPPC	V	S	A	A	T	C	D	E	E	T	G	E	C	T	E	K	T	L	CPPC	23	0.000205743
107	CPPC	E	Q	W	F	E	C	D	E	E	T	G	E	C	M	S	F	A	Q	CPPC	23	0.000205743
108	CPPC	E	R	L	S	L	C	D	E	E	T	G	E	C	W	Q	Q	K	G	CPPC	23	0.000205743
109	CPPC	E	L	L	R	E	C	D	E	E	T	G	E	C	V	E	G	R	R	CPPC	23	0.000205743
110	CPPC	E	D	R	L	M	C	D	E	E	T	G	E	C	T	P	S	G	P	CPPC	23	0.000205743
111	CPPC	E	F	K	S	V	C	D	E	E	T	G	E	C	V	A	F	H	V	CPPC	23	0.000205743
112	CPPC	S	V	L	K	E	C	D	E	E	T	G	E	C	Y	F	E	A	R	CPPC	23	0.000205743
113	CPPC	S	G	V	F	V	C	D	E	E	T	G	E	C	W	A	E	Q	V	CPPC	23	0.000205743
114	CPPC	S	E	F	S	G	C	D	E	E	T	G	E	C	W	R	A	W	P	CPPC	23	0.000205743
115	CPPC	N	R	L	R	S	C	D	E	E	T	G	E	C	I	D	R	L	S	CPPC	22	0.000196798
116	CPPC	T	S	I	E	E	C	D	E	E	T	G	E	C	S	V	R	R	S	CPPC	22	0.000196798
117	CPPC	T	V	L	R	F	C	D	E	E	T	G	E	C	E	D	P	L	G	CPPC	22	0.000196798
118	CPPC	T	D	M	H	W	C	D	E	E	T	G	E	C	F	V	E	G	L	CPPC	22	0.000196798
119	CPPC	T	V	S	R	F	C	D	E	E	T	G	E	C	E	V	S	T	V	CPPC	22	0.000196798
120	CPPC	R	P	V	S	P	C	D	E	E	T	G	E	C	W	A	K	T	Q	CPPC	22	0.000196798
121	CPPC	R	E	T	A	V	C	D	E	E	T	G	E	C	L	E	G	P	V	CPPC	22	0.000196798
122	CPPC	I	R	L	T	V	C	D	E	E	T	G	E	C	L	P	E	S	P	CPPC	22	0.000196798
123	CPPC	I	G	T	R	E	C	D	E	E	T	G	E	C	W	P	N	V	G	CPPC	22	0.000196798
124	CPPC	I	G	R	S	P	C	D	E	E	T	G	E	C	H	P	R	V	H	CPPC	22	0.000196798
125	CPPC	P	A	L	H	I	C	D	E	E	T	G	E	C	M	A	R	E	L	CPPC	22	0.000196798
126	CPPC	P	V	S	L	T	C	D	E	E	T	G	E	C	V	G	W	E	P	CPPC	22	0.000196798
127	CPPC	P	E	F	P	L	C	D	E	E	T	G	E	C	G	A	S	R	R	CPPC	22	0.000196798
128	CPPC	P	E	S	E	W	C	D	E	E	T	G	E	C	V	V	R	R	A	CPPC	22	0.000196798
129	CPPC	P	G	H	A	L	C	D	E	E	T	G	E	C	E	S	Q	A	A	CPPC	22	0.000196798
130	CPPC	L	L	W	L	M	C	D	E	E	T	G	E	C	E	R	L	E	R	CPPC	22	0.000196798
131	CPPC	L	A	Y	E	E	C	D	E	E	T	G	E	C	F	V	T	R	T	CPPC	22	0.000196798
132	CPPC	L	A	S	T	L	C	D	E	E	T	G	E	C	H	S	G	V	H	CPPC	22	0.000196798
133	CPPC	A	P	V	D	V	C	D	E	E	T	G	E	C	E	E	I	T	R	CPPC	22	0.000196798
134	CPPC	A	S	T	H	T	C	D	E	E	T	G	E	C	W	T	Q	E	L	CPPC	22	0.000196798
135	CPPC	S	E	E	A	V	C	D	E	E	T	G	E	C	P	V	G	G	S	CPPC	17	0.000152071
136	CPPC	S	S	L	L	E	C	D	E	E	T	G	E	C	Q	S	W	L	V	CPPC	17	0.000152071
137	CPPC	I	R	S	S	F	C	D	E	E	T	G	E	C	Q	W	A	E	I	CPPC	17	0.000152071
138	CPPC	Q	A	R	T	F	C	D	E	E	T	G	E	C	N	R	F	E	P	CPPC	17	0.000152071
139	CPPC	H	Q	M	P	L	C	D	E	E	T	G	E	C	S	E	T	W	P	CPPC	17	0.000152071
140	CPPC	H	P	V	K	L	C	D	E	E	T	G	E	C	G	E	P	T	W	CPPC	17	0.000152071
141	CPPC	H	D	T	V	L	C	D	E	E	T	G	E	C	R	L	T	E	S	CPPC	17	0.000152071
142	CPPC	H	S	L	L	D	C	D	E	E	T	G	E	C	E	G	R	E	R	CPPC	17	0.000152071
143	CPPC	P	M	R	W	E	C	D	E	E	T	G	E	C	L	P	R	N	Q	CPPC	17	0.000152071
144	CPPC	P	L	S	R	E	C	D	E	E	T	G	E	C	G	K	D	V	N	CPPC	17	0.000152071
145	CPPC	P	A	R	V	I	C	D	E	E	T	G	E	C	G	S	E	V	T	CPPC	17	0.000152071
146	CPPC	P	S	I	Q	D	C	D	E	E	T	G	E	C	L	E	G	W	A	CPPC	17	0.000152071
147	CPPC	P	T	D	T	V	C	D	E	E	T	G	E	C	L	A	E	P	S	CPPC	17	0.000152071
148	CPPC	P	P	R	M	L	C	D	E	E	T	G	E	C	L	L	P	A	R	CPPC	17	0.000152071
149	CPPC	P	R	L	V	Y	C	D	E	E	T	G	E	C	G	R	E	V	S	CPPC	17	0.000152071
150	CPPC	P	S	P	L	T	C	D	E	E	T	G	E	C	P	T	V	T	A	CPPC	17	0.000152071
151	CPPC	P	L	L	F	V	C	D	E	E	T	G	E	C	E	V	P	W	S	CPPC	17	0.000152071
152	CPPC	R	N	E	Q	T	C	D	E	E	T	G	E	C	G	N	R	S	V	CPPC	17	0.000152071
153	CPPC	L	V	E	S	V	C	D	E	E	T	G	E	C	S	P	P	V	P	CPPC	17	0.000152071
154	CPPC	L	S	E	V	V	C	D	E	E	T	G	E	C	S	R	V	A	R	CPPC	17	0.000152071
155	CPPC	F	K	S	V	H	C	D	E	E	T	G	E	C	P	H	E	L	S	CPPC	17	0.000152071
156	CPPC	F	H	S	G	E	C	D	E	E	T	G	E	C	R	E	G	M	H	CPPC	17	0.000152071
157	CPPC	F	R	A	V	L	C	D	E	E	T	G	E	C	Q	L	E	G	R	CPPC	17	0.000152071
158	CPPC	F	S	R	L	Y	C	D	E	E	T	G	E	C	P	E	L	S	S	CPPC	17	0.000152071
159	CPPC	K	K	S	N	M	C	D	E	E	T	G	E	C	A	R	S	R	E	CPPC	16	0.000143126
160	CPPC	K	M	Q	H	A	C	D	E	E	T	G	E	C	S	E	P	E	R	CPPC	16	0.000143126
161	CPPC	K	V	S	T	W	C	D	E	E	T	G	E	C	V	P	S	E	P	CPPC	16	0.000143126
162	CPPC	N	S	L	R	E	C	D	E	E	T	G	E	C	E	E	R	R	F	CPPC	16	0.000143126
163	CPPC	T	E	W	R	E	C	D	E	E	T	G	E	C	G	K	R	I	K	CPPC	16	0.000143126
164	CPPC	T	Y	P	G	E	C	D	E	E	T	G	E	C	R	R	L	V	Q	CPPC	16	0.000143126
165	CPPC	R	T	W	I	E	C	D	E	E	T	G	E	C	S	L	E	G	P	CPPC	16	0.000143126
166	CPPC	R	E	R	A	G	C	D	E	E	T	G	E	C	W	R	T	E	L	CPPC	16	0.000143126
167	CPPC	R	W	R	L	T	C	D	E	E	T	G	E	C	I	R	T	W	S	CPPC	16	0.000143126
168	CPPC	S	Y	Q	Q	M	C	D	E	E	T	G	E	C	Y	E	P	G	R	CPPC	16	0.000143126
169	CPPC	M	V	F	L	W	C	D	E	E	T	G	E	C	R	D	H	E	R	CPPC	16	0.000143126
170	CPPC	M	E	L	R	A	C	D	E	E	T	G	E	C	S	T	R	G	L	CPPC	16	0.000143126
171	CPPC	M	S	Q	S	Q	C	D	E	E	T	G	E	C	G	E	A	P	V	CPPC	16	0.000143126
172	CPPC	Q	T	L	W	V	C	D	E	E	T	G	E	C	E	S	M	R	P	CPPC	16	0.000143126
173	CPPC	Q	D	P	R	E	C	D	E	E	T	G	E	C	G	E	S	Q	M	CPPC	16	0.000143126
174	CPPC	Q	E	I	P	L	C	D	E	E	T	G	E	C	A	G	L	G	R	CPPC	16	0.000143126
175	CPPC	H	E	P	P	D	C	D	E	E	T	G	E	C	A	T	S	V	V	CPPC	16	0.000143126
176	CPPC	P	D	M	R	M	C	D	E	E	T	G	E	C	R	R	S	T	G	CPPC	16	0.000143126
177	CPPC	P	P	S	A	E	C	D	E	E	T	G	E	C	A	Q	T	T	T	CPPC	16	0.000143126
178	CPPC	P	R	H	H	S	C	D	E	E	T	G	E	C	P	N	E	A	A	CPPC	16	0.000143126
179	CPPC	P	L	R	F	V	C	D	E	E	T	G	E	C	Q	F	E	G	F	CPPC	16	0.000143126
180	CPPC	P	L	V	P	L	C	D	E	E	T	G	E	C	A	V	L	E	S	CPPC	16	0.000143126
181	CPPC	P	A	E	R	W	C	D	E	E	T	G	E	C	R	D	G	R	E	CPPC	16	0.000143126
182	CPPC	P	V	L	L	L	C	D	E	E	T	G	E	C	V	S	S	T	E	CPPC	16	0.000143126
183	CPPC	P	L	F	L	T	C	D	E	E	T	G	E	C	L	E	S	H	R	CPPC	16	0.000143126
184	CPPC	P	S	R	L	V	C	D	E	E	T	G	E	C	G	R	G	P	P	CPPC	16	0.000143126
185	CPPC	P	I	P	A	V	C	D	E	E	T	G	E	C	M	A	E	S	E	CPPC	16	0.000143126
186	CPPC	P	E	Q	V	G	C	D	E	E	T	G	E	C	W	R	A	L	R	CPPC	16	0.000143126
187	CPPC	R	N	K	V	W	C	D	E	E	T	G	E	C	L	V	G	S	A	CPPC	16	0.000143126
188	CPPC	R	E	E	P	W	C	D	E	E	T	G	E	C	D	K	A	T	G	CPPC	16	0.000143126
189	CPPC	R	D	P	M	E	C	D	E	E	T	G	E	C	L	S	L	A	W	CPPC	16	0.000143126
190	CPPC	R	A	T	T	E	C	D	E	E	T	G	E	C	L	R	E	I	S	CPPC	16	0.000143126
191	CPPC	R	A	E	A	L	C	D	E	E	T	G	E	C	A	R	N	Q	G	CPPC	16	0.000143126
192	CPPC	R	E	T	V	T	C	D	E	E	T	G	E	C	D	K	I	G	S	CPPC	16	0.000143126
193	CPPC	R	E	L	L	V	C	D	E	E	T	G	E	C	L	R	G	R	L	CPPC	16	0.000143126
194	CPPC	R	S	E	L	S	C	D	E	E	T	G	E	C	G	V	G	R	L	CPPC	16	0.000143126
195	CPPC	R	M	L	L	L	C	D	E	E	T	G	E	C	G	G	V	E	G	CPPC	16	0.000143126
196	CPPC	R	G	P	M	V	C	D	E	E	T	G	E	C	Q	P	Y	P	R	CPPC	16	0.000143126
197	CPPC	L	A	V	R	F	C	D	E	E	T	G	E	C	Y	S	E	E	L	CPPC	16	0.000143126
198	CPPC	L	V	T	R	E	C	D	E	E	T	G	E	C	L	P	M	A	E	CPPC	16	0.000143126
199	CPPC	E	V	P	H	E	C	D	E	E	T	G	E	C	P	T	W	V	D	CPPC	16	0.000143126
200	CPPC	D	T	S	S	S	C	D	E	E	T	G	E	C	P	A	G	T	E	CPPC	16	0.000143126
201	CPPC	D	R	L	Q	Y	C	D	E	E	T	G	E	C	A	T	E	W	A	CPPC	16	0.000143126
202	CPPC	D	R	F	R	W	C	D	E	E	T	G	E	C	V	S	E	Q	P	CPPC	16	0.000143126
203	CPPC	D	L	R	T	E	C	D	E	E	T	G	E	C	G	L	G	P	W	CPPC	16	0.000143126
204	CPPC	A	P	V	R	P	C	D	E	E	T	G	E	C	E	A	S	P	S	CPPC	16	0.000143126
205	CPPC	A	E	L	A	L	C	D	E	E	T	G	E	C	G	E	R	L	A	CPPC	16	0.000143126
206	CPPC	A	V	S	V	E	C	D	E	E	T	G	E	C	M	T	A	G	S	CPPC	16	0.000143126
207	CPPC	A	S	P	P	L	C	D	E	E	T	G	E	C	W	E	P	E	G	CPPC	16	0.000143126
208	CPPC	A	P	T	S	H	C	D	E	E	T	G	E	C	A	R	E	A	S	CPPC	16	0.000143126
209	CPPC	A	P	T	E	V	C	D	E	E	T	G	E	C	L	S	V	G	A	CPPC	16	0.000143126
210	CPPC	G	L	R	G	T	C	D	E	E	T	G	E	C	E	P	L	E	I	CPPC	16	0.000143126
211	CPPC	G	I	L	S	W	C	D	E	E	T	G	E	C	P	E	S	P	V	CPPC	16	0.000143126
212	CPPC	G	P	A	S	L	C	D	E	E	T	G	E	C	P	L	E	V	W	CPPC	16	0.000143126
213	CPPC	G	L	W	Q	E	C	D	E	E	T	G	E	C	R	R	R	S	A	CPPC	16	0.000143126
214	CPPC	G	G	E	P	V	C	D	E	E	T	G	E	C	G	A	W	R	D	CPPC	16	0.000143126
215	CPPC	G	S	E	Q	E	C	D	E	E	T	G	E	C	F	R	E	A	D	CPPC	16	0.000143126
216	CPPC	V	V	G	L	E	C	D	E	E	T	G	E	C	H	G	Q	S	T	CPPC	16	0.000143126
217	CPPC	V	E	A	R	V	C	D	E	E	T	G	E	C	A	R	S	T	K	CPPC	16	0.000143126
218	CPPC	V	G	R	S	L	C	D	E	E	T	G	E	C	E	P	G	G	P	CPPC	16	0.000143126
219	CPPC	D	R	L	T	Y	C	D	E	E	T	G	E	C	S	E	A	W	G	CPPC	15	0.00013418
220	CPPC	A	M	K	L	L	C	D	E	E	T	G	E	C	E	A	L	G	E	CPPC	15	0.00013418
221	CPPC	A	P	P	E	I	C	D	E	E	T	G	E	C	F	R	A	G	T	CPPC	15	0.00013418
222	CPPC	A	E	A	I	S	C	D	E	E	T	G	E	C	W	Q	E	L	G	CPPC	15	0.00013418
223	CPPC	A	A	V	V	T	C	D	E	E	T	G	E	C	L	E	P	A	G	CPPC	15	0.00013418
224	CPPC	A	A	R	V	I	C	D	E	E	T	G	E	C	V	S	G	P	S	CPPC	15	0.00013418
225	CPPC	A	E	Q	T	I	C	D	E	E	T	G	E	C	R	W	K	G	A	CPPC	15	0.00013418
226	CPPC	A	L	T	R	E	C	D	E	E	T	G	E	C	T	V	P	G	S	CPPC	15	0.00013418
227	CPPC	A	K	Q	T	V	C	D	E	E	T	G	E	C	A	S	R	E	L	CPPC	15	0.00013418
228	CPPC	A	T	E	G	P	C	D	E	E	T	G	E	C	R	G	T	G	Y	CPPC	15	0.00013418
229	CPPC	A	P	P	L	P	C	D	E	E	T	G	E	C	W	L	K	E	V	CPPC	15	0.00013418
230	CPPC	A	P	G	L	E	C	D	E	E	T	G	E	C	S	W	P	W	R	CPPC	15	0.00013418
231	CPPC	A	R	A	T	R	C	D	E	E	T	G	E	C	P	S	L	R	P	CPPC	15	0.00013418
232	CPPC	A	R	E	T	V	C	D	E	E	T	G	E	C	A	R	P	L	W	CPPC	15	0.00013418
233	CPPC	A	A	G	H	E	C	D	E	E	T	G	E	C	A	N	V	Y	G	CPPC	15	0.00013418
234	CPPC	A	A	P	P	H	C	D	E	E	T	G	E	C	Q	E	G	W	A	CPPC	15	0.00013418
235	CPPC	A	E	R	S	T	C	D	E	E	T	G	E	C	S	G	V	E	L	CPPC	15	0.00013418
236	CPPC	G	Q	T	R	V	C	D	E	E	T	G	E	C	S	R	E	G	S	CPPC	15	0.00013418
237	CPPC	G	P	P	A	W	C	D	E	E	T	G	E	C	P	R	N	P	A	CPPC	15	0.00013418
238	CPPC	G	P	P	E	I	C	D	E	E	T	G	E	C	I	L	R	D	R	CPPC	15	0.00013418
239	CPPC	G	D	R	Y	V	C	D	E	E	T	G	E	C	L	E	L	H	D	CPPC	15	0.00013418
240	CPPC	G	S	A	R	D	C	D	E	E	T	G	E	C	E	I	R	A	G	CPPC	15	0.00013418
241	CPPC	G	S	A	K	A	C	D	E	E	T	G	E	C	E	R	G	K	S	CPPC	15	0.00013418
242	CPPC	G	N	E	A	V	C	D	E	E	T	G	E	C	T	E	G	E	P	CPPC	15	0.00013418
243	CPPC	G	T	L	A	N	C	D	E	E	T	G	E	C	V	E	V	T	G	CPPC	15	0.00013418
244	CPPC	G	P	E	L	D	C	D	E	E	T	G	E	C	S	T	N	D	H	CPPC	15	0.00013418
245	CPPC	G	R	A	N	S	C	D	E	E	T	G	E	C	G	P	L	H	V	CPPC	15	0.00013418
246	CPPC	G	G	P	E	S	C	D	E	E	T	G	E	C	A	S	F	S	P	CPPC	15	0.00013418
247	CPPC	G	G	S	L	R	C	D	E	E	T	G	E	C	K	E	T	H	R	CPPC	15	0.00013418
248	CPPC	G	Y	R	L	R	C	D	E	E	T	G	E	C	F	R	S	K	Q	CPPC	15	0.00013418
249	CPPC	V	T	A	S	S	C	D	E	E	T	G	E	C	F	P	E	F	S	CPPC	15	0.00013418
250	CPPC	V	T	Q	S	V	C	D	E	E	T	G	E	C	V	V	Y	E	E	CPPC	15	0.00013418
251	CPPC	V	P	S	R	T	C	D	E	E	T	G	E	C	Q	L	G	A	G	CPPC	15	0.00013418
252	CPPC	V	E	A	F	L	C	D	E	E	T	G	E	C	P	E	I	G	R	CPPC	15	0.00013418
253	CPPC	V	E	V	Q	V	C	D	E	E	T	G	E	C	A	D	N	S	S	CPPC	15	0.00013418
254	CPPC	V	S	R	G	S	C	D	E	E	T	G	E	C	G	E	M	V	G	CPPC	15	0.00013418
255	CPPC	V	S	L	P	F	C	D	E	E	T	G	E	C	A	A	E	G	R	CPPC	15	0.00013418
256	CPPC	V	L	E	H	Q	C	D	E	E	T	G	E	C	V	D	Q	R	R	CPPC	15	0.00013418
257	CPPC	V	P	R	V	A	C	D	E	E	T	G	E	C	P	E	E	R	A	CPPC	15	0.00013418
258	CPPC	V	P	F	S	I	C	D	E	E	T	G	E	C	W	S	T	T	R	CPPC	15	0.00013418
259	CPPC	V	E	A	A	D	C	D	E	E	T	G	E	C	M	G	Y	R	D	CPPC	15	0.00013418
260	CPPC	V	S	E	L	T	C	D	E	E	T	G	E	C	T	V	S	K	R	CPPC	15	0.00013418
261	CPPC	E	M	S	N	S	C	D	E	E	T	G	E	C	W	G	R	V	N	CPPC	15	0.00013418
262	CPPC	E	Q	F	R	T	C	D	E	E	T	G	E	C	V	P	P	T	F	CPPC	15	0.00013418
263	CPPC	E	H	L	T	S	C	D	E	E	T	G	E	C	Y	S	S	G	S	CPPC	15	0.00013418
264	CPPC	E	P	A	Q	V	C	D	E	E	T	G	E	C	D	R	W	D	S	CPPC	15	0.00013418
265	CPPC	E	P	T	Y	A	C	D	E	E	T	G	E	C	T	L	P	G	F	CPPC	15	0.00013418
266	CPPC	E	P	T	W	L	C	D	E	E	T	G	E	C	H	S	L	P	A	CPPC	15	0.00013418
267	CPPC	E	R	Q	S	V	C	D	E	E	T	G	E	C	T	T	V	L	S	CPPC	15	0.00013418
268	CPPC	E	E	I	P	A	C	D	E	E	T	G	E	C	A	D	V	R	L	CPPC	15	0.00013418
269	CPPC	E	A	E	E	V	C	D	E	E	T	G	E	C	P	R	A	Q	G	CPPC	15	0.00013418
270	CPPC	E	A	A	R	N	C	D	E	E	T	G	E	C	P	T	P	R	G	CPPC	15	0.00013418
271	CPPC	E	A	E	S	T	C	D	E	E	T	G	E	C	P	P	M	R	T	CPPC	15	0.00013418
272	CPPC	E	A	T	A	L	C	D	E	E	T	G	E	C	G	G	E	A	S	CPPC	15	0.00013418
273	CPPC	E	A	R	F	G	C	D	E	E	T	G	E	C	L	Q	F	R	A	CPPC	15	0.00013418
274	CPPC	E	E	A	V	F	C	D	E	E	T	G	E	C	T	R	S	F	P	CPPC	15	0.00013418
275	CPPC	E	S	V	R	S	C	D	E	E	T	G	E	C	M	I	E	R	G	CPPC	15	0.00013418
276	CPPC	E	S	S	L	W	C	D	E	E	T	G	E	C	W	T	Y	G	I	CPPC	15	0.00013418
277	CPPC	E	S	F	N	T	C	D	E	E	T	G	E	C	S	P	W	R	G	CPPC	15	0.00013418
278	CPPC	E	S	P	G	L	C	D	E	E	T	G	E	C	V	E	T	R	R	CPPC	15	0.00013418
279	CPPC	E	W	Q	V	V	C	D	E	E	T	G	E	C	A	R	M	V	T	CPPC	15	0.00013418
280	CPPC	Y	R	T	R	L	C	D	E	E	T	G	E	C	M	V	T	S	V	CPPC	15	0.00013418
281	CPPC	Y	S	R	S	K	C	D	E	E	T	G	E	C	P	R	P	S	R	CPPC	15	0.00013418
282	CPPC	Y	S	T	F	V	C	D	E	E	T	G	E	C	P	A	S	N	E	CPPC	15	0.00013418
283	CPPC	S	N	L	A	T	C	D	E	E	T	G	E	C	S	H	G	E	Q	CPPC	15	0.00013418
284	CPPC	S	S	L	R	W	C	D	E	E	T	G	E	C	E	V	A	D	S	CPPC	15	0.00013418
285	CPPC	S	P	A	R	L	C	D	E	E	T	G	E	C	H	G	E	A	A	CPPC	15	0.00013418
286	CPPC	S	P	Q	R	L	C	D	E	E	T	G	E	C	N	P	E	P	P	CPPC	15	0.00013418
287	CPPC	S	R	E	T	A	C	D	E	E	T	G	E	C	P	T	R	A	R	CPPC	15	0.00013418
288	CPPC	S	E	Q	V	S	C	D	E	E	T	G	E	C	A	G	T	R	T	CPPC	15	0.00013418
289	CPPC	S	W	E	A	M	C	D	E	E	T	G	E	C	A	G	P	E	K	CPPC	15	0.00013418
290	CPPC	S	E	E	S	A	C	D	E	E	T	G	E	C	A	I	K	T	A	CPPC	15	0.00013418
291	CPPC	W	M	S	S	L	C	D	E	E	T	G	E	C	E	R	P	R	Q	CPPC	15	0.00013418
292	CPPC	L	S	S	A	E	C	D	E	E	T	G	E	C	W	Q	T	R	R	CPPC	15	0.00013418
293	CPPC	L	A	R	G	L	C	D	E	E	T	G	E	C	S	E	G	N	W	CPPC	15	0.00013418
294	CPPC	F	N	H	S	T	C	D	E	E	T	G	E	C	L	S	K	A	R	CPPC	15	0.00013418
295	CPPC	F	R	V	L	L	C	D	E	E	T	G	E	C	Q	E	L	G	M	CPPC	15	0.00013418
296	CPPC	V	S	R	V	L	C	D	E	E	T	G	E	C	E	G	E	T	R	CPPC	15	0.00013418
297	CPPC	R	P	E	R	K	C	D	E	E	T	G	E	C	V	A	N	D	V	CPPC	14	0.000125235
298	CPPC	A	P	M	L	T	C	D	E	E	T	G	E	C	A	G	E	L	K	CPPC	14	0.000125235
299	CPPC	T	R	V	T	M	C	D	E	E	T	G	E	C	E	V	T	L	K	CPPC	14	0.000125235
300	CPPC	T	L	Q	L	S	C	D	E	E	T	G	E	C	E	G	P	G	K	CPPC	14	0.000125235
301	CPPC	T	E	W	S	L	C	D	E	E	T	G	E	C	K	S	R	A	P	CPPC	14	0.000125235
302	CPPC	T	H	T	E	W	C	D	E	E	T	G	E	C	R	R	L	L	P	CPPC	14	0.000125235
303	CPPC	T	P	R	A	T	C	D	E	E	T	G	E	C	G	G	L	T	A	CPPC	14	0.000125235
304	CPPC	T	L	M	T	E	C	D	E	E	T	G	E	C	R	V	R	P	T	CPPC	14	0.000125235
305	CPPC	R	A	E	M	N	C	D	E	E	T	G	E	C	P	G	D	Q	G	CPPC	14	0.000125235
306	CPPC	R	A	Y	M	S	C	D	E	E	T	G	E	C	E	N	M	G	L	CPPC	14	0.000125235
307	CPPC	R	A	P	P	P	C	D	E	E	T	G	E	C	R	E	A	W	W	CPPC	14	0.000125235
308	CPPC	R	E	S	Q	L	C	D	E	E	T	G	E	C	T	G	G	W	V	CPPC	14	0.000125235
309	CPPC	S	T	E	W	R	C	D	E	E	T	G	E	C	I	R	R	S	W	CPPC	14	0.000125235
310	CPPC	S	T	S	R	E	C	D	E	E	T	G	E	C	G	V	P	R	T	CPPC	14	0.000125235
311	CPPC	S	R	P	L	L	C	D	E	E	T	G	E	C	E	G	M	R	A	CPPC	14	0.000125235
312	CPPC	S	E	L	L	M	C	D	E	E	T	G	E	C	S	E	S	A	A	CPPC	14	0.000125235
313	CPPC	S	A	L	S	M	C	D	E	E	T	G	E	C	G	M	E	L	R	CPPC	14	0.000125235
314	CPPC	S	E	H	R	L	C	D	E	E	T	G	E	C	S	R	P	E	T	CPPC	14	0.000125235
315	CPPC	M	E	I	Y	T	C	D	E	E	T	G	E	C	T	D	R	V	T	CPPC	14	0.000125235
316	CPPC	Q	Q	R	L	V	C	D	E	E	T	G	E	C	T	E	F	Q	R	CPPC	14	0.000125235
317	CPPC	Q	P	F	A	E	C	D	E	E	T	G	E	C	G	R	R	A	D	CPPC	14	0.000125235
318	CPPC	Q	A	V	H	V	C	D	E	E	T	G	E	C	P	R	A	E	L	CPPC	14	0.000125235
319	CPPC	Q	E	G	G	E	C	D	E	E	T	G	E	C	W	N	A	S	A	CPPC	14	0.000125235
320	CPPC	H	R	R	S	S	C	D	E	E	T	G	E	C	V	L	R	S	P	CPPC	14	0.000125235
321	CPPC	H	G	V	E	T	C	D	E	E	T	G	E	C	R	R	N	E	S	CPPC	14	0.000125235
322	CPPC	H	E	P	L	P	C	D	E	E	T	G	E	C	Y	V	G	A	G	CPPC	14	0.000125235
323	CPPC	H	S	E	A	S	C	D	E	E	T	G	E	C	W	L	L	G	R	CPPC	14	0.000125235
324	CPPC	P	T	V	L	S	C	D	E	E	T	G	E	C	M	V	E	G	P	CPPC	14	0.000125235
325	CPPC	P	T	R	D	W	C	D	E	E	T	G	E	C	D	R	A	H	E	CPPC	14	0.000125235
326	CPPC	P	R	E	S	S	C	D	E	E	T	G	E	C	E	T	T	G	V	CPPC	14	0.000125235
327	CPPC	P	L	R	M	H	C	D	E	E	T	G	E	C	E	G	R	N	V	CPPC	14	0.000125235
328	CPPC	P	A	Q	V	L	C	D	E	E	T	G	E	C	E	L	R	S	V	CPPC	14	0.000125235
329	CPPC	P	G	R	L	E	C	D	E	E	T	G	E	C	V	R	V	Q	A	CPPC	14	0.000125235
330	CPPC	P	G	R	G	A	C	D	E	E	T	G	E	C	V	Q	W	E	D	CPPC	14	0.000125235
331	CPPC	P	V	M	A	L	C	D	E	E	T	G	E	C	T	P	E	G	R	CPPC	14	0.000125235
332	CPPC	P	V	E	R	V	C	D	E	E	T	G	E	C	V	N	R	K	R	CPPC	14	0.000125235
333	CPPC	P	E	A	T	F	C	D	E	E	T	G	E	C	W	P	L	R	V	CPPC	14	0.000125235
334	CPPC	P	E	S	T	T	C	D	E	E	T	G	E	C	G	S	A	L	L	CPPC	14	0.000125235
335	CPPC	P	E	L	L	V	C	D	E	E	T	G	E	C	G	G	K	V	S	CPPC	14	0.000125235
336	CPPC	P	S	A	V	E	C	D	E	E	T	G	E	C	H	Q	V	L	P	CPPC	14	0.000125235
337	CPPC	P	L	E	R	W	C	D	E	E	T	G	E	C	G	M	A	F	D	CPPC	14	0.000125235
338	CPPC	P	F	F	Q	F	C	D	E	E	T	G	E	C	E	P	R	R	L	CPPC	14	0.000125235
339	CPPC	P	P	S	P	P	C	D	E	E	T	G	E	C	R	Y	L	E	G	CPPC	14	0.000125235
340	CPPC	P	R	L	Y	L	C	D	E	E	T	G	E	C	R	E	A	S	Y	CPPC	14	0.000125235
341	CPPC	P	F	V	R	E	C	D	E	E	T	G	E	C	V	D	A	T	K	CPPC	14	0.000125235
342	CPPC	R	N	I	L	M	C	D	E	E	T	G	E	C	P	P	K	E	L	CPPC	14	0.000125235
343	CPPC	R	T	E	P	P	C	D	E	E	T	G	E	C	S	S	R	W	V	CPPC	14	0.000125235
344	CPPC	R	L	F	P	E	C	D	E	E	T	G	E	C	T	S	G	T	D	CPPC	14	0.000125235
345	CPPC	R	A	E	T	S	C	D	E	E	T	G	E	C	W	S	Q	R	G	CPPC	14	0.000125235
346	CPPC	R	E	A	L	W	C	D	E	E	T	G	E	C	P	R	R	Q	V	CPPC	14	0.000125235
347	CPPC	R	Y	R	E	Q	C	D	E	E	T	G	E	C	R	S	K	A	L	CPPC	14	0.000125235
348	CPPC	R	S	A	D	E	C	D	E	E	T	G	E	C	V	K	S	R	A	CPPC	14	0.000125235
349	CPPC	R	T	A	L	R	C	D	E	E	T	G	E	C	E	L	H	S	P	CPPC	14	0.000125235
350	CPPC	R	H	G	Q	S	C	D	E	E	T	G	E	C	Y	P	Q	E	S	CPPC	14	0.000125235
351	CPPC	R	L	T	E	L	C	D	E	E	T	G	E	C	V	V	E	V	R	CPPC	14	0.000125235
352	CPPC	R	G	V	L	E	C	D	E	E	T	G	E	C	P	R	R	R	L	CPPC	14	0.000125235
353	CPPC	R	S	F	A	A	C	D	E	E	T	G	E	C	W	T	P	E	H	CPPC	14	0.000125235
354	CPPC	L	R	E	L	V	C	D	E	E	T	G	E	C	W	A	A	G	L	CPPC	14	0.000125235
355	CPPC	L	P	A	P	R	C	D	E	E	T	G	E	C	Y	R	A	E	E	CPPC	14	0.000125235
356	CPPC	L	R	H	T	E	C	D	E	E	T	G	E	C	L	A	R	L	W	CPPC	14	0.000125235
357	CPPC	L	R	S	Y	L	C	D	E	E	T	G	E	C	L	D	R	W	D	CPPC	14	0.000125235
358	CPPC	L	A	E	S	L	C	D	E	E	T	G	E	C	P	A	S	V	L	CPPC	14	0.000125235
359	CPPC	L	R	P	L	V	C	D	E	E	T	G	E	C	W	Q	A	E	T	CPPC	14	0.000125235
360	CPPC	L	E	E	L	V	C	D	E	E	T	G	E	C	P	V	S	Q	Y	CPPC	14	0.000125235
361	CPPC	L	E	E	F	W	C	D	E	E	T	G	E	C	R	R	M	P	V	CPPC	14	0.000125235
362	CPPC	L	A	P	D	V	C	D	E	E	T	G	E	C	W	R	S	A	Q	CPPC	14	0.000125235
363	CPPC	L	E	Q	D	I	C	D	E	E	T	G	E	C	P	G	P	R	A	CPPC	14	0.000125235
364	CPPC	E	E	T	R	Y	C	D	E	E	T	G	E	C	I	V	G	V	G	CPPC	14	0.000125235
365	CPPC	E	E	V	R	H	C	D	E	E	T	G	E	C	S	Q	P	R	S	CPPC	14	0.000125235
366	CPPC	E	Y	E	G	P	C	D	E	E	T	G	E	C	A	R	Q	S	A	CPPC	14	0.000125235
367	CPPC	D	V	P	T	W	C	D	E	E	T	G	E	C	R	S	E	G	R	CPPC	14	0.000125235
368	CPPC	A	P	V	R	L	C	D	E	E	T	G	E	C	S	E	P	P	T	CPPC	14	0.000125235
369	CPPC	A	D	Q	T	E	C	D	E	E	T	G	E	C	P	T	T	A	Y	CPPC	14	0.000125235
370	CPPC	A	A	V	R	E	C	D	E	E	T	G	E	C	D	Q	K	S	P	CPPC	14	0.000125235
371	CPPC	A	E	T	G	P	C	D	E	E	T	G	E	C	H	P	F	V	L	CPPC	14	0.000125235
372	CPPC	A	L	T	R	A	C	D	E	E	T	G	E	C	P	G	G	W	E	CPPC	14	0.000125235
373	CPPC	A	T	P	P	P	C	D	E	E	T	G	E	C	L	L	L	S	R	CPPC	14	0.000125235
374	CPPC	A	P	P	E	V	C	D	E	E	T	G	E	C	V	F	G	D	R	CPPC	14	0.000125235
375	CPPC	G	T	Q	L	E	C	D	E	E	T	G	E	C	P	G	A	R	F	CPPC	14	0.000125235
376	CPPC	G	P	G	E	R	C	D	E	E	T	G	E	C	H	R	A	A	Y	CPPC	14	0.000125235
377	CPPC	G	P	E	K	V	C	D	E	E	T	G	E	C	L	Q	S	L	R	CPPC	14	0.000125235
378	CPPC	G	P	E	W	V	C	D	E	E	T	G	E	C	P	E	Q	Q	R	CPPC	14	0.000125235
379	CPPC	G	L	S	E	E	C	D	E	E	T	G	E	C	S	R	P	W	V	CPPC	14	0.000125235
380	CPPC	G	V	P	L	L	C	D	E	E	T	G	E	C	P	E	S	S	W	CPPC	14	0.000125235
381	CPPC	G	E	P	Q	V	C	D	E	E	T	G	E	C	A	R	S	K	A	CPPC	14	0.000125235
382	CPPC	G	E	E	A	S	C	D	E	E	T	G	E	C	L	S	S	L	G	CPPC	14	0.000125235
383	CPPC	G	S	V	D	A	C	D	E	E	T	G	E	C	E	S	D	F	A	CPPC	14	0.000125235
384	CPPC	G	L	E	L	L	C	D	E	E	T	G	E	C	R	R	A	G	L	CPPC	14	0.000125235
385	CPPC	S	R	V	Y	E	C	D	E	E	T	G	E	C	A	R	N	L	G	CPPC	13	0.000116289
386	CPPC	S	L	E	Q	V	C	D	E	E	T	G	E	C	A	L	F	P	N	CPPC	13	0.000116289
387	CPPC	S	E	H	N	V	C	D	E	E	T	G	E	C	L	F	L	R	P	CPPC	13	0.000116289
388	CPPC	S	S	L	L	G	C	D	E	E	T	G	E	C	E	P	G	P	L	CPPC	13	0.000116289
389	CPPC	W	R	E	G	V	C	D	E	E	T	G	E	C	R	G	P	G	W	CPPC	13	0.000116289
390	CPPC	W	A	S	E	W	C	D	E	E	T	G	E	C	V	E	P	R	S	CPPC	13	0.000116289
391	CPPC	W	E	R	A	L	C	D	E	E	T	G	E	C	S	K	L	D	R	CPPC	13	0.000116289
392	CPPC	L	S	R	K	L	C	D	E	E	T	G	E	C	E	T	A	R	Y	CPPC	13	0.000116289
393	CPPC	L	I	M	Q	S	C	D	E	E	T	G	E	C	W	A	E	E	I	CPPC	13	0.000116289
394	CPPC	L	R	F	V	G	C	D	E	E	T	G	E	C	E	A	A	S	R	CPPC	13	0.000116289
395	CPPC	L	E	S	P	V	C	D	E	E	T	G	E	C	Y	R	Q	G	P	CPPC	13	0.000116289
396	CPPC	F	P	W	V	L	C	D	E	E	T	G	E	C	A	S	E	R	K	CPPC	13	0.000116289
397	CPPC	Q	P	T	E	P	C	D	E	E	T	G	E	C	W	E	A	R	P	CPPC	13	0.000116289
398	CPPC	K	S	R	Q	V	C	D	E	E	T	G	E	C	A	L	A	R	P	CPPC	12	0.000107344
399	CPPC	K	H	A	E	P	C	D	E	E	T	G	E	C	Q	R	R	T	T	CPPC	12	0.000107344
400	CPPC	K	P	M	S	T	C	D	E	E	T	G	E	C	E	A	Y	R	D	CPPC	12	0.000107344
401	CPPC	K	P	V	D	T	C	D	E	E	T	G	E	C	R	P	L	T	K	CPPC	12	0.000107344
402	CPPC	K	A	E	F	S	C	D	E	E	T	G	E	C	N	W	S	V	P	CPPC	12	0.000107344
403	CPPC	K	V	D	Y	E	C	D	E	E	T	G	E	C	T	P	V	W	S	CPPC	12	0.000107344
404	CPPC	K	V	R	V	V	C	D	E	E	T	G	E	C	T	E	L	S	S	CPPC	12	0.000107344
405	CPPC	N	R	E	D	L	C	D	E	E	T	G	E	C	P	G	T	L	T	CPPC	12	0.000107344
406	CPPC	N	R	I	R	V	C	D	E	E	T	G	E	C	S	P	G	N	A	CPPC	12	0.000107344
407	CPPC	T	K	P	P	M	C	D	E	E	T	G	E	C	P	G	R	E	Q	CPPC	12	0.000107344
408	CPPC	T	P	G	E	W	C	D	E	E	T	G	E	C	G	A	A	V	P	CPPC	12	0.000107344
409	CPPC	T	L	E	R	F	C	D	E	E	T	G	E	C	S	A	E	S	R	CPPC	12	0.000107344
410	CPPC	T	V	S	R	V	C	D	E	E	T	G	E	C	V	T	E	G	N	CPPC	12	0.000107344
411	CPPC	T	E	P	S	T	C	D	E	E	T	G	E	C	A	G	A	M	R	CPPC	12	0.000107344
412	CPPC	T	S	N	V	E	C	D	E	E	T	G	E	C	S	H	Q	Y	I	CPPC	12	0.000107344
413	CPPC	T	S	Q	L	T	C	D	E	E	T	G	E	C	G	L	L	E	W	CPPC	12	0.000107344
414	CPPC	T	S	L	E	V	C	D	E	E	T	G	E	C	E	V	G	E	F	CPPC	12	0.000107344
415	CPPC	T	P	P	P	V	C	D	E	E	T	G	E	C	M	E	A	S	Y	CPPC	12	0.000107344
416	CPPC	T	P	P	E	V	C	D	E	E	T	G	E	C	W	R	S	G	G	CPPC	12	0.000107344
417	CPPC	T	P	L	E	V	C	D	E	E	T	G	E	C	L	T	R	V	Y	CPPC	12	0.000107344
418	CPPC	T	L	A	F	L	C	D	E	E	T	G	E	C	W	R	E	M	G	CPPC	12	0.000107344
419	CPPC	T	E	R	V	G	C	D	E	E	T	G	E	C	E	V	L	D	A	CPPC	12	0.000107344
420	CPPC	T	S	Q	V	D	C	D	E	E	T	G	E	C	G	G	P	D	E	CPPC	12	0.000107344
421	CPPC	R	T	S	A	W	C	D	E	E	T	G	E	C	E	E	L	G	R	CPPC	12	0.000107344
422	CPPC	R	E	R	S	V	C	D	E	E	T	G	E	C	I	L	E	R	M	CPPC	12	0.000107344
423	CPPC	R	A	I	T	V	C	D	E	E	T	G	E	C	E	L	K	R	D	CPPC	12	0.000107344
424	CPPC	R	G	G	A	P	C	D	E	E	T	G	E	C	V	R	Y	S	S	CPPC	12	0.000107344
425	CPPC	S	S	L	S	R	C	D	E	E	T	G	E	C	A	V	E	L	D	CPPC	12	0.000107344
426	CPPC	S	M	N	R	P	C	D	E	E	T	G	E	C	E	P	P	V	Q	CPPC	12	0.000107344
427	CPPC	S	G	L	R	Q	C	D	E	E	T	G	E	C	P	L	L	E	E	CPPC	12	0.000107344
428	CPPC	S	G	E	H	Q	C	D	E	E	T	G	E	C	L	R	R	E	K	CPPC	12	0.000107344
429	CPPC	S	W	L	L	L	C	D	E	E	T	G	E	C	M	T	T	E	P	CPPC	12	0.000107344
430	CPPC	M	R	E	D	S	C	D	E	E	T	G	E	C	W	L	L	E	G	CPPC	12	0.000107344
431	CPPC	M	R	W	R	V	C	D	E	E	T	G	E	C	K	F	E	V	A	CPPC	12	0.000107344
432	CPPC	M	R	G	P	D	C	D	E	E	T	G	E	C	V	E	A	G	S	CPPC	12	0.000107344
433	CPPC	M	E	L	M	T	C	D	E	E	T	G	E	C	T	W	E	L	T	CPPC	12	0.000107344
434	CPPC	M	G	V	A	E	C	D	E	E	T	G	E	C	M	L	P	G	R	CPPC	12	0.000107344
435	CPPC	M	V	S	T	V	C	D	E	E	T	G	E	C	R	S	E	V	S	CPPC	12	0.000107344
436	CPPC	I	V	R	E	W	C	D	E	E	T	G	E	C	E	S	K	R	S	CPPC	12	0.000107344
437	CPPC	I	E	V	R	L	C	D	E	E	T	G	E	C	G	R	T	G	A	CPPC	12	0.000107344
438	CPPC	Q	V	T	V	V	C	D	E	E	T	G	E	C	E	R	K	F	S	CPPC	12	0.000107344
439	CPPC	Q	E	Q	L	V	C	D	E	E	T	G	E	C	T	A	T	S	R	CPPC	12	0.000107344
440	CPPC	Q	E	E	G	R	C	D	E	E	T	G	E	C	E	Y	R	G	R	CPPC	12	0.000107344
441	CPPC	H	N	E	E	Q	C	D	E	E	T	G	E	C	A	R	W	G	L	CPPC	12	0.000107344
442	CPPC	H	R	E	I	L	C	D	E	E	T	G	E	C	E	E	E	V	P	CPPC	12	0.000107344
443	CPPC	H	R	E	P	P	C	D	E	E	T	G	E	C	L	Q	T	A	K	CPPC	12	0.000107344
444	CPPC	H	M	L	K	V	C	D	E	E	T	G	E	C	I	W	E	A	S	CPPC	12	0.000107344
445	CPPC	S	H	M	L	T	C	D	E	E	T	G	E	C	A	S	E	A	E	CPPC	12	0.000107344
446	CPPC	S	L	G	L	S	C	D	E	E	T	G	E	C	E	M	A	L	P	CPPC	12	0.000107344
447	CPPC	S	A	P	R	R	C	D	E	E	T	G	E	C	A	E	K	D	L	CPPC	12	0.000107344
448	CPPC	S	V	R	H	S	C	D	E	E	T	G	E	C	S	G	A	E	E	CPPC	12	0.000107344
449	CPPC	S	V	E	A	W	C	D	E	E	T	G	E	C	D	P	R	G	T	CPPC	12	0.000107344
450	CPPC	S	S	L	V	M	C	D	E	E	T	G	E	C	A	R	A	E	P	CPPC	12	0.000107344
451	CPPC	S	K	M	V	E	C	D	E	E	T	G	E	C	P	R	Q	A	P	CPPC	12	0.000107344
452	CPPC	S	P	L	A	L	C	D	E	E	T	G	E	C	R	S	E	S	P	CPPC	12	0.000107344
453	CPPC	S	P	E	V	A	C	D	E	E	T	G	E	C	L	R	A	D	P	CPPC	12	0.000107344
454	CPPC	S	V	L	Q	E	C	D	E	E	T	G	E	C	F	V	R	V	T	CPPC	12	0.000107344
455	CPPC	S	E	P	R	V	C	D	E	E	T	G	E	C	G	Y	P	R	Q	CPPC	12	0.000107344
456	CPPC	S	W	H	S	G	C	D	E	E	T	G	E	C	G	E	Q	W	P	CPPC	12	0.000107344
457	CPPC	W	A	L	E	P	C	D	E	E	T	G	E	C	R	S	E	L	V	CPPC	12	0.000107344
458	CPPC	L	K	R	L	R	C	D	E	E	T	G	E	C	G	G	V	P	T	CPPC	12	0.000107344
459	CPPC	L	P	R	S	I	C	D	E	E	T	G	E	C	P	A	S	E	L	CPPC	12	0.000107344
460	CPPC	L	P	S	R	Y	C	D	E	E	T	G	E	C	E	S	M	D	P	CPPC	12	0.000107344
461	CPPC	L	V	L	A	Y	C	D	E	E	T	G	E	C	T	E	Q	R	S	CPPC	12	0.000107344
462	CPPC	F	T	Q	M	E	C	D	E	E	T	G	E	C	A	D	L	E	A	CPPC	12	0.000107344
463	CPPC	F	L	D	A	W	C	D	E	E	T	G	E	C	S	S	A	E	P	CPPC	12	0.000107344
464	CPPC	F	E	L	V	S	C	D	E	E	T	G	E	C	R	S	T	D	T	CPPC	12	0.000107344
465	CPPC	K	R	Y	L	V	C	D	E	E	T	G	E	C	E	K	S	A	M	CPPC	11	9.83988e-05
466	CPPC	K	R	Y	A	A	C	D	E	E	T	G	E	C	G	P	E	R	V	CPPC	11	9.83988e-05
467	CPPC	K	A	R	Q	Q	C	D	E	E	T	G	E	C	L	E	L	L	I	CPPC	11	9.83988e-05
468	CPPC	K	A	R	A	F	C	D	E	E	T	G	E	C	T	E	S	R	T	CPPC	11	9.83988e-05
469	CPPC	K	E	V	I	T	C	D	E	E	T	G	E	C	N	A	P	F	G	CPPC	11	9.83988e-05
470	CPPC	K	S	T	E	L	C	D	E	E	T	G	E	C	S	Y	P	A	R	CPPC	11	9.83988e-05
471	CPPC	N	P	E	A	D	C	D	E	E	T	G	E	C	E	K	N	S	E	CPPC	11	9.83988e-05
472	CPPC	N	R	A	Q	A	C	D	E	E	T	G	E	C	P	R	E	R	P	CPPC	11	9.83988e-05
473	CPPC	N	L	V	T	L	C	D	E	E	T	G	E	C	S	L	E	S	R	CPPC	11	9.83988e-05
474	CPPC	N	V	P	E	P	C	D	E	E	T	G	E	C	R	E	R	A	Q	CPPC	11	9.83988e-05
475	CPPC	T	R	R	T	V	C	D	E	E	T	G	E	C	S	I	A	S	P	CPPC	11	9.83988e-05
476	CPPC	T	H	L	P	P	C	D	E	E	T	G	E	C	E	P	S	R	S	CPPC	11	9.83988e-05
477	CPPC	T	R	P	R	V	C	D	E	E	T	G	E	C	A	A	P	A	S	CPPC	11	9.83988e-05
478	CPPC	T	A	L	P	P	C	D	E	E	T	G	E	C	E	V	G	G	Q	CPPC	11	9.83988e-05
479	CPPC	T	A	W	V	W	C	D	E	E	T	G	E	C	A	E	R	T	E	CPPC	11	9.83988e-05
480	CPPC	T	G	W	T	D	C	D	E	E	T	G	E	C	Q	Q	L	E	E	CPPC	11	9.83988e-05
481	CPPC	T	E	R	T	V	C	D	E	E	T	G	E	C	E	G	M	A	F	CPPC	11	9.83988e-05
482	CPPC	T	E	R	T	P	C	D	E	E	T	G	E	C	V	R	S	R	R	CPPC	11	9.83988e-05
483	CPPC	T	S	R	S	R	C	D	E	E	T	G	E	C	A	G	P	L	E	CPPC	11	9.83988e-05
484	CPPC	T	S	A	R	Q	C	D	E	E	T	G	E	C	E	G	S	K	T	CPPC	11	9.83988e-05
485	CPPC	T	W	R	H	D	C	D	E	E	T	G	E	C	L	E	R	R	E	CPPC	11	9.83988e-05
486	CPPC	T	P	P	E	V	C	D	E	E	T	G	E	C	E	A	L	W	D	CPPC	11	9.83988e-05
487	CPPC	T	P	R	E	E	C	D	E	E	T	G	E	C	P	S	S	V	R	CPPC	11	9.83988e-05
488	CPPC	T	P	R	A	R	C	D	E	E	T	G	E	C	H	G	D	R	R	CPPC	11	9.83988e-05
489	CPPC	T	P	A	K	L	C	D	E	E	T	G	E	C	G	T	V	I	Q	CPPC	11	9.83988e-05
490	CPPC	T	R	L	A	L	C	D	E	E	T	G	E	C	P	H	R	E	A	CPPC	11	9.83988e-05
491	CPPC	T	R	A	G	R	C	D	E	E	T	G	E	C	M	G	Q	E	M	CPPC	11	9.83988e-05
492	CPPC	T	E	N	R	L	C	D	E	E	T	G	E	C	M	T	G	Y	G	CPPC	11	9.83988e-05
493	CPPC	T	A	T	Y	D	C	D	E	E	T	G	E	C	F	P	Q	E	G	CPPC	11	9.83988e-05
494	CPPC	T	A	R	E	Q	C	D	E	E	T	G	E	C	S	Y	G	E	V	CPPC	11	9.83988e-05
495	CPPC	T	S	W	R	S	C	D	E	E	T	G	E	C	E	D	R	A	S	CPPC	11	9.83988e-05
496	CPPC	R	P	V	E	V	C	D	E	E	T	G	E	C	V	R	K	G	K	CPPC	11	9.83988e-05
497	CPPC	R	P	P	E	S	C	D	E	E	T	G	E	C	S	R	P	P	R	CPPC	11	9.83988e-05
498	CPPC	R	G	Q	D	R	C	D	E	E	T	G	E	C	T	W	D	G	N	CPPC	11	9.83988e-05
499	CPPC	S	P	R	P	N	C	D	E	E	T	G	E	C	L	G	A	V	E	CPPC	11	9.83988e-05
500	CPPC	S	P	V	V	D	C	D	E	E	T	G	E	C	F	H	T	A	G	CPPC	11	9.83988e-05
501	CPPC	S	R	E	L	E	C	D	E	E	T	G	E	C	H	L	E	T	R	CPPC	11	9.83988e-05
502	CPPC	S	E	R	L	A	C	D	E	E	T	G	E	C	T	W	E	S	R	CPPC	11	9.83988e-05
503	CPPC	S	E	S	R	T	C	D	E	E	T	G	E	C	R	R	A	G	I	CPPC	11	9.83988e-05
504	CPPC	M	K	Y	L	T	C	D	E	E	T	G	E	C	A	A	K	E	G	CPPC	11	9.83988e-05
505	CPPC	M	R	R	S	V	C	D	E	E	T	G	E	C	S	G	M	A	R	CPPC	11	9.83988e-05
506	CPPC	M	L	Q	P	A	C	D	E	E	T	G	E	C	E	G	A	W	I	CPPC	11	9.83988e-05
507	CPPC	M	V	R	L	V	C	D	E	E	T	G	E	C	R	A	Y	E	T	CPPC	11	9.83988e-05
508	CPPC	M	E	T	Y	I	C	D	E	E	T	G	E	C	R	R	D	G	S	CPPC	11	9.83988e-05
509	CPPC	M	E	R	Q	A	C	D	E	E	T	G	E	C	W	I	N	M	P	CPPC	11	9.83988e-05
510	CPPC	M	L	E	Q	V	C	D	E	E	T	G	E	C	R	D	V	R	V	CPPC	11	9.83988e-05
511	CPPC	I	T	R	S	W	C	D	E	E	T	G	E	C	A	L	Q	A	D	CPPC	11	9.83988e-05
512	CPPC	I	A	Q	S	V	C	D	E	E	T	G	E	C	P	P	E	Q	G	CPPC	11	9.83988e-05
513	CPPC	I	S	R	Q	P	C	D	E	E	T	G	E	C	W	V	E	R	T	CPPC	11	9.83988e-05
514	CPPC	I	L	V	L	A	C	D	E	E	T	G	E	C	R	L	G	E	D	CPPC	11	9.83988e-05
515	CPPC	Q	P	R	A	T	C	D	E	E	T	G	E	C	S	L	G	E	G	CPPC	11	9.83988e-05
516	CPPC	Q	P	P	I	G	C	D	E	E	T	G	E	C	L	R	E	P	P	CPPC	11	9.83988e-05
517	CPPC	Q	L	E	L	T	C	D	E	E	T	G	E	C	R	P	P	L	L	CPPC	11	9.83988e-05
518	CPPC	Q	A	T	A	E	C	D	E	E	T	G	E	C	P	E	P	K	P	CPPC	11	9.83988e-05
519	CPPC	Q	E	S	Q	S	C	D	E	E	T	G	E	C	L	H	S	T	I	CPPC	11	9.83988e-05
520	CPPC	Q	S	H	R	L	C	D	E	E	T	G	E	C	T	E	P	G	T	CPPC	11	9.83988e-05
521	CPPC	H	M	R	A	D	C	D	E	E	T	G	E	C	T	P	E	N	T	CPPC	11	9.83988e-05
522	CPPC	H	A	V	Q	V	C	D	E	E	T	G	E	C	V	K	N	E	D	CPPC	11	9.83988e-05
523	CPPC	H	V	N	R	G	C	D	E	E	T	G	E	C	L	L	E	R	V	CPPC	11	9.83988e-05
524	CPPC	P	N	E	E	E	C	D	E	E	T	G	E	C	M	P	P	A	V	CPPC	11	9.83988e-05
525	CPPC	P	T	T	E	V	C	D	E	E	T	G	E	C	Q	S	Q	S	A	CPPC	11	9.83988e-05
526	CPPC	P	R	T	L	L	C	D	E	E	T	G	E	C	Q	L	E	R	S	CPPC	11	9.83988e-05
527	CPPC	P	I	E	V	A	C	D	E	E	T	G	E	C	R	A	R	R	R	CPPC	11	9.83988e-05
528	CPPC	P	P	T	S	I	C	D	E	E	T	G	E	C	E	I	A	S	N	CPPC	11	9.83988e-05
529	CPPC	P	P	P	R	E	C	D	E	E	T	G	E	C	V	S	S	V	P	CPPC	11	9.83988e-05
530	CPPC	P	R	E	T	L	C	D	E	E	T	G	E	C	T	L	E	G	R	CPPC	11	9.83988e-05
531	CPPC	P	A	I	Q	L	C	D	E	E	T	G	E	C	V	V	P	E	L	CPPC	11	9.83988e-05
532	CPPC	P	A	L	E	L	C	D	E	E	T	G	E	C	A	R	S	V	K	CPPC	11	9.83988e-05
533	CPPC	P	A	L	R	D	C	D	E	E	T	G	E	C	E	L	L	R	G	CPPC	11	9.83988e-05
534	CPPC	P	A	A	V	L	C	D	E	E	T	G	E	C	P	K	E	V	R	CPPC	11	9.83988e-05
535	CPPC	P	A	E	L	T	C	D	E	E	T	G	E	C	G	I	A	P	R	CPPC	11	9.83988e-05
536	CPPC	P	A	S	R	S	C	D	E	E	T	G	E	C	E	A	P	S	H	CPPC	11	9.83988e-05
537	CPPC	P	A	S	R	L	C	D	E	E	T	G	E	C	P	A	L	K	E	CPPC	11	9.83988e-05
538	CPPC	P	A	L	A	I	C	D	E	E	T	G	E	C	L	L	R	A	R	CPPC	11	9.83988e-05
539	CPPC	P	G	L	E	D	C	D	E	E	T	G	E	C	L	R	R	P	T	CPPC	11	9.83988e-05
540	CPPC	P	V	P	H	A	C	D	E	E	T	G	E	C	P	G	W	P	E	CPPC	11	9.83988e-05
541	CPPC	P	V	P	E	V	C	D	E	E	T	G	E	C	R	P	S	R	L	CPPC	11	9.83988e-05
542	CPPC	P	E	R	T	S	C	D	E	E	T	G	E	C	S	A	E	G	P	CPPC	11	9.83988e-05
543	CPPC	P	E	M	R	L	C	D	E	E	T	G	E	C	R	S	L	R	Q	CPPC	11	9.83988e-05
544	CPPC	P	E	A	A	P	C	D	E	E	T	G	E	C	K	W	R	W	L	CPPC	11	9.83988e-05
545	CPPC	P	E	G	P	D	C	D	E	E	T	G	E	C	S	Q	S	I	A	CPPC	11	9.83988e-05
546	CPPC	P	E	G	F	D	C	D	E	E	T	G	E	C	A	T	A	W	G	CPPC	11	9.83988e-05
547	CPPC	P	E	V	P	W	C	D	E	E	T	G	E	C	V	G	V	V	R	CPPC	11	9.83988e-05
548	CPPC	P	S	R	L	V	C	D	E	E	T	G	E	C	T	P	R	E	P	CPPC	11	9.83988e-05
549	CPPC	P	S	Y	T	T	C	D	E	E	T	G	E	C	S	T	H	E	Y	CPPC	11	9.83988e-05
550	CPPC	P	S	L	T	L	C	D	E	E	T	G	E	C	E	L	P	R	N	CPPC	11	9.83988e-05
551	CPPC	P	W	Q	L	E	C	D	E	E	T	G	E	C	R	E	Q	S	P	CPPC	11	9.83988e-05
552	CPPC	P	L	V	E	W	C	D	E	E	T	G	E	C	E	S	H	S	S	CPPC	11	9.83988e-05
553	CPPC	P	F	E	K	L	C	D	E	E	T	G	E	C	A	R	T	F	V	CPPC	11	9.83988e-05
554	CPPC	P	T	N	G	P	C	D	E	E	T	G	E	C	S	R	G	R	G	CPPC	11	9.83988e-05
555	CPPC	P	T	V	R	T	C	D	E	E	T	G	E	C	E	L	L	A	V	CPPC	11	9.83988e-05
556	CPPC	P	H	S	A	P	C	D	E	E	T	G	E	C	W	Y	E	S	S	CPPC	11	9.83988e-05
557	CPPC	P	P	P	S	L	C	D	E	E	T	G	E	C	M	E	Y	G	G	CPPC	11	9.83988e-05
558	CPPC	P	P	E	L	M	C	D	E	E	T	G	E	C	G	A	R	S	Q	CPPC	11	9.83988e-05
559	CPPC	P	P	W	L	L	C	D	E	E	T	G	E	C	A	P	E	H	S	CPPC	11	9.83988e-05
560	CPPC	P	L	P	R	F	C	D	E	E	T	G	E	C	G	G	E	V	R	CPPC	11	9.83988e-05
561	CPPC	P	D	P	L	G	C	D	E	E	T	G	E	C	P	E	A	Q	V	CPPC	11	9.83988e-05
562	CPPC	P	A	K	V	A	C	D	E	E	T	G	E	C	E	I	A	R	K	CPPC	11	9.83988e-05
563	CPPC	P	G	I	R	G	C	D	E	E	T	G	E	C	G	E	R	N	V	CPPC	11	9.83988e-05
564	CPPC	P	V	Q	R	E	C	D	E	E	T	G	E	C	V	P	E	G	G	CPPC	11	9.83988e-05
565	CPPC	P	V	R	Q	E	C	D	E	E	T	G	E	C	V	P	L	A	A	CPPC	11	9.83988e-05
566	CPPC	P	E	P	E	W	C	D	E	E	T	G	E	C	S	L	H	E	S	CPPC	11	9.83988e-05
567	CPPC	P	S	E	R	L	C	D	E	E	T	G	E	C	A	P	A	G	S	CPPC	11	9.83988e-05
568	CPPC	P	S	E	R	W	C	D	E	E	T	G	E	C	W	A	G	E	Q	CPPC	11	9.83988e-05
569	CPPC	P	S	Y	R	A	C	D	E	E	T	G	E	C	G	R	P	L	A	CPPC	11	9.83988e-05
570	CPPC	P	S	W	S	V	C	D	E	E	T	G	E	C	E	L	V	M	V	CPPC	11	9.83988e-05
571	CPPC	P	F	R	A	L	C	D	E	E	T	G	E	C	H	E	S	R	T	CPPC	11	9.83988e-05
572	CPPC	R	H	P	G	E	C	D	E	E	T	G	E	C	E	I	S	P	P	CPPC	11	9.83988e-05
573	CPPC	R	H	S	S	W	C	D	E	E	T	G	E	C	P	T	A	E	S	CPPC	11	9.83988e-05
574	CPPC	R	P	E	L	L	C	D	E	E	T	G	E	C	G	T	N	L	R	CPPC	11	9.83988e-05
575	CPPC	R	L	V	S	C	C	D	E	E	T	G	E	C	S	E	R	E	I	CPPC	11	9.83988e-05
576	CPPC	R	L	S	L	T	C	D	E	E	T	G	E	C	W	Q	L	E	P	CPPC	11	9.83988e-05
577	CPPC	R	A	L	V	L	C	D	E	E	T	G	E	C	L	R	A	G	E	CPPC	11	9.83988e-05
578	CPPC	R	G	V	T	E	C	D	E	E	T	G	E	C	A	T	A	E	F	CPPC	11	9.83988e-05
579	CPPC	R	V	S	D	V	C	D	E	E	T	G	E	C	G	M	S	R	L	CPPC	11	9.83988e-05
580	CPPC	R	E	P	L	T	C	D	E	E	T	G	E	C	V	F	S	S	R	CPPC	11	9.83988e-05
581	CPPC	R	E	D	S	M	C	D	E	E	T	G	E	C	P	S	V	W	A	CPPC	11	9.83988e-05
582	CPPC	R	W	P	D	F	C	D	E	E	T	G	E	C	S	I	A	G	P	CPPC	11	9.83988e-05
583	CPPC	R	T	S	S	E	C	D	E	E	T	G	E	C	S	L	E	R	L	CPPC	11	9.83988e-05
584	CPPC	R	T	G	A	A	C	D	E	E	T	G	E	C	E	S	P	W	V	CPPC	11	9.83988e-05
585	CPPC	R	T	S	S	R	C	D	E	E	T	G	E	C	S	D	Q	Q	D	CPPC	11	9.83988e-05
586	CPPC	R	P	L	D	T	C	D	E	E	T	G	E	C	F	P	M	R	K	CPPC	11	9.83988e-05
587	CPPC	R	P	A	E	P	C	D	E	E	T	G	E	C	H	Q	P	W	L	CPPC	11	9.83988e-05
588	CPPC	R	P	A	M	E	C	D	E	E	T	G	E	C	Q	L	R	D	R	CPPC	11	9.83988e-05
589	CPPC	R	L	R	F	S	C	D	E	E	T	G	E	C	W	R	R	E	A	CPPC	11	9.83988e-05
590	CPPC	R	E	E	S	L	C	D	E	E	T	G	E	C	A	R	R	T	Y	CPPC	11	9.83988e-05
591	CPPC	R	A	V	S	E	C	D	E	E	T	G	E	C	L	R	L	S	A	CPPC	11	9.83988e-05
592	CPPC	R	V	M	S	R	C	D	E	E	T	G	E	C	G	T	E	E	Y	CPPC	11	9.83988e-05
593	CPPC	R	V	L	V	V	C	D	E	E	T	G	E	C	W	S	Q	E	F	CPPC	11	9.83988e-05
594	CPPC	R	W	E	H	V	C	D	E	E	T	G	E	C	R	P	E	A	W	CPPC	11	9.83988e-05
595	CPPC	L	H	L	V	I	C	D	E	E	T	G	E	C	S	R	K	S	E	CPPC	11	9.83988e-05
596	CPPC	L	P	E	A	V	C	D	E	E	T	G	E	C	P	N	V	K	L	CPPC	11	9.83988e-05
597	CPPC	L	R	T	V	E	C	D	E	E	T	G	E	C	S	Q	A	A	R	CPPC	11	9.83988e-05
598	CPPC	L	R	R	M	V	C	D	E	E	T	G	E	C	Y	V	T	K	H	CPPC	11	9.83988e-05
599	CPPC	L	R	S	M	I	C	D	E	E	T	G	E	C	T	A	T	E	L	CPPC	11	9.83988e-05
600	CPPC	L	G	S	F	L	C	D	E	E	T	G	E	C	N	P	E	G	G	CPPC	11	9.83988e-05
601	CPPC	L	E	S	A	V	C	D	E	E	T	G	E	C	R	V	W	L	G	CPPC	11	9.83988e-05
602	CPPC	L	E	M	S	S	C	D	E	E	T	G	E	C	L	D	S	R	F	CPPC	11	9.83988e-05
603	CPPC	L	E	L	L	T	C	D	E	E	T	G	E	C	E	N	P	D	V	CPPC	11	9.83988e-05
604	CPPC	L	S	T	Y	E	C	D	E	E	T	G	E	C	E	L	E	E	H	CPPC	11	9.83988e-05
605	CPPC	L	T	P	L	I	C	D	E	E	T	G	E	C	V	Q	E	P	W	CPPC	11	9.83988e-05
606	CPPC	L	I	R	V	I	C	D	E	E	T	G	E	C	R	E	R	G	N	CPPC	11	9.83988e-05
607	CPPC	L	Q	H	H	Q	C	D	E	E	T	G	E	C	W	E	F	G	S	CPPC	11	9.83988e-05
608	CPPC	L	P	A	A	S	C	D	E	E	T	G	E	C	E	G	L	G	L	CPPC	11	9.83988e-05
609	CPPC	L	R	E	L	E	C	D	E	E	T	G	E	C	P	R	R	G	A	CPPC	11	9.83988e-05
610	CPPC	L	E	T	V	I	C	D	E	E	T	G	E	C	S	R	R	L	I	CPPC	11	9.83988e-05
611	CPPC	E	N	E	L	R	C	D	E	E	T	G	E	C	M	P	G	V	G	CPPC	11	9.83988e-05
612	CPPC	E	R	E	S	Q	C	D	E	E	T	G	E	C	Y	P	R	R	V	CPPC	11	9.83988e-05
613	CPPC	E	M	Q	R	R	C	D	E	E	T	G	E	C	L	D	L	E	V	CPPC	11	9.83988e-05
614	CPPC	D	T	G	D	N	C	D	E	E	T	G	E	C	V	R	E	E	T	CPPC	11	9.83988e-05
615	CPPC	D	R	Q	G	E	C	D	E	E	T	G	E	C	P	R	V	R	A	CPPC	11	9.83988e-05
616	CPPC	D	R	V	L	E	C	D	E	E	T	G	E	C	R	M	S	E	Q	CPPC	11	9.83988e-05
617	CPPC	D	E	R	R	R	C	D	E	E	T	G	E	C	G	A	H	F	P	CPPC	11	9.83988e-05
618	CPPC	A	T	T	V	S	C	D	E	E	T	G	E	C	E	G	G	S	V	CPPC	11	9.83988e-05
619	CPPC	A	M	R	K	Y	C	D	E	E	T	G	E	C	E	R	A	K	R	CPPC	11	9.83988e-05
620	CPPC	A	P	S	R	E	C	D	E	E	T	G	E	C	P	R	K	L	L	CPPC	11	9.83988e-05
621	CPPC	A	A	P	S	W	C	D	E	E	T	G	E	C	P	E	L	A	P	CPPC	11	9.83988e-05
622	CPPC	A	E	T	P	N	C	D	E	E	T	G	E	C	V	R	P	A	E	CPPC	11	9.83988e-05
623	CPPC	A	E	L	D	I	C	D	E	E	T	G	E	C	P	R	V	P	Q	CPPC	11	9.83988e-05
624	CPPC	A	E	G	S	E	C	D	E	E	T	G	E	C	I	R	S	P	I	CPPC	11	9.83988e-05
625	CPPC	A	T	R	A	T	C	D	E	E	T	G	E	C	P	L	P	E	H	CPPC	11	9.83988e-05
626	CPPC	A	T	E	E	L	C	D	E	E	T	G	E	C	R	L	K	R	V	CPPC	11	9.83988e-05
627	CPPC	A	R	E	L	T	C	D	E	E	T	G	E	C	G	H	R	R	P	CPPC	11	9.83988e-05
628	CPPC	A	S	V	V	S	C	D	E	E	T	G	E	C	T	R	A	S	P	CPPC	11	9.83988e-05
629	CPPC	A	P	P	L	L	C	D	E	E	T	G	E	C	R	E	L	R	K	CPPC	11	9.83988e-05
630	CPPC	A	P	E	Q	V	C	D	E	E	T	G	E	C	W	R	R	T	L	CPPC	11	9.83988e-05
631	CPPC	A	P	F	H	L	C	D	E	E	T	G	E	C	S	V	R	D	G	CPPC	11	9.83988e-05
632	CPPC	A	R	E	S	E	C	D	E	E	T	G	E	C	V	R	L	F	P	CPPC	11	9.83988e-05
633	CPPC	A	L	M	A	A	C	D	E	E	T	G	E	C	G	W	E	E	A	CPPC	11	9.83988e-05
634	CPPC	A	A	A	W	T	C	D	E	E	T	G	E	C	G	G	E	R	D	CPPC	11	9.83988e-05
635	CPPC	A	G	R	V	W	C	D	E	E	T	G	E	C	L	L	E	G	R	CPPC	11	9.83988e-05
636	CPPC	A	S	R	A	E	C	D	E	E	T	G	E	C	A	M	E	V	R	CPPC	11	9.83988e-05
637	CPPC	G	P	S	A	P	C	D	E	E	T	G	E	C	W	R	E	L	M	CPPC	11	9.83988e-05
638	CPPC	G	P	L	Q	G	C	D	E	E	T	G	E	C	R	R	E	T	I	CPPC	11	9.83988e-05
639	CPPC	G	P	V	R	W	C	D	E	E	T	G	E	C	P	E	S	S	R	CPPC	11	9.83988e-05
640	CPPC	G	R	W	A	V	C	D	E	E	T	G	E	C	L	D	M	E	V	CPPC	11	9.83988e-05
641	CPPC	G	D	R	P	P	C	D	E	E	T	G	E	C	R	M	S	E	I	CPPC	11	9.83988e-05
642	CPPC	G	A	Q	V	A	C	D	E	E	T	G	E	C	A	A	E	P	L	CPPC	11	9.83988e-05
643	CPPC	G	V	S	E	R	C	D	E	E	T	G	E	C	A	T	E	L	Q	CPPC	11	9.83988e-05
644	CPPC	G	E	P	E	E	C	D	E	E	T	G	E	C	V	A	S	G	V	CPPC	11	9.83988e-05
645	CPPC	G	L	R	A	L	C	D	E	E	T	G	E	C	P	E	F	S	A	CPPC	10	8.94534e-05
646	CPPC	G	L	A	R	E	C	D	E	E	T	G	E	C	G	L	D	V	R	CPPC	10	8.94534e-05
647	CPPC	G	A	A	L	E	C	D	E	E	T	G	E	C	F	S	S	I	V	CPPC	10	8.94534e-05
648	CPPC	G	G	L	E	V	C	D	E	E	T	G	E	C	W	Q	V	Q	L	CPPC	10	8.94534e-05
649	CPPC	G	G	S	V	M	C	D	E	E	T	G	E	C	P	R	G	A	R	CPPC	10	8.94534e-05
650	CPPC	G	G	P	R	T	C	D	E	E	T	G	E	C	N	R	V	Y	G	CPPC	10	8.94534e-05
651	CPPC	G	V	T	R	I	C	D	E	E	T	G	E	C	R	E	A	P	R	CPPC	10	8.94534e-05
652	CPPC	G	V	L	G	R	C	D	E	E	T	G	E	C	A	P	T	E	L	CPPC	10	8.94534e-05
653	CPPC	G	E	P	R	R	C	D	E	E	T	G	E	C	H	R	V	R	A	CPPC	10	8.94534e-05
654	CPPC	G	S	E	E	V	C	D	E	E	T	G	E	C	I	Y	R	P	V	CPPC	10	8.94534e-05
655	CPPC	G	W	P	P	E	C	D	E	E	T	G	E	C	F	W	G	G	A	CPPC	10	8.94534e-05
656	CPPC	G	M	S	R	E	C	D	E	E	T	G	E	C	H	G	E	T	K	CPPC	10	8.94534e-05
657	CPPC	G	P	P	M	E	C	D	E	E	T	G	E	C	P	R	L	T	R	CPPC	10	8.94534e-05
658	CPPC	G	R	S	A	M	C	D	E	E	T	G	E	C	V	N	E	G	A	CPPC	10	8.94534e-05
659	CPPC	G	R	T	W	L	C	D	E	E	T	G	E	C	V	V	E	E	L	CPPC	10	8.94534e-05
660	CPPC	G	L	L	T	S	C	D	E	E	T	G	E	C	E	I	V	E	V	CPPC	10	8.94534e-05
661	CPPC	G	L	L	R	R	C	D	E	E	T	G	E	C	E	S	P	R	G	CPPC	10	8.94534e-05
662	CPPC	G	G	Q	A	V	C	D	E	E	T	G	E	C	M	T	A	R	R	CPPC	10	8.94534e-05
663	CPPC	G	G	E	S	L	C	D	E	E	T	G	E	C	I	L	R	R	V	CPPC	10	8.94534e-05
664	CPPC	G	V	E	T	W	C	D	E	E	T	G	E	C	F	Q	A	S	L	CPPC	10	8.94534e-05
665	CPPC	G	E	M	N	R	C	D	E	E	T	G	E	C	V	V	S	M	G	CPPC	10	8.94534e-05
666	CPPC	G	E	R	G	D	C	D	E	E	T	G	E	C	S	W	Q	R	S	CPPC	10	8.94534e-05
667	CPPC	V	N	A	H	S	C	D	E	E	T	G	E	C	H	E	L	G	S	CPPC	10	8.94534e-05
668	CPPC	V	S	E	T	T	C	D	E	E	T	G	E	C	A	W	G	E	P	CPPC	10	8.94534e-05
669	CPPC	V	H	L	L	A	C	D	E	E	T	G	E	C	R	S	E	R	I	CPPC	10	8.94534e-05
670	CPPC	V	P	L	Q	P	C	D	E	E	T	G	E	C	G	I	E	M	R	CPPC	10	8.94534e-05
671	CPPC	V	P	A	V	L	C	D	E	E	T	G	E	C	E	L	T	G	K	CPPC	10	8.94534e-05
672	CPPC	V	R	A	T	E	C	D	E	E	T	G	E	C	T	T	V	R	K	CPPC	10	8.94534e-05
673	CPPC	V	R	A	F	K	C	D	E	E	T	G	E	C	V	M	P	E	A	CPPC	10	8.94534e-05
674	CPPC	V	A	V	P	I	C	D	E	E	T	G	E	C	H	E	S	V	H	CPPC	10	8.94534e-05
675	CPPC	V	G	F	E	L	C	D	E	E	T	G	E	C	M	N	S	S	S	CPPC	10	8.94534e-05
676	CPPC	V	E	R	V	T	C	D	E	E	T	G	E	C	N	P	L	R	P	CPPC	10	8.94534e-05
677	CPPC	V	Y	L	R	V	C	D	E	E	T	G	E	C	L	E	P	G	G	CPPC	10	8.94534e-05
678	CPPC	V	S	E	V	P	C	D	E	E	T	G	E	C	E	S	Y	R	G	CPPC	10	8.94534e-05
679	CPPC	V	W	P	P	V	C	D	E	E	T	G	E	C	Y	R	E	K	V	CPPC	10	8.94534e-05
680	CPPC	V	L	E	P	R	C	D	E	E	T	G	E	C	L	R	P	Q	G	CPPC	10	8.94534e-05
681	CPPC	V	T	E	M	D	C	D	E	E	T	G	E	C	G	G	G	N	R	CPPC	10	8.94534e-05
682	CPPC	V	S	T	Q	Q	C	D	E	E	T	G	E	C	S	R	P	T	E	CPPC	10	8.94534e-05
683	CPPC	V	I	A	W	S	C	D	E	E	T	G	E	C	S	K	E	A	P	CPPC	10	8.94534e-05
684	CPPC	V	H	H	A	H	C	D	E	E	T	G	E	C	N	R	E	K	S	CPPC	10	8.94534e-05
685	CPPC	V	P	A	E	G	C	D	E	E	T	G	E	C	V	L	R	G	K	CPPC	10	8.94534e-05
686	CPPC	V	P	E	R	P	C	D	E	E	T	G	E	C	A	L	W	R	H	CPPC	10	8.94534e-05
687	CPPC	V	P	M	T	E	C	D	E	E	T	G	E	C	R	S	T	S	P	CPPC	10	8.94534e-05
688	CPPC	V	P	V	L	I	C	D	E	E	T	G	E	C	E	S	Y	E	R	CPPC	10	8.94534e-05
689	CPPC	V	R	L	E	Y	C	D	E	E	T	G	E	C	A	L	P	D	E	CPPC	10	8.94534e-05
690	CPPC	V	R	L	T	V	C	D	E	E	T	G	E	C	G	S	Q	E	P	CPPC	10	8.94534e-05
691	CPPC	V	L	Q	S	V	C	D	E	E	T	G	E	C	P	E	W	R	S	CPPC	10	8.94534e-05
692	CPPC	V	E	M	S	L	C	D	E	E	T	G	E	C	L	S	V	P	E	CPPC	10	8.94534e-05
693	CPPC	V	A	S	S	E	C	D	E	E	T	G	E	C	S	W	S	P	G	CPPC	10	8.94534e-05
694	CPPC	V	G	E	A	A	C	D	E	E	T	G	E	C	V	D	T	A	Q	CPPC	10	8.94534e-05
695	CPPC	V	V	A	A	S	C	D	E	E	T	G	E	C	T	E	L	T	E	CPPC	10	8.94534e-05
696	CPPC	E	N	L	A	L	C	D	E	E	T	G	E	C	W	G	V	A	R	CPPC	10	8.94534e-05
697	CPPC	E	T	W	A	H	C	D	E	E	T	G	E	C	R	E	K	S	S	CPPC	10	8.94534e-05
698	CPPC	E	T	A	T	S	C	D	E	E	T	G	E	C	W	R	P	E	R	CPPC	10	8.94534e-05
699	CPPC	E	R	Q	K	V	C	D	E	E	T	G	E	C	Q	S	G	V	G	CPPC	10	8.94534e-05
700	CPPC	E	S	P	R	H	C	D	E	E	T	G	E	C	T	R	G	R	Y	CPPC	10	8.94534e-05
701	CPPC	E	S	L	A	H	C	D	E	E	T	G	E	C	P	G	Y	R	D	CPPC	10	8.94534e-05
702	CPPC	E	Q	R	G	T	C	D	E	E	T	G	E	C	W	T	F	A	R	CPPC	10	8.94534e-05
703	CPPC	E	H	A	G	P	C	D	E	E	T	G	E	C	L	W	G	S	A	CPPC	10	8.94534e-05
704	CPPC	E	H	A	S	D	C	D	E	E	T	G	E	C	A	A	A	V	A	CPPC	10	8.94534e-05
705	CPPC	E	P	G	L	A	C	D	E	E	T	G	E	C	S	A	T	R	V	CPPC	10	8.94534e-05
706	CPPC	E	P	V	A	R	C	D	E	E	T	G	E	C	A	R	E	S	G	CPPC	10	8.94534e-05
707	CPPC	E	P	S	R	V	C	D	E	E	T	G	E	C	W	P	A	G	E	CPPC	10	8.94534e-05
708	CPPC	E	P	W	P	P	C	D	E	E	T	G	E	C	P	R	M	V	R	CPPC	10	8.94534e-05
709	CPPC	E	P	R	S	S	C	D	E	E	T	G	E	C	P	F	R	L	R	CPPC	10	8.94534e-05
710	CPPC	E	P	L	S	S	C	D	E	E	T	G	E	C	V	R	Y	P	A	CPPC	10	8.94534e-05
711	CPPC	E	P	L	L	A	C	D	E	E	T	G	E	C	V	G	E	T	A	CPPC	10	8.94534e-05
712	CPPC	E	P	L	A	W	C	D	E	E	T	G	E	C	A	S	R	S	L	CPPC	10	8.94534e-05
713	CPPC	E	R	V	S	S	C	D	E	E	T	G	E	C	S	V	T	V	V	CPPC	10	8.94534e-05
714	CPPC	E	R	V	M	V	C	D	E	E	T	G	E	C	W	S	R	R	A	CPPC	10	8.94534e-05
715	CPPC	E	R	V	A	F	C	D	E	E	T	G	E	C	M	L	P	P	R	CPPC	10	8.94534e-05
716	CPPC	E	R	P	E	Q	C	D	E	E	T	G	E	C	V	L	R	G	P	CPPC	10	8.94534e-05
717	CPPC	E	R	V	Q	V	C	D	E	E	T	G	E	C	P	G	L	D	S	CPPC	10	8.94534e-05
718	CPPC	E	L	N	P	E	C	D	E	E	T	G	E	C	W	E	V	R	R	CPPC	10	8.94534e-05
719	CPPC	P	V	E	S	L	C	D	E	E	T	G	E	C	A	S	A	E	F	CPPC	9	8.05081e-05
720	CPPC	P	V	S	R	E	C	D	E	E	T	G	E	C	A	E	P	R	G	CPPC	9	8.05081e-05
721	CPPC	P	E	T	V	P	C	D	E	E	T	G	E	C	W	R	L	V	R	CPPC	9	8.05081e-05
722	CPPC	P	E	H	I	I	C	D	E	E	T	G	E	C	P	G	D	S	V	CPPC	9	8.05081e-05
723	CPPC	P	E	H	H	W	C	D	E	E	T	G	E	C	V	R	T	F	R	CPPC	9	8.05081e-05
724	CPPC	P	E	P	P	L	C	D	E	E	T	G	E	C	A	T	L	A	W	CPPC	9	8.05081e-05
725	CPPC	P	E	P	S	R	C	D	E	E	T	G	E	C	R	A	A	L	W	CPPC	9	8.05081e-05
726	CPPC	P	E	R	P	R	C	D	E	E	T	G	E	C	G	P	A	A	R	CPPC	9	8.05081e-05
727	CPPC	P	E	L	T	L	C	D	E	E	T	G	E	C	P	W	R	P	Q	CPPC	9	8.05081e-05
728	CPPC	P	E	L	E	T	C	D	E	E	T	G	E	C	H	H	A	L	M	CPPC	9	8.05081e-05
729	CPPC	P	E	L	F	S	C	D	E	E	T	G	E	C	V	P	R	N	L	CPPC	9	8.05081e-05
730	CPPC	P	E	S	H	I	C	D	E	E	T	G	E	C	Y	G	A	R	S	CPPC	9	8.05081e-05
731	CPPC	P	Y	T	E	Y	C	D	E	E	T	G	E	C	Q	L	R	G	S	CPPC	9	8.05081e-05
732	CPPC	P	Y	E	H	H	C	D	E	E	T	G	E	C	P	K	H	T	K	CPPC	9	8.05081e-05
733	CPPC	P	S	E	L	G	C	D	E	E	T	G	E	C	Q	R	R	R	S	CPPC	9	8.05081e-05
734	CPPC	P	S	P	K	E	C	D	E	E	T	G	E	C	L	L	R	V	P	CPPC	9	8.05081e-05
735	CPPC	P	S	R	A	Q	C	D	E	E	T	G	E	C	G	R	M	G	A	CPPC	9	8.05081e-05
736	CPPC	P	L	L	M	A	C	D	E	E	T	G	E	C	R	S	D	S	Q	CPPC	9	8.05081e-05
737	CPPC	P	L	E	H	L	C	D	E	E	T	G	E	C	A	S	W	H	W	CPPC	9	8.05081e-05
738	CPPC	P	L	E	L	L	C	D	E	E	T	G	E	C	V	E	W	R	H	CPPC	9	8.05081e-05
739	CPPC	P	F	E	D	P	C	D	E	E	T	G	E	C	R	G	E	A	S	CPPC	9	8.05081e-05
740	CPPC	P	K	S	S	I	C	D	E	E	T	G	E	C	R	V	Q	E	A	CPPC	9	8.05081e-05
741	CPPC	P	T	R	P	V	C	D	E	E	T	G	E	C	T	Q	P	H	N	CPPC	9	8.05081e-05
742	CPPC	P	T	A	V	V	C	D	E	E	T	G	E	C	E	R	S	R	S	CPPC	9	8.05081e-05
743	CPPC	P	T	V	V	E	C	D	E	E	T	G	E	C	N	S	N	A	R	CPPC	9	8.05081e-05
744	CPPC	P	T	F	D	E	C	D	E	E	T	G	E	C	E	A	V	R	R	CPPC	9	8.05081e-05
745	CPPC	P	S	R	G	P	C	D	E	E	T	G	E	C	E	R	H	L	Q	CPPC	9	8.05081e-05
746	CPPC	P	P	P	Q	W	C	D	E	E	T	G	E	C	V	G	E	V	S	CPPC	9	8.05081e-05
747	CPPC	P	P	R	E	T	C	D	E	E	T	G	E	C	N	E	V	R	R	CPPC	9	8.05081e-05
748	CPPC	P	P	V	A	A	C	D	E	E	T	G	E	C	E	P	R	R	Y	CPPC	9	8.05081e-05
749	CPPC	P	P	Y	A	E	C	D	E	E	T	G	E	C	R	E	G	Y	R	CPPC	9	8.05081e-05
750	CPPC	P	R	N	A	D	C	D	E	E	T	G	E	C	L	E	A	V	N	CPPC	9	8.05081e-05
751	CPPC	P	R	T	S	F	C	D	E	E	T	G	E	C	P	L	E	A	P	CPPC	9	8.05081e-05
752	CPPC	P	R	E	H	V	C	D	E	E	T	G	E	C	I	A	R	S	Y	CPPC	9	8.05081e-05
753	CPPC	P	R	E	A	I	C	D	E	E	T	G	E	C	P	W	S	P	Q	CPPC	9	8.05081e-05
754	CPPC	P	R	E	G	Q	C	D	E	E	T	G	E	C	Q	S	R	P	Y	CPPC	9	8.05081e-05
755	CPPC	P	L	E	T	T	C	D	E	E	T	G	E	C	R	F	R	E	A	CPPC	9	8.05081e-05
756	CPPC	P	L	R	A	P	C	D	E	E	T	G	E	C	P	A	R	E	G	CPPC	9	8.05081e-05
757	CPPC	P	L	L	S	V	C	D	E	E	T	G	E	C	E	T	E	N	P	CPPC	9	8.05081e-05
758	CPPC	P	E	G	H	M	C	D	E	E	T	G	E	C	A	V	E	L	R	CPPC	9	8.05081e-05
759	CPPC	P	A	V	R	Q	C	D	E	E	T	G	E	C	P	T	E	G	Q	CPPC	9	8.05081e-05
760	CPPC	P	A	S	P	W	C	D	E	E	T	G	E	C	A	R	G	E	S	CPPC	9	8.05081e-05
761	CPPC	P	A	T	E	D	C	D	E	E	T	G	E	C	F	L	W	G	S	CPPC	9	8.05081e-05
762	CPPC	P	G	P	Q	E	C	D	E	E	T	G	E	C	H	W	R	P	V	CPPC	9	8.05081e-05
763	CPPC	P	G	R	P	W	C	D	E	E	T	G	E	C	L	G	V	D	I	CPPC	9	8.05081e-05
764	CPPC	P	G	V	A	E	C	D	E	E	T	G	E	C	E	F	A	R	W	CPPC	9	8.05081e-05
765	CPPC	P	V	L	A	Q	C	D	E	E	T	G	E	C	G	H	D	R	W	CPPC	9	8.05081e-05
766	CPPC	P	V	T	P	F	C	D	E	E	T	G	E	C	E	T	P	S	A	CPPC	9	8.05081e-05
767	CPPC	P	E	Q	D	Q	C	D	E	E	T	G	E	C	L	H	V	W	G	CPPC	9	8.05081e-05
768	CPPC	P	E	P	P	D	C	D	E	E	T	G	E	C	R	R	A	N	R	CPPC	9	8.05081e-05
769	CPPC	P	E	P	V	I	C	D	E	E	T	G	E	C	V	G	F	A	K	CPPC	9	8.05081e-05
770	CPPC	P	E	R	L	S	C	D	E	E	T	G	E	C	A	A	W	Y	R	CPPC	9	8.05081e-05
771	CPPC	P	E	R	W	E	C	D	E	E	T	G	E	C	S	K	R	T	P	CPPC	9	8.05081e-05
772	CPPC	P	E	L	P	H	C	D	E	E	T	G	E	C	W	N	R	G	E	CPPC	9	8.05081e-05
773	CPPC	P	E	V	V	L	C	D	E	E	T	G	E	C	R	T	V	A	R	CPPC	9	8.05081e-05
774	CPPC	P	E	S	R	L	C	D	E	E	T	G	E	C	N	G	G	S	R	CPPC	9	8.05081e-05
775	CPPC	P	E	S	L	P	C	D	E	E	T	G	E	C	G	Q	M	W	V	CPPC	9	8.05081e-05
776	CPPC	P	Y	L	P	R	C	D	E	E	T	G	E	C	P	E	A	A	S	CPPC	9	8.05081e-05
777	CPPC	R	K	E	V	A	C	D	E	E	T	G	E	C	R	L	T	T	A	CPPC	9	8.05081e-05
778	CPPC	R	T	S	E	L	C	D	E	E	T	G	E	C	Q	R	H	R	Y	CPPC	9	8.05081e-05
779	CPPC	R	T	G	G	L	C	D	E	E	T	G	E	C	S	V	G	L	F	CPPC	9	8.05081e-05
780	CPPC	R	Q	P	M	S	C	D	E	E	T	G	E	C	G	E	R	S	L	CPPC	9	8.05081e-05
781	CPPC	R	Q	G	M	S	C	D	E	E	T	G	E	C	K	R	M	E	F	CPPC	9	8.05081e-05
782	CPPC	R	Q	S	S	R	C	D	E	E	T	G	E	C	D	V	E	T	E	CPPC	9	8.05081e-05
783	CPPC	R	H	E	S	W	C	D	E	E	T	G	E	C	V	R	G	L	R	CPPC	9	8.05081e-05
784	CPPC	R	R	V	V	L	C	D	E	E	T	G	E	C	V	R	R	T	R	CPPC	9	8.05081e-05
785	CPPC	R	A	W	M	G	C	D	E	E	T	G	E	C	G	E	V	P	G	CPPC	9	8.05081e-05
786	CPPC	R	G	I	A	W	C	D	E	E	T	G	E	C	S	T	E	S	I	CPPC	9	8.05081e-05
787	CPPC	R	E	S	Q	T	C	D	E	E	T	G	E	C	P	G	M	R	V	CPPC	9	8.05081e-05
788	CPPC	R	E	S	A	P	C	D	E	E	T	G	E	C	M	A	G	D	R	CPPC	9	8.05081e-05
789	CPPC	R	E	P	P	Q	C	D	E	E	T	G	E	C	G	G	L	Q	R	CPPC	9	8.05081e-05
790	CPPC	R	E	L	M	A	C	D	E	E	T	G	E	C	R	G	R	L	G	CPPC	9	8.05081e-05
791	CPPC	R	S	M	E	L	C	D	E	E	T	G	E	C	V	V	S	K	S	CPPC	9	8.05081e-05
792	CPPC	R	W	A	E	P	C	D	E	E	T	G	E	C	P	G	Q	R	V	CPPC	9	8.05081e-05
793	CPPC	R	T	L	T	L	C	D	E	E	T	G	E	C	E	S	L	G	A	CPPC	9	8.05081e-05
794	CPPC	R	S	Q	Y	E	C	D	E	E	T	G	E	C	T	R	E	T	E	CPPC	9	8.05081e-05
795	CPPC	R	S	L	Q	F	C	D	E	E	T	G	E	C	R	V	G	E	M	CPPC	9	8.05081e-05
796	CPPC	R	Q	A	G	L	C	D	E	E	T	G	E	C	P	W	E	L	H	CPPC	9	8.05081e-05
797	CPPC	R	P	T	E	T	C	D	E	E	T	G	E	C	G	R	V	Q	L	CPPC	9	8.05081e-05
798	CPPC	R	P	R	V	V	C	D	E	E	T	G	E	C	D	R	E	G	T	CPPC	9	8.05081e-05
799	CPPC	R	P	L	R	D	C	D	E	E	T	G	E	C	S	R	W	D	R	CPPC	9	8.05081e-05
800	CPPC	R	P	A	K	E	C	D	E	E	T	G	E	C	R	W	G	Q	L	CPPC	9	8.05081e-05
801	CPPC	R	P	P	R	Q	C	D	E	E	T	G	E	C	Q	A	L	P	A	CPPC	9	8.05081e-05
802	CPPC	R	P	P	S	P	C	D	E	E	T	G	E	C	E	A	W	I	G	CPPC	9	8.05081e-05
803	CPPC	R	L	P	A	W	C	D	E	E	T	G	E	C	G	E	H	R	Q	CPPC	9	8.05081e-05
804	CPPC	R	L	E	H	G	C	D	E	E	T	G	E	C	T	P	L	Q	S	CPPC	9	8.05081e-05
805	CPPC	R	L	V	S	L	C	D	E	E	T	G	E	C	Q	R	E	V	G	CPPC	9	8.05081e-05
806	CPPC	R	E	H	E	I	C	D	E	E	T	G	E	C	V	L	I	R	G	CPPC	9	8.05081e-05
807	CPPC	R	E	L	R	V	C	D	E	E	T	G	E	C	E	R	A	G	V	CPPC	9	8.05081e-05
808	CPPC	R	A	E	S	L	C	D	E	E	T	G	E	C	V	R	E	T	A	CPPC	9	8.05081e-05
809	CPPC	R	V	P	V	E	C	D	E	E	T	G	E	C	V	T	L	R	G	CPPC	9	8.05081e-05
810	CPPC	R	E	P	A	S	C	D	E	E	T	G	E	C	D	M	S	W	L	CPPC	9	8.05081e-05
811	CPPC	R	E	L	Y	Y	C	D	E	E	T	G	E	C	M	F	S	A	K	CPPC	9	8.05081e-05
812	CPPC	R	E	A	A	L	C	D	E	E	T	G	E	C	T	R	P	A	Y	CPPC	9	8.05081e-05
813	CPPC	R	S	P	Q	W	C	D	E	E	T	G	E	C	S	S	T	L	H	CPPC	9	8.05081e-05
814	CPPC	R	S	F	L	V	C	D	E	E	T	G	E	C	R	P	H	E	G	CPPC	9	8.05081e-05
815	CPPC	R	S	L	V	E	C	D	E	E	T	G	E	C	R	A	S	L	P	CPPC	9	8.05081e-05
816	CPPC	R	W	L	T	R	C	D	E	E	T	G	E	C	I	E	R	R	A	CPPC	9	8.05081e-05
817	CPPC	R	W	V	T	P	C	D	E	E	T	G	E	C	E	R	S	R	G	CPPC	9	8.05081e-05
818	CPPC	R	F	W	F	L	C	D	E	E	T	G	E	C	E	P	G	G	R	CPPC	9	8.05081e-05
819	CPPC	L	T	A	P	N	C	D	E	E	T	G	E	C	G	A	G	W	E	CPPC	9	8.05081e-05
820	CPPC	L	T	S	P	L	C	D	E	E	T	G	E	C	G	P	R	R	V	CPPC	9	8.05081e-05
821	CPPC	L	R	F	V	E	C	D	E	E	T	G	E	C	R	E	A	A	A	CPPC	9	8.05081e-05
822	CPPC	L	M	E	I	S	C	D	E	E	T	G	E	C	S	V	S	W	E	CPPC	9	8.05081e-05
823	CPPC	L	R	H	L	W	C	D	E	E	T	G	E	C	E	L	P	G	R	CPPC	9	8.05081e-05
824	CPPC	L	R	E	L	L	C	D	E	E	T	G	E	C	V	I	P	Y	W	CPPC	9	8.05081e-05
825	CPPC	L	R	E	T	H	C	D	E	E	T	G	E	C	L	S	A	E	V	CPPC	9	8.05081e-05
826	CPPC	L	A	L	A	S	C	D	E	E	T	G	E	C	L	K	R	E	S	CPPC	9	8.05081e-05
827	CPPC	L	A	E	Q	W	C	D	E	E	T	G	E	C	Q	R	E	G	R	CPPC	9	8.05081e-05
828	CPPC	L	G	V	G	W	C	D	E	E	T	G	E	C	E	E	A	W	L	CPPC	9	8.05081e-05
829	CPPC	L	V	L	R	G	C	D	E	E	T	G	E	C	D	V	A	W	E	CPPC	9	8.05081e-05
830	CPPC	L	E	T	R	I	C	D	E	E	T	G	E	C	G	D	P	T	A	CPPC	9	8.05081e-05
831	CPPC	L	E	R	L	L	C	D	E	E	T	G	E	C	S	R	G	P	E	CPPC	9	8.05081e-05
832	CPPC	L	E	S	S	L	C	D	E	E	T	G	E	C	V	S	V	A	D	CPPC	9	8.05081e-05
833	CPPC	L	S	A	A	R	C	D	E	E	T	G	E	C	R	E	A	R	W	CPPC	9	8.05081e-05
834	CPPC	L	S	E	V	W	C	D	E	E	T	G	E	C	Q	A	E	G	P	CPPC	9	8.05081e-05
835	CPPC	L	L	Q	G	T	C	D	E	E	T	G	E	C	W	L	T	E	R	CPPC	9	8.05081e-05
836	CPPC	L	T	R	N	L	C	D	E	E	T	G	E	C	V	P	L	R	G	CPPC	9	8.05081e-05
837	CPPC	L	P	A	P	P	C	D	E	E	T	G	E	C	G	E	R	S	S	CPPC	9	8.05081e-05
838	CPPC	L	R	G	W	S	C	D	E	E	T	G	E	C	S	W	E	R	V	CPPC	9	8.05081e-05
839	CPPC	L	R	E	L	R	C	D	E	E	T	G	E	C	T	V	T	Q	P	CPPC	9	8.05081e-05
840	CPPC	L	V	V	A	S	C	D	E	E	T	G	E	C	E	S	S	R	P	CPPC	9	8.05081e-05
841	CPPC	L	V	S	R	S	C	D	E	E	T	G	E	C	E	V	E	S	L	CPPC	9	8.05081e-05
842	CPPC	E	T	E	F	V	C	D	E	E	T	G	E	C	R	R	S	W	L	CPPC	9	8.05081e-05
843	CPPC	E	T	E	W	F	C	D	E	E	T	G	E	C	R	R	F	L	P	CPPC	9	8.05081e-05
844	CPPC	E	P	S	R	L	C	D	E	E	T	G	E	C	L	E	L	M	R	CPPC	9	8.05081e-05
845	CPPC	E	P	T	L	S	C	D	E	E	T	G	E	C	K	E	L	R	V	CPPC	9	8.05081e-05
846	CPPC	E	R	S	R	V	C	D	E	E	T	G	E	C	W	A	L	A	R	CPPC	9	8.05081e-05
847	CPPC	E	A	Y	V	A	C	D	E	E	T	G	E	C	R	E	R	G	S	CPPC	9	8.05081e-05
848	CPPC	E	A	T	E	V	C	D	E	E	T	G	E	C	P	A	R	R	L	CPPC	9	8.05081e-05
849	CPPC	E	V	R	F	S	C	D	E	E	T	G	E	C	G	E	V	G	T	CPPC	9	8.05081e-05
850	CPPC	E	E	I	S	P	C	D	E	E	T	G	E	C	R	H	R	G	R	CPPC	9	8.05081e-05
851	CPPC	E	E	L	I	L	C	D	E	E	T	G	E	C	W	S	V	L	A	CPPC	9	8.05081e-05
852	CPPC	E	L	T	M	L	C	D	E	E	T	G	E	C	A	R	E	L	A	CPPC	9	8.05081e-05
853	CPPC	D	T	P	M	M	C	D	E	E	T	G	E	C	T	R	W	E	F	CPPC	9	8.05081e-05
854	CPPC	D	T	V	R	E	C	D	E	E	T	G	E	C	T	R	E	L	D	CPPC	9	8.05081e-05
855	CPPC	D	M	D	A	E	C	D	E	E	T	G	E	C	T	S	G	A	Q	CPPC	9	8.05081e-05
856	CPPC	D	H	S	S	M	C	D	E	E	T	G	E	C	E	D	P	G	L	CPPC	9	8.05081e-05
857	CPPC	D	P	L	R	L	C	D	E	E	T	G	E	C	A	E	P	W	G	CPPC	9	8.05081e-05
858	CPPC	D	R	E	L	A	C	D	E	E	T	G	E	C	L	S	Y	E	S	CPPC	9	8.05081e-05
859	CPPC	D	L	I	P	P	C	D	E	E	T	G	E	C	W	D	E	Q	A	CPPC	9	8.05081e-05
860	CPPC	D	L	E	E	Q	C	D	E	E	T	G	E	C	S	V	F	T	R	CPPC	9	8.05081e-05
861	CPPC	D	L	E	A	L	C	D	E	E	T	G	E	C	V	G	H	S	S	CPPC	9	8.05081e-05
862	CPPC	D	L	W	R	A	C	D	E	E	T	G	E	C	G	M	E	R	G	CPPC	9	8.05081e-05
863	CPPC	D	A	Q	A	P	C	D	E	E	T	G	E	C	D	R	E	A	K	CPPC	9	8.05081e-05
864	CPPC	D	A	G	A	V	C	D	E	E	T	G	E	C	S	A	E	R	P	CPPC	9	8.05081e-05
865	CPPC	D	E	P	P	A	C	D	E	E	T	G	E	C	L	R	P	G	N	CPPC	9	8.05081e-05
866	CPPC	D	E	G	R	S	C	D	E	E	T	G	E	C	L	G	V	S	N	CPPC	9	8.05081e-05
867	CPPC	D	E	W	I	D	C	D	E	E	T	G	E	C	A	V	S	H	L	CPPC	9	8.05081e-05
868	CPPC	D	E	L	D	S	C	D	E	E	T	G	E	C	R	K	W	R	L	CPPC	9	8.05081e-05
869	CPPC	D	Y	R	D	R	C	D	E	E	T	G	E	C	G	F	E	R	H	CPPC	9	8.05081e-05
870	CPPC	D	F	P	P	V	C	D	E	E	T	G	E	C	S	R	R	E	E	CPPC	9	8.05081e-05
871	CPPC	A	T	S	L	E	C	D	E	E	T	G	E	C	S	R	W	A	Q	CPPC	9	8.05081e-05
872	CPPC	A	T	Q	V	L	C	D	E	E	T	G	E	C	L	E	G	A	L	CPPC	9	8.05081e-05
873	CPPC	A	T	G	S	I	C	D	E	E	T	G	E	C	R	V	R	E	P	CPPC	9	8.05081e-05
874	CPPC	A	R	E	V	F	C	D	E	E	T	G	E	C	R	S	V	L	Q	CPPC	9	8.05081e-05
875	CPPC	A	P	S	V	S	C	D	E	E	T	G	E	C	V	V	E	A	R	CPPC	9	8.05081e-05
876	CPPC	A	P	P	P	L	C	D	E	E	T	G	E	C	H	R	W	R	V	CPPC	9	8.05081e-05
877	CPPC	A	L	V	I	T	C	D	E	E	T	G	E	C	T	E	M	A	D	CPPC	9	8.05081e-05
878	CPPC	A	D	R	D	E	C	D	E	E	T	G	E	C	N	Q	G	R	S	CPPC	9	8.05081e-05
879	CPPC	A	A	N	W	L	C	D	E	E	T	G	E	C	W	R	V	L	E	CPPC	9	8.05081e-05
880	CPPC	A	A	R	T	V	C	D	E	E	T	G	E	C	G	G	Q	S	P	CPPC	9	8.05081e-05
881	CPPC	A	A	R	L	T	C	D	E	E	T	G	E	C	L	E	L	R	S	CPPC	9	8.05081e-05
882	CPPC	A	A	V	E	W	C	D	E	E	T	G	E	C	E	V	R	V	E	CPPC	9	8.05081e-05
883	CPPC	A	V	W	R	T	C	D	E	E	T	G	E	C	P	V	E	K	L	CPPC	9	8.05081e-05
884	CPPC	A	E	T	L	F	C	D	E	E	T	G	E	C	S	S	W	E	Q	CPPC	9	8.05081e-05
885	CPPC	A	E	P	L	A	C	D	E	E	T	G	E	C	W	T	P	V	R	CPPC	9	8.05081e-05
886	CPPC	A	E	F	V	W	C	D	E	E	T	G	E	C	G	T	L	G	D	CPPC	9	8.05081e-05
887	CPPC	A	Y	E	A	H	C	D	E	E	T	G	E	C	A	V	A	L	G	CPPC	9	8.05081e-05
888	CPPC	A	S	V	A	S	C	D	E	E	T	G	E	C	S	E	G	L	N	CPPC	9	8.05081e-05
889	CPPC	M	E	P	A	P	C	D	E	E	T	G	E	C	W	G	L	P	R	CPPC	4	3.57814e-05
890	CPPC	M	E	R	I	S	C	D	E	E	T	G	E	C	R	A	A	W	R	CPPC	4	3.57814e-05
891	CPPC	M	E	R	P	P	C	D	E	E	T	G	E	C	P	L	A	F	I	CPPC	4	3.57814e-05
892	CPPC	M	E	S	A	V	C	D	E	E	T	G	E	C	R	L	V	G	R	CPPC	4	3.57814e-05
893	CPPC	M	E	S	R	V	C	D	E	E	T	G	E	C	W	S	R	T	D	CPPC	4	3.57814e-05
894	CPPC	M	E	S	V	G	C	D	E	E	T	G	E	C	P	R	G	S	K	CPPC	4	3.57814e-05
895	CPPC	M	E	L	R	H	C	D	E	E	T	G	E	C	P	D	Q	S	P	CPPC	4	3.57814e-05
896	CPPC	M	E	L	V	G	C	D	E	E	T	G	E	C	P	R	R	S	P	CPPC	4	3.57814e-05
897	CPPC	M	Y	V	S	S	C	D	E	E	T	G	E	C	R	E	S	S	T	CPPC	4	3.57814e-05
898	CPPC	M	Y	Y	W	S	C	D	E	E	T	G	E	C	S	D	P	R	R	CPPC	4	3.57814e-05
899	CPPC	M	S	R	E	R	C	D	E	E	T	G	E	C	P	S	P	F	V	CPPC	4	3.57814e-05
900	CPPC	M	S	G	R	D	C	D	E	E	T	G	E	C	L	G	V	E	K	CPPC	4	3.57814e-05
901	CPPC	M	S	E	A	P	C	D	E	E	T	G	E	C	W	P	F	S	F	CPPC	4	3.57814e-05
902	CPPC	M	S	W	F	L	C	D	E	E	T	G	E	C	E	L	Q	V	V	CPPC	4	3.57814e-05
903	CPPC	M	S	L	R	S	C	D	E	E	T	G	E	C	Y	T	E	G	R	CPPC	4	3.57814e-05
904	CPPC	M	S	T	T	R	C	D	E	E	T	G	E	C	W	S	T	E	S	CPPC	4	3.57814e-05
905	CPPC	M	S	Q	Q	S	C	D	E	E	T	G	E	C	P	V	E	R	L	CPPC	4	3.57814e-05
906	CPPC	M	S	Q	P	E	C	D	E	E	T	G	E	C	Q	D	E	G	L	CPPC	4	3.57814e-05
907	CPPC	M	S	S	Q	N	C	D	E	E	T	G	E	C	F	R	D	E	L	CPPC	4	3.57814e-05
908	CPPC	M	S	S	V	V	C	D	E	E	T	G	E	C	A	E	S	G	E	CPPC	4	3.57814e-05
909	CPPC	M	W	A	S	L	C	D	E	E	T	G	E	C	E	L	N	R	V	CPPC	4	3.57814e-05
910	CPPC	M	L	L	A	Y	C	D	E	E	T	G	E	C	R	T	S	G	Q	CPPC	4	3.57814e-05
911	CPPC	M	L	E	V	E	C	D	E	E	T	G	E	C	G	E	V	A	D	CPPC	4	3.57814e-05
912	CPPC	M	L	S	S	Y	C	D	E	E	T	G	E	C	E	L	H	Q	A	CPPC	4	3.57814e-05
913	CPPC	M	F	R	G	T	C	D	E	E	T	G	E	C	G	V	E	G	M	CPPC	4	3.57814e-05
914	CPPC	I	K	E	R	S	C	D	E	E	T	G	E	C	L	E	F	N	V	CPPC	4	3.57814e-05
915	CPPC	I	N	P	G	T	C	D	E	E	T	G	E	C	S	W	S	R	E	CPPC	4	3.57814e-05
916	CPPC	I	N	P	A	P	C	D	E	E	T	G	E	C	W	W	E	L	R	CPPC	4	3.57814e-05
917	CPPC	I	T	R	T	W	C	D	E	E	T	G	E	C	S	D	D	K	P	CPPC	4	3.57814e-05
918	CPPC	I	T	R	S	G	C	D	E	E	T	G	E	C	S	T	L	Q	I	CPPC	4	3.57814e-05
919	CPPC	I	T	E	G	R	C	D	E	E	T	G	E	C	G	E	H	S	D	CPPC	4	3.57814e-05
920	CPPC	I	T	E	L	S	C	D	E	E	T	G	E	C	M	M	E	E	H	CPPC	4	3.57814e-05
921	CPPC	I	T	S	L	L	C	D	E	E	T	G	E	C	G	T	P	G	E	CPPC	4	3.57814e-05
922	CPPC	I	T	R	E	V	C	D	E	E	T	G	E	C	P	G	E	R	R	CPPC	4	3.57814e-05
923	CPPC	I	T	E	R	P	C	D	E	E	T	G	E	C	W	V	G	R	S	CPPC	4	3.57814e-05
924	CPPC	I	R	V	A	E	C	D	E	E	T	G	E	C	L	G	E	K	R	CPPC	4	3.57814e-05
925	CPPC	I	S	T	L	V	C	D	E	E	T	G	E	C	T	G	G	W	W	CPPC	4	3.57814e-05
926	CPPC	I	S	L	R	Q	C	D	E	E	T	G	E	C	V	G	S	E	V	CPPC	4	3.57814e-05
927	CPPC	I	M	R	F	E	C	D	E	E	T	G	E	C	N	N	L	S	E	CPPC	4	3.57814e-05
928	CPPC	I	Q	R	S	E	C	D	E	E	T	G	E	C	L	L	V	P	E	CPPC	4	3.57814e-05
929	CPPC	I	Q	D	Q	E	C	D	E	E	T	G	E	C	L	V	R	A	E	CPPC	4	3.57814e-05
930	CPPC	I	Q	E	P	L	C	D	E	E	T	G	E	C	R	I	N	S	A	CPPC	4	3.57814e-05
931	CPPC	I	Q	E	L	P	C	D	E	E	T	G	E	C	V	P	D	P	R	CPPC	4	3.57814e-05
932	CPPC	I	H	Q	E	W	C	D	E	E	T	G	E	C	M	E	T	S	L	CPPC	4	3.57814e-05
933	CPPC	I	H	R	P	H	C	D	E	E	T	G	E	C	E	A	T	V	G	CPPC	4	3.57814e-05
934	CPPC	I	H	E	T	V	C	D	E	E	T	G	E	C	P	K	K	T	E	CPPC	4	3.57814e-05
935	CPPC	I	H	E	S	L	C	D	E	E	T	G	E	C	G	R	A	S	V	CPPC	4	3.57814e-05
936	CPPC	I	P	T	V	L	C	D	E	E	T	G	E	C	S	T	G	E	P	CPPC	4	3.57814e-05
937	CPPC	I	P	A	Q	E	C	D	E	E	T	G	E	C	L	G	V	W	R	CPPC	4	3.57814e-05
938	CPPC	I	P	T	R	E	C	D	E	E	T	G	E	C	Y	T	S	A	V	CPPC	4	3.57814e-05
939	CPPC	I	P	R	A	H	C	D	E	E	T	G	E	C	G	E	G	R	R	CPPC	4	3.57814e-05
940	CPPC	I	P	L	L	E	C	D	E	E	T	G	E	C	E	Q	G	L	E	CPPC	4	3.57814e-05
941	CPPC	I	P	V	T	E	C	D	E	E	T	G	E	C	P	F	I	S	R	CPPC	4	3.57814e-05
942	CPPC	I	P	E	W	N	C	D	E	E	T	G	E	C	R	E	W	L	Q	CPPC	4	3.57814e-05
943	CPPC	I	R	P	V	E	C	D	E	E	T	G	E	C	P	L	M	L	E	CPPC	4	3.57814e-05
944	CPPC	I	R	R	A	E	C	D	E	E	T	G	E	C	P	L	M	R	T	CPPC	4	3.57814e-05
945	CPPC	I	R	L	L	Q	C	D	E	E	T	G	E	C	M	E	S	E	L	CPPC	4	3.57814e-05
946	CPPC	I	R	E	T	T	C	D	E	E	T	G	E	C	S	L	W	M	M	CPPC	4	3.57814e-05
947	CPPC	I	R	S	W	K	C	D	E	E	T	G	E	C	P	A	I	H	S	CPPC	4	3.57814e-05
948	CPPC	I	R	P	A	Y	C	D	E	E	T	G	E	C	S	E	L	A	H	CPPC	4	3.57814e-05
949	CPPC	I	R	V	T	R	C	D	E	E	T	G	E	C	R	M	R	G	Q	CPPC	4	3.57814e-05
950	CPPC	I	L	A	M	E	C	D	E	E	T	G	E	C	S	V	V	A	A	CPPC	4	3.57814e-05
951	CPPC	I	L	V	P	P	C	D	E	E	T	G	E	C	L	L	A	E	R	CPPC	4	3.57814e-05
952	CPPC	I	L	V	T	A	C	D	E	E	T	G	E	C	E	S	L	V	P	CPPC	4	3.57814e-05
953	CPPC	I	L	W	S	M	C	D	E	E	T	G	E	C	R	R	M	E	H	CPPC	4	3.57814e-05
954	CPPC	I	E	V	S	W	C	D	E	E	T	G	E	C	S	R	E	R	N	CPPC	4	3.57814e-05
955	CPPC	I	D	L	P	H	C	D	E	E	T	G	E	C	L	A	S	I	L	CPPC	4	3.57814e-05
956	CPPC	I	D	L	A	S	C	D	E	E	T	G	E	C	E	I	T	V	R	CPPC	4	3.57814e-05
957	CPPC	I	A	Q	S	W	C	D	E	E	T	G	E	C	A	E	P	E	S	CPPC	4	3.57814e-05
958	CPPC	I	A	S	Q	D	C	D	E	E	T	G	E	C	R	G	W	S	E	CPPC	4	3.57814e-05
959	CPPC	I	A	S	V	W	C	D	E	E	T	G	E	C	P	Y	R	E	W	CPPC	4	3.57814e-05
960	CPPC	I	A	P	D	T	C	D	E	E	T	G	E	C	L	P	R	E	R	CPPC	4	3.57814e-05
961	CPPC	I	A	R	L	L	C	D	E	E	T	G	E	C	Y	L	A	H	E	CPPC	4	3.57814e-05
962	CPPC	I	A	L	R	Q	C	D	E	E	T	G	E	C	G	S	W	E	G	CPPC	4	3.57814e-05
963	CPPC	I	A	A	I	A	C	D	E	E	T	G	E	C	G	S	E	H	D	CPPC	4	3.57814e-05
964	CPPC	I	G	R	A	V	C	D	E	E	T	G	E	C	P	S	P	E	V	CPPC	4	3.57814e-05
965	CPPC	I	G	E	T	F	C	D	E	E	T	G	E	C	P	A	D	S	M	CPPC	4	3.57814e-05
966	CPPC	I	G	A	W	R	C	D	E	E	T	G	E	C	F	Q	R	E	A	CPPC	4	3.57814e-05
967	CPPC	I	G	L	T	S	C	D	E	E	T	G	E	C	V	G	Q	E	N	CPPC	4	3.57814e-05
968	CPPC	I	V	D	A	T	C	D	E	E	T	G	E	C	R	P	E	A	W	CPPC	4	3.57814e-05
969	CPPC	I	V	E	P	K	C	D	E	E	T	G	E	C	V	I	N	F	P	CPPC	4	3.57814e-05
970	CPPC	I	V	E	S	F	C	D	E	E	T	G	E	C	R	G	P	L	L	CPPC	4	3.57814e-05
971	CPPC	I	V	R	T	V	C	D	E	E	T	G	E	C	T	T	V	A	R	CPPC	4	3.57814e-05
972	CPPC	I	V	G	F	L	C	D	E	E	T	G	E	C	W	E	A	E	K	CPPC	4	3.57814e-05
973	CPPC	I	E	P	G	R	C	D	E	E	T	G	E	C	G	S	V	R	W	CPPC	4	3.57814e-05
974	CPPC	I	E	L	Q	E	C	D	E	E	T	G	E	C	G	S	V	V	E	CPPC	4	3.57814e-05
975	CPPC	I	E	D	Y	W	C	D	E	E	T	G	E	C	P	R	H	G	A	CPPC	4	3.57814e-05
976	CPPC	I	E	V	S	V	C	D	E	E	T	G	E	C	S	L	S	V	G	CPPC	4	3.57814e-05
977	CPPC	I	E	Y	P	T	C	D	E	E	T	G	E	C	R	K	A	G	G	CPPC	4	3.57814e-05
978	CPPC	I	Y	S	T	G	C	D	E	E	T	G	E	C	W	W	Q	E	V	CPPC	4	3.57814e-05
979	CPPC	I	S	H	R	W	C	D	E	E	T	G	E	C	P	Q	P	Y	G	CPPC	4	3.57814e-05
980	CPPC	I	S	L	A	V	C	D	E	E	T	G	E	C	L	S	S	E	G	CPPC	4	3.57814e-05
981	CPPC	I	S	L	E	T	C	D	E	E	T	G	E	C	G	L	S	A	Q	CPPC	4	3.57814e-05
982	CPPC	I	S	A	P	V	C	D	E	E	T	G	E	C	V	R	R	G	G	CPPC	4	3.57814e-05
983	CPPC	I	S	E	S	Q	C	D	E	E	T	G	E	C	R	W	A	G	A	CPPC	4	3.57814e-05
984	CPPC	I	S	E	W	M	C	D	E	E	T	G	E	C	R	L	P	R	H	CPPC	4	3.57814e-05
985	CPPC	I	S	S	R	E	C	D	E	E	T	G	E	C	P	E	L	E	M	CPPC	4	3.57814e-05
986	CPPC	I	S	G	R	R	C	D	E	E	T	G	E	C	Q	W	P	T	E	CPPC	4	3.57814e-05
987	CPPC	I	W	L	K	E	C	D	E	E	T	G	E	C	G	G	S	T	R	CPPC	4	3.57814e-05
988	CPPC	I	W	D	P	S	C	D	E	E	T	G	E	C	S	G	S	R	E	CPPC	4	3.57814e-05
989	CPPC	I	L	K	A	P	C	D	E	E	T	G	E	C	S	E	R	R	M	CPPC	4	3.57814e-05
990	CPPC	I	L	T	D	E	C	D	E	E	T	G	E	C	H	S	W	A	T	CPPC	4	3.57814e-05
991	CPPC	I	F	W	D	V	C	D	E	E	T	G	E	C	V	E	P	P	Q	CPPC	4	3.57814e-05
992	CPPC	Q	K	R	V	G	C	D	E	E	T	G	E	C	G	E	T	G	W	CPPC	4	3.57814e-05
993	CPPC	Q	K	E	S	E	C	D	E	E	T	G	E	C	R	Q	R	L	W	CPPC	4	3.57814e-05
994	CPPC	Q	K	S	A	R	C	D	E	E	T	G	E	C	P	W	E	V	S	CPPC	4	3.57814e-05
995	CPPC	Q	K	F	I	D	C	D	E	E	T	G	E	C	G	Q	L	G	Q	CPPC	4	3.57814e-05
996	CPPC	Q	K	F	P	I	C	D	E	E	T	G	E	C	T	V	P	E	R	CPPC	4	3.57814e-05
997	CPPC	Q	N	G	H	V	C	D	E	E	T	G	E	C	F	E	F	L	G	CPPC	4	3.57814e-05
998	CPPC	Q	T	A	E	L	C	D	E	E	T	G	E	C	R	L	P	V	A	CPPC	4	3.57814e-05
999	CPPC	Q	T	V	L	R	C	D	E	E	T	G	E	C	Q	L	M	E	W	CPPC	4	3.57814e-05
1000	CPPC	Q	T	F	A	K	C	D	E	E	T	G	E	C	R	L	E	P	L	CPPC	4	3.57814e-05
1001	CPPC	Q	T	R	W	S	C	D	E	E	T	G	E	C	P	V	E	R	L	CPPC	4	3.57814e-05
1002	CPPC	Q	T	E	S	E	C	D	E	E	T	G	E	C	G	S	L	V	V	CPPC	4	3.57814e-05
1003	CPPC	Q	T	S	Y	M	C	D	E	E	T	G	E	C	E	Q	V	T	G	CPPC	4	3.57814e-05
1004	CPPC	Q	T	L	D	P	C	D	E	E	T	G	E	C	A	E	R	L	R	CPPC	4	3.57814e-05
1005	CPPC	Q	R	P	R	S	C	D	E	E	T	G	E	C	V	N	P	S	G	CPPC	4	3.57814e-05
1006	CPPC	Q	R	V	T	M	C	D	E	E	T	G	E	C	N	Q	R	E	N	CPPC	4	3.57814e-05
1007	CPPC	Q	R	S	Q	M	C	D	E	E	T	G	E	C	E	T	R	A	R	CPPC	4	3.57814e-05
1008	CPPC	Q	S	E	I	P	C	D	E	E	T	G	E	C	S	G	T	G	R	CPPC	4	3.57814e-05
1009	CPPC	Q	M	T	N	L	C	D	E	E	T	G	E	C	E	P	L	A	L	CPPC	4	3.57814e-05
1010	CPPC	Q	I	T	A	W	C	D	E	E	T	G	E	C	Q	T	V	D	E	CPPC	4	3.57814e-05
1011	CPPC	Q	I	R	G	E	C	D	E	E	T	G	E	C	V	R	Q	L	L	CPPC	4	3.57814e-05
1012	CPPC	Q	Q	R	E	R	C	D	E	E	T	G	E	C	F	Y	V	P	G	CPPC	4	3.57814e-05
1013	CPPC	Q	Q	L	E	A	C	D	E	E	T	G	E	C	P	R	F	G	S	CPPC	4	3.57814e-05
1014	CPPC	Q	Q	V	F	E	C	D	E	E	T	G	E	C	H	S	R	S	E	CPPC	4	3.57814e-05
1015	CPPC	Q	Q	Y	G	V	C	D	E	E	T	G	E	C	G	E	S	E	W	CPPC	4	3.57814e-05
1016	CPPC	Q	H	R	E	E	C	D	E	E	T	G	E	C	L	R	E	G	R	CPPC	4	3.57814e-05
1017	CPPC	Q	H	L	P	G	C	D	E	E	T	G	E	C	S	F	G	T	T	CPPC	4	3.57814e-05
1018	CPPC	Q	P	M	Q	L	C	D	E	E	T	G	E	C	H	R	G	E	L	CPPC	4	3.57814e-05
1019	CPPC	Q	P	Q	L	E	C	D	E	E	T	G	E	C	R	P	R	S	R	CPPC	4	3.57814e-05
1020	CPPC	Q	P	E	V	T	C	D	E	E	T	G	E	C	P	G	P	T	E	CPPC	4	3.57814e-05
1021	CPPC	Q	P	A	S	L	C	D	E	E	T	G	E	C	P	R	E	V	T	CPPC	4	3.57814e-05
1022	CPPC	Q	P	V	F	E	C	D	E	E	T	G	E	C	V	D	L	R	L	CPPC	4	3.57814e-05
1023	CPPC	Q	P	S	E	P	C	D	E	E	T	G	E	C	S	W	N	R	L	CPPC	4	3.57814e-05
1024	CPPC	Q	P	Q	S	V	C	D	E	E	T	G	E	C	P	E	W	W	R	CPPC	4	3.57814e-05
1025	CPPC	Q	P	P	T	L	C	D	E	E	T	G	E	C	I	G	E	A	R	CPPC	4	3.57814e-05
1026	CPPC	Q	P	E	R	R	C	D	E	E	T	G	E	C	L	V	S	E	A	CPPC	4	3.57814e-05
1027	CPPC	Q	P	A	T	V	C	D	E	E	T	G	E	C	P	A	R	T	E	CPPC	4	3.57814e-05
1028	CPPC	Q	R	P	L	S	C	D	E	E	T	G	E	C	P	L	S	L	F	CPPC	4	3.57814e-05
1029	CPPC	Q	R	R	V	W	C	D	E	E	T	G	E	C	T	L	T	R	S	CPPC	4	3.57814e-05
1030	CPPC	Q	R	R	S	T	C	D	E	E	T	G	E	C	S	V	W	R	S	CPPC	4	3.57814e-05
1031	CPPC	Q	R	G	Q	Q	C	D	E	E	T	G	E	C	R	E	A	I	Y	CPPC	4	3.57814e-05
1032	CPPC	Q	R	G	L	E	C	D	E	E	T	G	E	C	E	T	E	R	S	CPPC	4	3.57814e-05
1033	CPPC	Q	R	E	L	A	C	D	E	E	T	G	E	C	S	G	L	Q	D	CPPC	4	3.57814e-05
1034	CPPC	Q	R	Y	D	G	C	D	E	E	T	G	E	C	M	E	V	H	E	CPPC	4	3.57814e-05
1035	CPPC	Q	R	Y	S	V	C	D	E	E	T	G	E	C	S	S	D	T	E	CPPC	4	3.57814e-05
1036	CPPC	Q	R	M	A	L	C	D	E	E	T	G	E	C	T	G	E	R	H	CPPC	4	3.57814e-05
1037	CPPC	Q	R	P	P	V	C	D	E	E	T	G	E	C	R	S	E	P	P	CPPC	4	3.57814e-05
1038	CPPC	Q	R	A	L	T	C	D	E	E	T	G	E	C	E	P	A	R	Y	CPPC	4	3.57814e-05
1039	CPPC	Q	R	E	E	V	C	D	E	E	T	G	E	C	P	Q	M	D	S	CPPC	4	3.57814e-05
1040	CPPC	Q	R	S	L	T	C	D	E	E	T	G	E	C	P	L	E	A	D	CPPC	4	3.57814e-05
1041	CPPC	Q	R	W	N	V	C	D	E	E	T	G	E	C	D	E	V	R	V	CPPC	4	3.57814e-05
1042	CPPC	Q	L	E	A	L	C	D	E	E	T	G	E	C	S	W	W	E	R	CPPC	4	3.57814e-05
1043	CPPC	Q	L	S	A	I	C	D	E	E	T	G	E	C	E	S	L	I	R	CPPC	4	3.57814e-05
1044	CPPC	Q	L	Q	V	Y	C	D	E	E	T	G	E	C	R	R	E	R	D	CPPC	4	3.57814e-05
1045	CPPC	Q	L	R	V	V	C	D	E	E	T	G	E	C	V	A	M	G	P	CPPC	4	3.57814e-05
1046	CPPC	Q	L	V	S	E	C	D	E	E	T	G	E	C	L	A	K	E	S	CPPC	4	3.57814e-05
1047	CPPC	Q	E	R	A	E	C	D	E	E	T	G	E	C	G	A	Q	R	A	CPPC	4	3.57814e-05
1048	CPPC	Q	E	P	V	G	C	D	E	E	T	G	E	C	E	D	Q	I	P	CPPC	4	3.57814e-05
1049	CPPC	Q	E	R	T	S	C	D	E	E	T	G	E	C	V	R	V	E	P	CPPC	4	3.57814e-05
1050	CPPC	Q	E	L	S	G	C	D	E	E	T	G	E	C	E	L	T	L	D	CPPC	4	3.57814e-05
1051	CPPC	Q	D	Q	A	W	C	D	E	E	T	G	E	C	R	I	A	S	R	CPPC	4	3.57814e-05
1052	CPPC	Q	D	P	S	E	C	D	E	E	T	G	E	C	W	A	A	G	S	CPPC	4	3.57814e-05
1053	CPPC	Q	D	R	S	T	C	D	E	E	T	G	E	C	E	A	L	V	R	CPPC	4	3.57814e-05
1054	CPPC	Q	D	E	S	G	C	D	E	E	T	G	E	C	S	L	T	Y	G	CPPC	4	3.57814e-05
1055	CPPC	Q	D	W	R	G	C	D	E	E	T	G	E	C	S	E	I	M	G	CPPC	4	3.57814e-05
1056	CPPC	Q	D	L	L	Q	C	D	E	E	T	G	E	C	R	T	E	P	T	CPPC	4	3.57814e-05
1057	CPPC	Q	A	I	V	L	C	D	E	E	T	G	E	C	V	L	E	R	A	CPPC	4	3.57814e-05
1058	CPPC	Q	A	H	V	R	C	D	E	E	T	G	E	C	T	E	N	Q	T	CPPC	4	3.57814e-05
1059	CPPC	Q	A	A	Q	R	C	D	E	E	T	G	E	C	G	H	G	G	E	CPPC	4	3.57814e-05
1060	CPPC	Q	A	G	A	R	C	D	E	E	T	G	E	C	E	S	V	R	K	CPPC	4	3.57814e-05
1061	CPPC	Q	A	Y	E	L	C	D	E	E	T	G	E	C	Y	R	V	T	R	CPPC	4	3.57814e-05
1062	CPPC	Q	A	S	Q	S	C	D	E	E	T	G	E	C	G	P	E	H	A	CPPC	4	3.57814e-05
1063	CPPC	Q	G	T	L	W	C	D	E	E	T	G	E	C	E	E	R	Y	F	CPPC	4	3.57814e-05
1064	CPPC	Q	G	S	Q	N	C	D	E	E	T	G	E	C	T	E	Q	G	R	CPPC	4	3.57814e-05
1065	CPPC	Q	G	H	E	R	C	D	E	E	T	G	E	C	F	R	E	K	E	CPPC	4	3.57814e-05
1066	CPPC	Q	G	E	H	S	C	D	E	E	T	G	E	C	T	T	W	G	Y	CPPC	4	3.57814e-05
1067	CPPC	Q	G	S	I	F	C	D	E	E	T	G	E	C	R	N	E	S	S	CPPC	4	3.57814e-05
1068	CPPC	Q	G	S	F	E	C	D	E	E	T	G	E	C	A	M	V	A	E	CPPC	4	3.57814e-05
1069	CPPC	Q	G	L	V	V	C	D	E	E	T	G	E	C	V	R	E	V	T	CPPC	4	3.57814e-05
1070	CPPC	Q	G	V	K	S	C	D	E	E	T	G	E	C	E	R	V	R	W	CPPC	4	3.57814e-05
1071	CPPC	Q	G	S	G	D	C	D	E	E	T	G	E	C	Q	Q	E	R	V	CPPC	4	3.57814e-05
1072	CPPC	Q	V	A	N	M	C	D	E	E	T	G	E	C	V	R	E	R	P	CPPC	4	3.57814e-05
1073	CPPC	Q	V	V	T	L	C	D	E	E	T	G	E	C	D	K	W	E	F	CPPC	4	3.57814e-05
1074	CPPC	Q	V	V	L	Y	C	D	E	E	T	G	E	C	R	S	S	A	R	CPPC	4	3.57814e-05
1075	CPPC	Q	V	V	V	V	C	D	E	E	T	G	E	C	E	T	R	M	R	CPPC	4	3.57814e-05
1076	CPPC	Q	V	S	V	A	C	D	E	E	T	G	E	C	S	E	L	L	P	CPPC	4	3.57814e-05
1077	CPPC	Q	V	T	D	A	C	D	E	E	T	G	E	C	V	E	T	P	T	CPPC	4	3.57814e-05
1078	CPPC	Q	V	H	L	E	C	D	E	E	T	G	E	C	S	G	E	L	S	CPPC	4	3.57814e-05
1079	CPPC	Q	V	P	E	L	C	D	E	E	T	G	E	C	V	P	R	G	V	CPPC	4	3.57814e-05
1080	CPPC	Q	V	P	R	W	C	D	E	E	T	G	E	C	E	A	R	T	V	CPPC	4	3.57814e-05
1081	CPPC	Q	V	V	S	L	C	D	E	E	T	G	E	C	E	G	F	V	G	CPPC	4	3.57814e-05
1082	CPPC	Q	V	Y	G	G	C	D	E	E	T	G	E	C	E	W	W	E	A	CPPC	4	3.57814e-05
1083	CPPC	Q	E	T	R	P	C	D	E	E	T	G	E	C	L	G	V	L	G	CPPC	4	3.57814e-05
1084	CPPC	Q	E	T	G	W	C	D	E	E	T	G	E	C	T	L	D	T	Q	CPPC	4	3.57814e-05
1085	CPPC	Q	E	S	W	L	C	D	E	E	T	G	E	C	R	P	A	G	V	CPPC	4	3.57814e-05
1086	CPPC	Q	E	Q	V	L	C	D	E	E	T	G	E	C	R	I	H	A	E	CPPC	4	3.57814e-05
1087	CPPC	Q	E	P	P	S	C	D	E	E	T	G	E	C	L	G	H	P	T	CPPC	4	3.57814e-05
1088	CPPC	Q	E	P	P	D	C	D	E	E	T	G	E	C	N	R	I	R	V	CPPC	4	3.57814e-05
1089	CPPC	Q	E	P	V	P	C	D	E	E	T	G	E	C	S	R	H	P	Q	CPPC	4	3.57814e-05
1090	CPPC	Q	E	P	S	L	C	D	E	E	T	G	E	C	W	G	A	P	Y	CPPC	4	3.57814e-05
1091	CPPC	Q	E	R	G	M	C	D	E	E	T	G	E	C	P	L	G	L	L	CPPC	4	3.57814e-05
1092	CPPC	Q	E	R	L	G	C	D	E	E	T	G	E	C	W	S	L	D	V	CPPC	4	3.57814e-05
1093	CPPC	Q	E	L	P	H	C	D	E	E	T	G	E	C	G	R	A	P	K	CPPC	4	3.57814e-05
1094	CPPC	Q	E	L	R	G	C	D	E	E	T	G	E	C	L	V	A	P	P	CPPC	4	3.57814e-05
1095	CPPC	Q	E	L	A	L	C	D	E	E	T	G	E	C	T	R	E	P	Y	CPPC	4	3.57814e-05
1096	CPPC	Q	E	L	A	T	C	D	E	E	T	G	E	C	M	E	G	R	E	CPPC	4	3.57814e-05
1097	CPPC	Q	E	L	V	I	C	D	E	E	T	G	E	C	V	W	V	M	G	CPPC	4	3.57814e-05
1098	CPPC	Q	E	G	P	L	C	D	E	E	T	G	E	C	G	P	L	M	N	CPPC	4	3.57814e-05
1099	CPPC	Q	E	S	H	G	C	D	E	E	T	G	E	C	L	I	S	R	R	CPPC	4	3.57814e-05
1100	CPPC	Q	E	S	E	P	C	D	E	E	T	G	E	C	S	R	Q	R	V	CPPC	4	3.57814e-05
1101	CPPC	Q	E	W	P	V	C	D	E	E	T	G	E	C	S	H	S	S	R	CPPC	4	3.57814e-05
1102	CPPC	Q	E	L	S	W	C	D	E	E	T	G	E	C	I	Q	L	Q	S	CPPC	4	3.57814e-05
1103	CPPC	Q	E	F	D	L	C	D	E	E	T	G	E	C	R	L	W	G	A	CPPC	4	3.57814e-05
1104	CPPC	Q	E	F	S	V	C	D	E	E	T	G	E	C	W	R	M	P	R	CPPC	4	3.57814e-05
1105	CPPC	Q	Y	P	H	F	C	D	E	E	T	G	E	C	W	L	P	A	E	CPPC	4	3.57814e-05
1106	CPPC	Q	Y	W	E	R	C	D	E	E	T	G	E	C	Y	K	I	R	A	CPPC	4	3.57814e-05
1107	CPPC	Q	S	T	E	W	C	D	E	E	T	G	E	C	G	R	S	V	E	CPPC	4	3.57814e-05
1108	CPPC	Q	S	M	H	P	C	D	E	E	T	G	E	C	E	K	D	W	H	CPPC	4	3.57814e-05
1109	CPPC	Q	S	P	F	H	C	D	E	E	T	G	E	C	T	T	H	K	A	CPPC	4	3.57814e-05
1110	CPPC	Q	S	R	S	T	C	D	E	E	T	G	E	C	M	T	G	P	S	CPPC	4	3.57814e-05
1111	CPPC	Q	S	A	K	V	C	D	E	E	T	G	E	C	A	E	P	R	S	CPPC	4	3.57814e-05
1112	CPPC	Q	S	E	R	L	C	D	E	E	T	G	E	C	P	S	R	V	S	CPPC	4	3.57814e-05
1113	CPPC	Q	S	E	R	T	C	D	E	E	T	G	E	C	L	G	S	R	S	CPPC	4	3.57814e-05
1114	CPPC	Q	S	S	E	V	C	D	E	E	T	G	E	C	T	T	W	L	A	CPPC	4	3.57814e-05
1115	CPPC	Q	S	I	A	G	C	D	E	E	T	G	E	C	L	P	E	L	A	CPPC	4	3.57814e-05
1116	CPPC	Q	S	R	R	H	C	D	E	E	T	G	E	C	S	L	P	A	S	CPPC	4	3.57814e-05
1117	CPPC	Q	S	V	P	P	C	D	E	E	T	G	E	C	A	W	E	S	V	CPPC	4	3.57814e-05
1118	CPPC	Q	S	E	V	V	C	D	E	E	T	G	E	C	V	F	T	P	G	CPPC	4	3.57814e-05
1119	CPPC	Q	S	E	S	S	C	D	E	E	T	G	E	C	H	R	R	L	L	CPPC	4	3.57814e-05
1120	CPPC	Q	W	T	V	V	C	D	E	E	T	G	E	C	W	E	L	G	R	CPPC	4	3.57814e-05
1121	CPPC	Q	W	R	G	W	C	D	E	E	T	G	E	C	V	E	R	G	R	CPPC	4	3.57814e-05
1122	CPPC	Q	W	Q	S	W	C	D	E	E	T	G	E	C	H	S	E	K	G	CPPC	4	3.57814e-05
1123	CPPC	Q	L	I	A	A	C	D	E	E	T	G	E	C	V	S	D	W	L	CPPC	4	3.57814e-05
1124	CPPC	Q	L	R	P	E	C	D	E	E	T	G	E	C	E	V	F	G	Y	CPPC	4	3.57814e-05
1125	CPPC	Q	L	R	W	A	C	D	E	E	T	G	E	C	E	S	A	E	S	CPPC	4	3.57814e-05
1126	CPPC	Q	L	R	A	P	C	D	E	E	T	G	E	C	A	P	E	R	D	CPPC	4	3.57814e-05
1127	CPPC	Q	L	G	E	R	C	D	E	E	T	G	E	C	G	W	T	V	I	CPPC	4	3.57814e-05
1128	CPPC	Q	L	E	P	R	C	D	E	E	T	G	E	C	A	W	V	A	R	CPPC	4	3.57814e-05
1129	CPPC	Q	L	L	W	E	C	D	E	E	T	G	E	C	Y	R	R	T	E	CPPC	4	3.57814e-05
1130	CPPC	Q	F	Q	V	T	C	D	E	E	T	G	E	C	E	R	A	G	G	CPPC	4	3.57814e-05
1131	CPPC	Q	F	G	F	E	C	D	E	E	T	G	E	C	R	T	G	L	R	CPPC	4	3.57814e-05
1132	CPPC	Q	F	Y	S	V	C	D	E	E	T	G	E	C	G	E	L	R	D	CPPC	4	3.57814e-05
1133	CPPC	H	K	L	L	V	C	D	E	E	T	G	E	C	L	L	E	R	R	CPPC	4	3.57814e-05
1134	CPPC	H	T	H	V	F	C	D	E	E	T	G	E	C	A	I	R	A	R	CPPC	4	3.57814e-05
1135	CPPC	H	T	P	E	I	C	D	E	E	T	G	E	C	A	L	S	P	V	CPPC	4	3.57814e-05
1136	CPPC	H	T	R	H	A	C	D	E	E	T	G	E	C	P	E	R	V	Y	CPPC	4	3.57814e-05
1137	CPPC	H	T	L	R	T	C	D	E	E	T	G	E	C	A	E	A	I	W	CPPC	4	3.57814e-05
1138	CPPC	H	T	A	S	Y	C	D	E	E	T	G	E	C	E	S	S	G	D	CPPC	4	3.57814e-05
1139	CPPC	H	T	V	S	L	C	D	E	E	T	G	E	C	Y	R	R	R	A	CPPC	4	3.57814e-05
1140	CPPC	H	T	E	T	L	C	D	E	E	T	G	E	C	S	L	E	L	L	CPPC	4	3.57814e-05
1141	CPPC	H	T	E	S	L	C	D	E	E	T	G	E	C	Q	G	L	T	L	CPPC	4	3.57814e-05
1142	CPPC	H	T	E	L	W	C	D	E	E	T	G	E	C	V	E	N	L	G	CPPC	4	3.57814e-05
1143	CPPC	H	T	V	M	P	C	D	E	E	T	G	E	C	A	F	E	P	R	CPPC	4	3.57814e-05
1144	CPPC	H	T	S	F	R	C	D	E	E	T	G	E	C	L	I	E	L	L	CPPC	4	3.57814e-05
1145	CPPC	H	S	P	Y	W	C	D	E	E	T	G	E	C	E	M	S	V	G	CPPC	4	3.57814e-05
1146	CPPC	H	S	L	Q	T	C	D	E	E	T	G	E	C	R	L	E	G	L	CPPC	4	3.57814e-05
1147	CPPC	H	S	V	V	L	C	D	E	E	T	G	E	C	T	L	P	E	V	CPPC	4	3.57814e-05
1148	CPPC	H	S	E	A	E	C	D	E	E	T	G	E	C	S	R	G	G	G	CPPC	4	3.57814e-05
1149	CPPC	H	S	S	S	L	C	D	E	E	T	G	E	C	L	P	L	E	A	CPPC	4	3.57814e-05
1150	CPPC	H	M	L	R	I	C	D	E	E	T	G	E	C	W	E	L	V	L	CPPC	4	3.57814e-05
1151	CPPC	H	M	A	R	N	C	D	E	E	T	G	E	C	E	S	G	G	D	CPPC	4	3.57814e-05
1152	CPPC	H	M	S	L	E	C	D	E	E	T	G	E	C	P	R	Q	E	G	CPPC	4	3.57814e-05
1153	CPPC	H	I	G	A	E	C	D	E	E	T	G	E	C	Q	T	T	G	D	CPPC	4	3.57814e-05
1154	CPPC	H	I	E	Q	A	C	D	E	E	T	G	E	C	N	H	L	L	E	CPPC	4	3.57814e-05
1155	CPPC	H	I	E	R	A	C	D	E	E	T	G	E	C	T	L	R	W	R	CPPC	4	3.57814e-05
1156	CPPC	H	Q	M	R	I	C	D	E	E	T	G	E	C	W	T	E	V	V	CPPC	4	3.57814e-05
1157	CPPC	H	Q	Q	I	R	C	D	E	E	T	G	E	C	R	R	E	L	P	CPPC	4	3.57814e-05
1158	CPPC	H	Q	P	E	L	C	D	E	E	T	G	E	C	E	G	L	G	M	CPPC	4	3.57814e-05
1159	CPPC	H	Q	P	G	L	C	D	E	E	T	G	E	C	S	A	R	P	E	CPPC	4	3.57814e-05
1160	CPPC	H	Q	A	S	D	C	D	E	E	T	G	E	C	F	W	N	E	S	CPPC	4	3.57814e-05
1161	CPPC	H	Q	G	R	P	C	D	E	E	T	G	E	C	E	K	F	S	L	CPPC	4	3.57814e-05
1162	CPPC	H	H	R	H	L	C	D	E	E	T	G	E	C	L	S	L	P	G	CPPC	4	3.57814e-05
1163	CPPC	H	H	V	S	Q	C	D	E	E	T	G	E	C	K	D	D	G	E	CPPC	4	3.57814e-05
1164	CPPC	H	H	E	L	V	C	D	E	E	T	G	E	C	P	H	E	T	L	CPPC	4	3.57814e-05
1165	CPPC	H	P	R	T	T	C	D	E	E	T	G	E	C	S	A	S	F	Y	CPPC	4	3.57814e-05
1166	CPPC	H	P	A	R	W	C	D	E	E	T	G	E	C	S	A	E	I	F	CPPC	4	3.57814e-05
1167	CPPC	H	P	G	T	L	C	D	E	E	T	G	E	C	H	R	G	E	A	CPPC	4	3.57814e-05
1168	CPPC	H	P	G	G	E	C	D	E	E	T	G	E	C	L	R	Q	W	T	CPPC	4	3.57814e-05
1169	CPPC	H	P	V	Q	E	C	D	E	E	T	G	E	C	R	R	S	S	H	CPPC	4	3.57814e-05
1170	CPPC	H	P	V	R	E	C	D	E	E	T	G	E	C	D	F	A	F	E	CPPC	4	3.57814e-05
1171	CPPC	H	P	E	V	S	C	D	E	E	T	G	E	C	S	R	M	E	G	CPPC	4	3.57814e-05
1172	CPPC	H	P	S	V	T	C	D	E	E	T	G	E	C	G	A	L	F	Y	CPPC	4	3.57814e-05
1173	CPPC	H	P	T	L	V	C	D	E	E	T	G	E	C	A	A	E	W	R	CPPC	4	3.57814e-05
1174	CPPC	H	P	I	R	W	C	D	E	E	T	G	E	C	T	E	G	S	L	CPPC	4	3.57814e-05
1175	CPPC	H	P	A	E	S	C	D	E	E	T	G	E	C	N	D	G	G	V	CPPC	4	3.57814e-05
1176	CPPC	H	P	L	P	V	C	D	E	E	T	G	E	C	E	F	P	Q	S	CPPC	4	3.57814e-05
1177	CPPC	H	R	N	S	R	C	D	E	E	T	G	E	C	E	L	S	E	V	CPPC	4	3.57814e-05
1178	CPPC	H	R	Q	A	K	C	D	E	E	T	G	E	C	W	W	E	S	G	CPPC	4	3.57814e-05
1179	CPPC	H	R	P	E	G	C	D	E	E	T	G	E	C	S	R	G	L	A	CPPC	4	3.57814e-05
1180	CPPC	H	R	R	Q	Q	C	D	E	E	T	G	E	C	Y	L	S	P	T	CPPC	4	3.57814e-05
1181	CPPC	H	R	V	V	L	C	D	E	E	T	G	E	C	L	D	S	G	G	CPPC	4	3.57814e-05
1182	CPPC	H	R	V	L	Y	C	D	E	E	T	G	E	C	G	R	E	R	S	CPPC	4	3.57814e-05
1183	CPPC	H	R	L	R	V	C	D	E	E	T	G	E	C	R	P	A	D	D	CPPC	4	3.57814e-05
1184	CPPC	H	R	P	L	E	C	D	E	E	T	G	E	C	L	D	S	R	R	CPPC	4	3.57814e-05
1185	CPPC	H	R	V	P	S	C	D	E	E	T	G	E	C	W	G	E	V	R	CPPC	4	3.57814e-05
1186	CPPC	H	R	S	S	Q	C	D	E	E	T	G	E	C	S	E	V	S	L	CPPC	4	3.57814e-05
1187	CPPC	H	R	F	D	V	C	D	E	E	T	G	E	C	V	T	G	P	V	CPPC	4	3.57814e-05
1188	CPPC	H	L	L	R	V	C	D	E	E	T	G	E	C	E	L	V	H	A	CPPC	4	3.57814e-05
1189	CPPC	H	L	L	R	F	C	D	E	E	T	G	E	C	R	L	H	E	A	CPPC	4	3.57814e-05
1190	CPPC	H	L	E	L	L	C	D	E	E	T	G	E	C	S	S	K	W	V	CPPC	4	3.57814e-05
1191	CPPC	H	L	T	I	D	C	D	E	E	T	G	E	C	S	T	M	S	E	CPPC	4	3.57814e-05
1192	CPPC	H	L	L	A	F	C	D	E	E	T	G	E	C	P	S	E	G	L	CPPC	4	3.57814e-05
1193	CPPC	H	L	E	R	E	C	D	E	E	T	G	E	C	A	K	V	G	K	CPPC	4	3.57814e-05
1194	CPPC	H	L	E	L	S	C	D	E	E	T	G	E	C	T	S	R	R	N	CPPC	4	3.57814e-05
1195	CPPC	H	E	E	V	P	C	D	E	E	T	G	E	C	F	S	Y	P	Y	CPPC	4	3.57814e-05
1196	CPPC	H	D	F	G	S	C	D	E	E	T	G	E	C	G	T	R	A	E	CPPC	4	3.57814e-05
1197	CPPC	H	A	T	S	A	C	D	E	E	T	G	E	C	A	A	E	R	W	CPPC	4	3.57814e-05
1198	CPPC	H	A	Q	A	A	C	D	E	E	T	G	E	C	E	R	Q	T	A	CPPC	4	3.57814e-05
1199	CPPC	H	A	P	V	L	C	D	E	E	T	G	E	C	R	P	E	S	V	CPPC	4	3.57814e-05
1200	CPPC	H	A	R	T	S	C	D	E	E	T	G	E	C	F	S	P	R	R	CPPC	4	3.57814e-05
1201	CPPC	H	A	V	M	E	C	D	E	E	T	G	E	C	G	V	V	M	L	CPPC	4	3.57814e-05
1202	CPPC	H	A	T	R	M	C	D	E	E	T	G	E	C	L	R	F	A	E	CPPC	4	3.57814e-05
1203	CPPC	H	A	P	R	V	C	D	E	E	T	G	E	C	W	T	T	W	E	CPPC	4	3.57814e-05
1204	CPPC	H	A	A	L	V	C	D	E	E	T	G	E	C	S	L	E	S	G	CPPC	4	3.57814e-05
1205	CPPC	H	A	E	H	I	C	D	E	E	T	G	E	C	S	S	A	V	D	CPPC	4	3.57814e-05
1206	CPPC	H	A	S	A	W	C	D	E	E	T	G	E	C	M	L	R	T	D	CPPC	4	3.57814e-05
1207	CPPC	H	G	W	F	T	C	D	E	E	T	G	E	C	W	L	H	M	E	CPPC	4	3.57814e-05
1208	CPPC	H	G	A	V	T	C	D	E	E	T	G	E	C	G	R	V	V	G	CPPC	4	3.57814e-05
1209	CPPC	H	G	V	I	Q	C	D	E	E	T	G	E	C	T	R	I	H	E	CPPC	4	3.57814e-05
1210	CPPC	H	V	R	S	I	C	D	E	E	T	G	E	C	G	T	P	N	E	CPPC	4	3.57814e-05
1211	CPPC	H	V	G	P	M	C	D	E	E	T	G	E	C	E	R	S	P	Y	CPPC	4	3.57814e-05
1212	CPPC	H	E	T	P	P	C	D	E	E	T	G	E	C	S	S	G	L	S	CPPC	4	3.57814e-05
1213	CPPC	H	E	T	A	E	C	D	E	E	T	G	E	C	R	S	R	P	P	CPPC	4	3.57814e-05
1214	CPPC	H	E	R	E	L	C	D	E	E	T	G	E	C	D	A	V	S	D	CPPC	4	3.57814e-05
1215	CPPC	H	E	P	A	R	C	D	E	E	T	G	E	C	V	Y	R	W	S	CPPC	4	3.57814e-05
1216	CPPC	H	E	P	F	V	C	D	E	E	T	G	E	C	R	G	L	S	R	CPPC	4	3.57814e-05
1217	CPPC	H	E	R	N	L	C	D	E	E	T	G	E	C	W	R	S	V	V	CPPC	4	3.57814e-05
1218	CPPC	H	E	R	A	Y	C	D	E	E	T	G	E	C	A	A	A	L	R	CPPC	4	3.57814e-05
1219	CPPC	H	E	L	T	I	C	D	E	E	T	G	E	C	G	S	P	V	G	CPPC	4	3.57814e-05
1220	CPPC	H	E	Y	S	L	C	D	E	E	T	G	E	C	A	L	S	R	V	CPPC	4	3.57814e-05
1221	CPPC	H	E	S	Y	L	C	D	E	E	T	G	E	C	T	R	R	Y	P	CPPC	4	3.57814e-05
1222	CPPC	H	E	W	L	V	C	D	E	E	T	G	E	C	A	D	R	V	R	CPPC	4	3.57814e-05
1223	CPPC	H	E	F	R	V	C	D	E	E	T	G	E	C	G	H	I	A	L	CPPC	4	3.57814e-05
1224	CPPC	H	E	F	S	L	C	D	E	E	T	G	E	C	V	L	M	P	V	CPPC	4	3.57814e-05
1225	CPPC	H	S	M	R	L	C	D	E	E	T	G	E	C	P	V	R	E	G	CPPC	4	3.57814e-05
1226	CPPC	H	S	H	Q	T	C	D	E	E	T	G	E	C	R	T	S	E	A	CPPC	4	3.57814e-05
1227	CPPC	H	S	R	F	E	C	D	E	E	T	G	E	C	W	F	W	W	E	CPPC	4	3.57814e-05
1228	CPPC	H	S	E	E	P	C	D	E	E	T	G	E	C	I	H	M	K	I	CPPC	4	3.57814e-05
1229	CPPC	H	S	S	A	D	C	D	E	E	T	G	E	C	L	W	S	E	V	CPPC	4	3.57814e-05
1230	CPPC	H	S	L	Q	F	C	D	E	E	T	G	E	C	E	R	P	R	S	CPPC	4	3.57814e-05
1231	CPPC	H	S	F	L	S	C	D	E	E	T	G	E	C	A	R	E	A	L	CPPC	4	3.57814e-05
1232	CPPC	H	S	Q	Y	V	C	D	E	E	T	G	E	C	V	L	E	V	T	CPPC	4	3.57814e-05
1233	CPPC	H	S	R	P	E	C	D	E	E	T	G	E	C	V	E	G	P	R	CPPC	4	3.57814e-05
1234	CPPC	H	S	V	G	W	C	D	E	E	T	G	E	C	R	E	E	Q	V	CPPC	4	3.57814e-05
1235	CPPC	H	S	E	G	R	C	D	E	E	T	G	E	C	W	L	P	V	R	CPPC	4	3.57814e-05
1236	CPPC	H	W	K	S	D	C	D	E	E	T	G	E	C	V	E	T	R	S	CPPC	4	3.57814e-05
1237	CPPC	H	W	T	R	T	C	D	E	E	T	G	E	C	G	G	Q	E	H	CPPC	4	3.57814e-05
1238	CPPC	H	W	R	A	E	C	D	E	E	T	G	E	C	E	E	R	E	E	CPPC	4	3.57814e-05
1239	CPPC	H	W	A	T	A	C	D	E	E	T	G	E	C	R	P	L	S	W	CPPC	4	3.57814e-05
1240	CPPC	H	W	A	P	P	C	D	E	E	T	G	E	C	T	Q	A	A	A	CPPC	4	3.57814e-05
1241	CPPC	H	W	W	R	I	C	D	E	E	T	G	E	C	G	P	V	G	R	CPPC	4	3.57814e-05
1242	CPPC	H	L	T	Q	E	C	D	E	E	T	G	E	C	T	R	G	E	E	CPPC	4	3.57814e-05
1243	CPPC	H	L	V	V	S	C	D	E	E	T	G	E	C	G	N	P	P	E	CPPC	4	3.57814e-05
1244	CPPC	H	L	E	P	R	C	D	E	E	T	G	E	C	A	R	P	R	D	CPPC	4	3.57814e-05
1245	CPPC	H	L	S	E	I	C	D	E	E	T	G	E	C	E	V	A	V	G	CPPC	4	3.57814e-05
1246	CPPC	H	L	L	E	E	C	D	E	E	T	G	E	C	A	G	A	K	F	CPPC	4	3.57814e-05
1247	CPPC	H	F	P	E	R	C	D	E	E	T	G	E	C	P	R	A	G	A	CPPC	4	3.57814e-05
1248	CPPC	H	F	L	Y	R	C	D	E	E	T	G	E	C	R	E	A	L	L	CPPC	4	3.57814e-05
1249	CPPC	P	S	R	W	A	C	D	E	E	T	G	E	C	T	Q	W	V	S	CPPC	4	3.57814e-05
1250	CPPC	P	K	P	L	T	C	D	E	E	T	G	E	C	A	T	M	G	P	CPPC	4	3.57814e-05
1251	CPPC	P	K	E	A	A	C	D	E	E	T	G	E	C	L	D	A	R	V	CPPC	4	3.57814e-05
1252	CPPC	P	N	Q	M	E	C	D	E	E	T	G	E	C	P	A	L	G	H	CPPC	4	3.57814e-05
1253	CPPC	P	N	P	S	V	C	D	E	E	T	G	E	C	N	I	L	R	E	CPPC	4	3.57814e-05
1254	CPPC	P	N	P	R	L	C	D	E	E	T	G	E	C	S	S	W	L	S	CPPC	4	3.57814e-05
1255	CPPC	P	N	P	T	M	C	D	E	E	T	G	E	C	H	E	L	R	P	CPPC	4	3.57814e-05
1256	CPPC	P	N	E	P	Y	C	D	E	E	T	G	E	C	P	R	Y	A	P	CPPC	4	3.57814e-05
1257	CPPC	P	N	S	E	P	C	D	E	E	T	G	E	C	P	Q	K	R	R	CPPC	4	3.57814e-05
1258	CPPC	P	T	T	R	S	C	D	E	E	T	G	E	C	P	V	A	G	K	CPPC	4	3.57814e-05
1259	CPPC	P	T	Q	A	V	C	D	E	E	T	G	E	C	A	S	E	G	S	CPPC	4	3.57814e-05
1260	CPPC	P	T	H	N	E	C	D	E	E	T	G	E	C	R	V	P	V	V	CPPC	4	3.57814e-05
1261	CPPC	P	T	R	T	I	C	D	E	E	T	G	E	C	V	E	V	G	L	CPPC	4	3.57814e-05
1262	CPPC	P	T	A	L	L	C	D	E	E	T	G	E	C	L	H	L	P	E	CPPC	4	3.57814e-05
1263	CPPC	P	T	A	N	L	C	D	E	E	T	G	E	C	E	E	S	R	Y	CPPC	4	3.57814e-05
1264	CPPC	P	T	G	A	L	C	D	E	E	T	G	E	C	E	P	S	L	P	CPPC	4	3.57814e-05
1265	CPPC	P	T	G	A	D	C	D	E	E	T	G	E	C	P	L	E	E	A	CPPC	4	3.57814e-05
1266	CPPC	P	T	G	G	V	C	D	E	E	T	G	E	C	R	V	S	S	E	CPPC	4	3.57814e-05
1267	CPPC	P	T	V	T	I	C	D	E	E	T	G	E	C	R	R	V	E	L	CPPC	4	3.57814e-05
1268	CPPC	P	T	V	G	W	C	D	E	E	T	G	E	C	E	R	V	R	L	CPPC	4	3.57814e-05
1269	CPPC	P	T	E	A	T	C	D	E	E	T	G	E	C	R	G	R	P	R	CPPC	4	3.57814e-05
1270	CPPC	P	T	Y	A	P	C	D	E	E	T	G	E	C	T	R	W	S	E	CPPC	4	3.57814e-05
1271	CPPC	P	T	S	T	V	C	D	E	E	T	G	E	C	R	R	E	R	K	CPPC	4	3.57814e-05
1272	CPPC	P	T	W	V	H	C	D	E	E	T	G	E	C	K	T	R	E	E	CPPC	4	3.57814e-05
1273	CPPC	P	T	W	E	T	C	D	E	E	T	G	E	C	R	H	L	S	G	CPPC	4	3.57814e-05
1274	CPPC	P	T	W	E	T	C	D	E	E	T	G	E	C	G	M	S	W	L	CPPC	4	3.57814e-05
1275	CPPC	P	T	H	T	A	C	D	E	E	T	G	E	C	Q	H	E	T	R	CPPC	4	3.57814e-05
1276	CPPC	P	T	R	L	A	C	D	E	E	T	G	E	C	G	E	L	R	G	CPPC	4	3.57814e-05
1277	CPPC	P	T	R	G	A	C	D	E	E	T	G	E	C	F	S	P	E	S	CPPC	4	3.57814e-05
1278	CPPC	P	T	R	S	E	C	D	E	E	T	G	E	C	E	A	P	N	V	CPPC	4	3.57814e-05
1279	CPPC	P	T	R	S	S	C	D	E	E	T	G	E	C	T	A	E	S	S	CPPC	4	3.57814e-05
1280	CPPC	P	T	L	G	P	C	D	E	E	T	G	E	C	W	W	E	W	E	CPPC	4	3.57814e-05
1281	CPPC	P	T	A	T	T	C	D	E	E	T	G	E	C	P	R	G	G	A	CPPC	4	3.57814e-05
1282	CPPC	P	T	A	R	T	C	D	E	E	T	G	E	C	P	T	R	H	E	CPPC	4	3.57814e-05
1283	CPPC	P	T	V	Q	V	C	D	E	E	T	G	E	C	V	G	K	N	E	CPPC	4	3.57814e-05
1284	CPPC	P	T	E	P	L	C	D	E	E	T	G	E	C	V	A	G	P	S	CPPC	4	3.57814e-05
1285	CPPC	P	T	E	S	T	C	D	E	E	T	G	E	C	S	I	A	L	V	CPPC	4	3.57814e-05
1286	CPPC	P	T	E	S	V	C	D	E	E	T	G	E	C	S	T	P	A	R	CPPC	4	3.57814e-05
1287	CPPC	P	T	Y	L	S	C	D	E	E	T	G	E	C	S	E	V	P	N	CPPC	4	3.57814e-05
1288	CPPC	P	T	S	A	E	C	D	E	E	T	G	E	C	V	P	A	G	T	CPPC	4	3.57814e-05
1289	CPPC	P	T	L	S	F	C	D	E	E	T	G	E	C	A	V	E	W	P	CPPC	4	3.57814e-05
1290	CPPC	P	R	I	L	Y	C	D	E	E	T	G	E	C	V	V	N	P	L	CPPC	4	3.57814e-05
1291	CPPC	P	R	P	V	D	C	D	E	E	T	G	E	C	P	T	M	E	V	CPPC	4	3.57814e-05
1292	CPPC	P	R	L	P	D	C	D	E	E	T	G	E	C	P	E	P	Y	T	CPPC	4	3.57814e-05
1293	CPPC	P	R	A	S	F	C	D	E	E	T	G	E	C	E	R	I	G	S	CPPC	4	3.57814e-05
1294	CPPC	P	R	G	P	G	C	D	E	E	T	G	E	C	I	E	T	P	R	CPPC	4	3.57814e-05
1295	CPPC	P	R	E	A	Q	C	D	E	E	T	G	E	C	T	S	A	L	L	CPPC	4	3.57814e-05
1296	CPPC	P	S	P	M	L	C	D	E	E	T	G	E	C	P	W	L	A	P	CPPC	4	3.57814e-05
1297	CPPC	P	S	R	N	L	C	D	E	E	T	G	E	C	A	S	P	E	Q	CPPC	4	3.57814e-05
1298	CPPC	P	S	L	L	Y	C	D	E	E	T	G	E	C	G	G	E	A	G	CPPC	4	3.57814e-05
1299	CPPC	P	S	E	H	L	C	D	E	E	T	G	E	C	F	E	V	G	E	CPPC	4	3.57814e-05
1300	CPPC	P	S	G	T	P	C	D	E	E	T	G	E	C	S	T	T	E	L	CPPC	4	3.57814e-05
1301	CPPC	P	S	E	P	Y	C	D	E	E	T	G	E	C	H	D	V	R	G	CPPC	4	3.57814e-05
1302	CPPC	P	S	E	L	L	C	D	E	E	T	G	E	C	A	V	S	S	W	CPPC	4	3.57814e-05
1303	CPPC	P	S	E	S	T	C	D	E	E	T	G	E	C	D	L	Q	M	D	CPPC	4	3.57814e-05
1304	CPPC	P	S	E	S	R	C	D	E	E	T	G	E	C	P	V	A	R	D	CPPC	4	3.57814e-05
1305	CPPC	P	M	T	R	L	C	D	E	E	T	G	E	C	E	R	K	V	Q	CPPC	4	3.57814e-05
1306	CPPC	P	M	T	E	S	C	D	E	E	T	G	E	C	G	R	I	W	S	CPPC	4	3.57814e-05
1307	CPPC	P	M	P	R	A	C	D	E	E	T	G	E	C	E	P	V	W	Q	CPPC	4	3.57814e-05
1308	CPPC	P	M	P	R	F	C	D	E	E	T	G	E	C	S	E	L	K	L	CPPC	4	3.57814e-05
1309	CPPC	P	M	L	R	V	C	D	E	E	T	G	E	C	V	E	L	A	E	CPPC	4	3.57814e-05
1310	CPPC	P	M	L	R	W	C	D	E	E	T	G	E	C	P	T	A	M	R	CPPC	4	3.57814e-05
1311	CPPC	P	M	G	S	L	C	D	E	E	T	G	E	C	T	R	E	H	R	CPPC	4	3.57814e-05
1312	CPPC	P	M	V	D	E	C	D	E	E	T	G	E	C	R	G	P	F	R	CPPC	4	3.57814e-05
1313	CPPC	P	M	V	V	L	C	D	E	E	T	G	E	C	T	G	P	P	E	CPPC	4	3.57814e-05
1314	CPPC	P	I	T	Q	L	C	D	E	E	T	G	E	C	E	H	W	R	P	CPPC	4	3.57814e-05
1315	CPPC	P	I	H	L	V	C	D	E	E	T	G	E	C	Q	A	S	W	E	CPPC	4	3.57814e-05
1316	CPPC	P	I	A	R	G	C	D	E	E	T	G	E	C	R	Q	P	P	E	CPPC	4	3.57814e-05
1317	CPPC	P	I	G	E	L	C	D	E	E	T	G	E	C	W	G	S	V	V	CPPC	4	3.57814e-05
1318	CPPC	P	I	E	L	L	C	D	E	E	T	G	E	C	R	R	A	K	R	CPPC	4	3.57814e-05
1319	CPPC	P	I	W	R	V	C	D	E	E	T	G	E	C	L	D	G	E	M	CPPC	4	3.57814e-05
1320	CPPC	P	Q	P	E	L	C	D	E	E	T	G	E	C	P	S	P	A	S	CPPC	4	3.57814e-05
1321	CPPC	P	Q	R	S	E	C	D	E	E	T	G	E	C	S	Q	G	G	R	CPPC	4	3.57814e-05
1322	CPPC	P	Q	G	M	D	C	D	E	E	T	G	E	C	L	S	R	E	S	CPPC	4	3.57814e-05
1323	CPPC	P	Q	E	V	R	C	D	E	E	T	G	E	C	E	E	I	V	L	CPPC	4	3.57814e-05
1324	CPPC	P	H	R	M	G	C	D	E	E	T	G	E	C	P	E	A	G	R	CPPC	4	3.57814e-05
1325	CPPC	P	H	R	D	W	C	D	E	E	T	G	E	C	E	T	V	P	E	CPPC	4	3.57814e-05
1326	CPPC	P	H	L	R	T	C	D	E	E	T	G	E	C	V	E	G	T	A	CPPC	4	3.57814e-05
1327	CPPC	P	P	R	A	L	C	D	E	E	T	G	E	C	A	G	T	R	R	CPPC	4	3.57814e-05
1328	CPPC	P	P	P	N	E	C	D	E	E	T	G	E	C	T	P	R	K	S	CPPC	4	3.57814e-05
1329	CPPC	P	P	P	E	R	C	D	E	E	T	G	E	C	T	L	R	D	S	CPPC	4	3.57814e-05
1330	CPPC	P	P	P	L	E	C	D	E	E	T	G	E	C	R	T	Y	G	P	CPPC	4	3.57814e-05
1331	CPPC	P	P	P	I	E	C	D	E	E	T	G	E	C	L	W	P	P	R	CPPC	4	3.57814e-05
1332	CPPC	P	P	P	Q	R	C	D	E	E	T	G	E	C	L	E	L	E	V	CPPC	4	3.57814e-05
1333	CPPC	P	P	P	E	A	C	D	E	E	T	G	E	C	V	L	Q	P	R	CPPC	4	3.57814e-05
1334	CPPC	P	P	P	E	V	C	D	E	E	T	G	E	C	V	F	R	G	W	CPPC	4	3.57814e-05
1335	CPPC	P	P	P	S	P	C	D	E	E	T	G	E	C	E	L	V	S	M	CPPC	4	3.57814e-05
1336	CPPC	P	P	R	F	N	C	D	E	E	T	G	E	C	S	E	I	E	R	CPPC	4	3.57814e-05
1337	CPPC	P	P	L	P	Q	C	D	E	E	T	G	E	C	A	E	P	E	R	CPPC	4	3.57814e-05
1338	CPPC	P	P	L	I	E	C	D	E	E	T	G	E	C	V	P	D	Y	V	CPPC	4	3.57814e-05
1339	CPPC	P	P	L	R	L	C	D	E	E	T	G	E	C	S	P	S	L	P	CPPC	4	3.57814e-05
1340	CPPC	P	P	D	T	W	C	D	E	E	T	G	E	C	E	S	S	P	K	CPPC	4	3.57814e-05
1341	CPPC	P	P	A	E	Q	C	D	E	E	T	G	E	C	A	L	S	K	P	CPPC	4	3.57814e-05
1342	CPPC	P	P	A	E	L	C	D	E	E	T	G	E	C	Y	S	S	Q	D	CPPC	4	3.57814e-05
1343	CPPC	P	P	A	E	A	C	D	E	E	T	G	E	C	A	Y	P	E	R	CPPC	4	3.57814e-05
1344	CPPC	P	P	A	L	R	C	D	E	E	T	G	E	C	L	E	T	K	S	CPPC	4	3.57814e-05
1345	CPPC	P	P	V	L	G	C	D	E	E	T	G	E	C	L	T	E	V	P	CPPC	4	3.57814e-05
1346	CPPC	P	P	V	Y	T	C	D	E	E	T	G	E	C	V	E	V	S	R	CPPC	4	3.57814e-05
1347	CPPC	P	P	Y	A	R	C	D	E	E	T	G	E	C	G	G	E	L	S	CPPC	4	3.57814e-05
1348	CPPC	P	P	S	A	D	C	D	E	E	T	G	E	C	A	E	L	R	L	CPPC	4	3.57814e-05
1349	CPPC	P	P	Q	R	L	C	D	E	E	T	G	E	C	L	V	E	E	L	CPPC	4	3.57814e-05
1350	CPPC	P	P	P	R	E	C	D	E	E	T	G	E	C	E	A	R	G	R	CPPC	4	3.57814e-05
1351	CPPC	P	P	P	E	S	C	D	E	E	T	G	E	C	S	L	N	Y	E	CPPC	4	3.57814e-05
1352	CPPC	P	P	R	I	L	C	D	E	E	T	G	E	C	R	P	S	R	E	CPPC	4	3.57814e-05
1353	CPPC	P	P	R	A	L	C	D	E	E	T	G	E	C	G	N	R	E	S	CPPC	4	3.57814e-05
1354	CPPC	P	P	L	H	P	C	D	E	E	T	G	E	C	P	R	E	S	G	CPPC	4	3.57814e-05
1355	CPPC	P	P	L	R	R	C	D	E	E	T	G	E	C	Q	V	S	K	R	CPPC	4	3.57814e-05
1356	CPPC	P	P	L	T	V	C	D	E	E	T	G	E	C	S	G	T	E	L	CPPC	4	3.57814e-05
1357	CPPC	P	P	E	V	T	C	D	E	E	T	G	E	C	E	S	R	W	G	CPPC	4	3.57814e-05
1358	CPPC	P	P	A	P	E	C	D	E	E	T	G	E	C	A	A	R	G	M	CPPC	4	3.57814e-05
1359	CPPC	P	P	A	R	E	C	D	E	E	T	G	E	C	D	F	P	S	D	CPPC	4	3.57814e-05
1360	CPPC	P	P	A	P	V	C	D	E	E	T	G	E	C	R	E	P	A	R	CPPC	4	3.57814e-05
1361	CPPC	P	P	E	S	F	C	D	E	E	T	G	E	C	V	K	G	A	P	CPPC	4	3.57814e-05
1362	CPPC	P	P	S	E	H	C	D	E	E	T	G	E	C	L	Q	P	S	F	CPPC	4	3.57814e-05
1363	CPPC	P	R	T	E	V	C	D	E	E	T	G	E	C	S	P	K	A	V	CPPC	4	3.57814e-05
1364	CPPC	P	R	T	M	T	C	D	E	E	T	G	E	C	R	A	P	R	R	CPPC	4	3.57814e-05
1365	CPPC	P	R	T	L	A	C	D	E	E	T	G	E	C	E	A	L	F	W	CPPC	4	3.57814e-05
1366	CPPC	P	R	P	I	E	C	D	E	E	T	G	E	C	A	G	I	P	R	CPPC	4	3.57814e-05
1367	CPPC	P	R	P	N	S	C	D	E	E	T	G	E	C	R	P	I	E	L	CPPC	4	3.57814e-05
1368	CPPC	P	R	P	A	S	C	D	E	E	T	G	E	C	L	E	G	F	R	CPPC	4	3.57814e-05
1369	CPPC	P	R	L	R	T	C	D	E	E	T	G	E	C	R	K	V	R	A	CPPC	4	3.57814e-05
1370	CPPC	P	R	E	R	E	C	D	E	E	T	G	E	C	A	I	A	V	E	CPPC	4	3.57814e-05
1371	CPPC	P	R	A	T	A	C	D	E	E	T	G	E	C	T	S	V	E	S	CPPC	4	3.57814e-05
1372	CPPC	P	R	A	G	R	C	D	E	E	T	G	E	C	P	E	E	G	R	CPPC	4	3.57814e-05
1373	CPPC	P	R	A	V	T	C	D	E	E	T	G	E	C	S	W	F	E	S	CPPC	4	3.57814e-05
1374	CPPC	P	R	A	L	Q	C	D	E	E	T	G	E	C	A	V	E	S	L	CPPC	4	3.57814e-05
1375	CPPC	P	R	V	L	V	C	D	E	E	T	G	E	C	R	D	E	S	A	CPPC	4	3.57814e-05
1376	CPPC	P	R	V	A	P	C	D	E	E	T	G	E	C	R	S	R	E	W	CPPC	4	3.57814e-05
1377	CPPC	P	R	V	R	E	C	D	E	E	T	G	E	C	F	R	R	T	P	CPPC	4	3.57814e-05
1378	CPPC	P	R	E	S	W	C	D	E	E	T	G	E	C	G	Y	G	G	N	CPPC	4	3.57814e-05
1379	CPPC	P	R	E	Q	N	C	D	E	E	T	G	E	C	R	A	P	G	G	CPPC	4	3.57814e-05
1380	CPPC	P	R	E	L	T	C	D	E	E	T	G	E	C	A	I	E	V	S	CPPC	4	3.57814e-05
1381	CPPC	P	R	S	L	F	C	D	E	E	T	G	E	C	A	S	W	E	K	CPPC	4	3.57814e-05
1382	CPPC	P	R	S	V	E	C	D	E	E	T	G	E	C	V	T	L	R	G	CPPC	4	3.57814e-05
1383	CPPC	P	R	W	P	S	C	D	E	E	T	G	E	C	A	S	P	M	S	CPPC	4	3.57814e-05
1384	CPPC	P	R	L	T	V	C	D	E	E	T	G	E	C	E	A	G	S	W	CPPC	4	3.57814e-05
1385	CPPC	P	R	L	W	V	C	D	E	E	T	G	E	C	P	S	V	P	E	CPPC	4	3.57814e-05
1386	CPPC	P	R	P	Y	T	C	D	E	E	T	G	E	C	E	F	R	G	V	CPPC	4	3.57814e-05
1387	CPPC	P	R	P	R	S	C	D	E	E	T	G	E	C	H	L	R	W	P	CPPC	4	3.57814e-05
1388	CPPC	P	R	L	P	T	C	D	E	E	T	G	E	C	I	G	G	G	S	CPPC	4	3.57814e-05
1389	CPPC	P	R	L	L	E	C	D	E	E	T	G	E	C	T	H	S	S	N	CPPC	4	3.57814e-05
1390	CPPC	P	R	L	A	Y	C	D	E	E	T	G	E	C	H	R	S	D	E	CPPC	4	3.57814e-05
1391	CPPC	P	R	D	A	E	C	D	E	E	T	G	E	C	A	V	L	E	G	CPPC	4	3.57814e-05
1392	CPPC	P	R	A	G	G	C	D	E	E	T	G	E	C	P	P	Q	H	R	CPPC	4	3.57814e-05
1393	CPPC	P	R	A	W	S	C	D	E	E	T	G	E	C	T	T	E	H	W	CPPC	4	3.57814e-05
1394	CPPC	P	R	V	T	V	C	D	E	E	T	G	E	C	P	S	R	E	L	CPPC	4	3.57814e-05
1395	CPPC	P	R	E	V	S	C	D	E	E	T	G	E	C	A	R	W	L	A	CPPC	4	3.57814e-05
1396	CPPC	P	R	Y	L	E	C	D	E	E	T	G	E	C	P	Y	N	A	S	CPPC	4	3.57814e-05
1397	CPPC	P	L	N	R	S	C	D	E	E	T	G	E	C	E	V	I	K	V	CPPC	4	3.57814e-05
1398	CPPC	P	L	H	E	T	C	D	E	E	T	G	E	C	S	T	T	V	V	CPPC	4	3.57814e-05
1399	CPPC	P	L	P	E	S	C	D	E	E	T	G	E	C	P	G	L	W	A	CPPC	4	3.57814e-05
1400	CPPC	P	L	R	G	E	C	D	E	E	T	G	E	C	G	N	W	S	R	CPPC	4	3.57814e-05
1401	CPPC	P	L	E	V	W	C	D	E	E	T	G	E	C	P	F	E	G	G	CPPC	4	3.57814e-05
1402	CPPC	P	L	E	V	W	C	D	E	E	T	G	E	C	E	G	L	G	R	CPPC	4	3.57814e-05
1403	CPPC	P	L	A	L	N	C	D	E	E	T	G	E	C	Q	E	H	R	R	CPPC	4	3.57814e-05
1404	CPPC	P	L	A	A	L	C	D	E	E	T	G	E	C	E	H	M	A	K	CPPC	4	3.57814e-05
1405	CPPC	P	L	A	S	E	C	D	E	E	T	G	E	C	G	G	P	R	H	CPPC	4	3.57814e-05
1406	CPPC	P	L	E	Y	V	C	D	E	E	T	G	E	C	A	S	K	G	S	CPPC	4	3.57814e-05
1407	CPPC	P	L	S	P	Y	C	D	E	E	T	G	E	C	D	Y	E	V	A	CPPC	4	3.57814e-05
1408	CPPC	P	L	S	Y	W	C	D	E	E	T	G	E	C	I	Q	E	S	G	CPPC	4	3.57814e-05
1409	CPPC	P	L	L	E	S	C	D	E	E	T	G	E	C	A	N	F	G	L	CPPC	4	3.57814e-05
1410	CPPC	P	L	R	A	Y	C	D	E	E	T	G	E	C	M	S	P	R	G	CPPC	4	3.57814e-05
1411	CPPC	P	L	R	H	P	C	D	E	E	T	G	E	C	P	E	L	L	E	CPPC	4	3.57814e-05
1412	CPPC	P	L	R	G	K	C	D	E	E	T	G	E	C	G	R	V	I	V	CPPC	4	3.57814e-05
1413	CPPC	P	L	A	A	I	C	D	E	E	T	G	E	C	L	E	P	W	S	CPPC	4	3.57814e-05
1414	CPPC	P	E	T	P	G	C	D	E	E	T	G	E	C	L	I	P	A	R	CPPC	4	3.57814e-05
1415	CPPC	P	E	R	L	V	C	D	E	E	T	G	E	C	W	R	P	H	E	CPPC	4	3.57814e-05
1416	CPPC	P	E	S	E	R	C	D	E	E	T	G	E	C	L	N	S	T	E	CPPC	4	3.57814e-05
1417	CPPC	P	E	Q	R	E	C	D	E	E	T	G	E	C	S	V	L	E	A	CPPC	4	3.57814e-05
1418	CPPC	P	E	R	L	E	C	D	E	E	T	G	E	C	V	Q	V	R	G	CPPC	4	3.57814e-05
1419	CPPC	P	E	L	S	L	C	D	E	E	T	G	E	C	E	R	A	R	L	CPPC	4	3.57814e-05
1420	CPPC	P	E	G	A	P	C	D	E	E	T	G	E	C	A	S	H	F	E	CPPC	4	3.57814e-05
1421	CPPC	P	E	V	Q	E	C	D	E	E	T	G	E	C	I	S	R	A	G	CPPC	4	3.57814e-05
1422	CPPC	P	E	Y	E	D	C	D	E	E	T	G	E	C	E	S	W	A	L	CPPC	4	3.57814e-05
1423	CPPC	P	D	T	E	W	C	D	E	E	T	G	E	C	S	K	R	P	G	CPPC	4	3.57814e-05
1424	CPPC	P	D	S	T	Y	C	D	E	E	T	G	E	C	A	V	G	E	I	CPPC	4	3.57814e-05
1425	CPPC	P	D	G	E	L	C	D	E	E	T	G	E	C	A	A	R	L	F	CPPC	4	3.57814e-05
1426	CPPC	P	D	E	L	P	C	D	E	E	T	G	E	C	P	P	Q	T	L	CPPC	4	3.57814e-05
1427	CPPC	P	D	Y	H	E	C	D	E	E	T	G	E	C	V	Q	L	E	N	CPPC	4	3.57814e-05
1428	CPPC	P	D	W	R	Y	C	D	E	E	T	G	E	C	E	D	R	E	R	CPPC	4	3.57814e-05
1429	CPPC	P	A	N	L	I	C	D	E	E	T	G	E	C	P	E	V	Q	T	CPPC	4	3.57814e-05
1430	CPPC	P	A	T	S	E	C	D	E	E	T	G	E	C	R	W	T	P	A	CPPC	4	3.57814e-05
1431	CPPC	P	A	T	L	V	C	D	E	E	T	G	E	C	E	W	G	R	P	CPPC	4	3.57814e-05
1432	CPPC	P	A	R	P	S	C	D	E	E	T	G	E	C	P	P	S	L	L	CPPC	4	3.57814e-05
1433	CPPC	P	A	S	R	W	C	D	E	E	T	G	E	C	Y	G	S	H	E	CPPC	4	3.57814e-05
1434	CPPC	P	A	P	A	S	C	D	E	E	T	G	E	C	R	G	W	E	S	CPPC	4	3.57814e-05
1435	CPPC	P	A	P	G	E	C	D	E	E	T	G	E	C	E	G	A	G	Q	CPPC	4	3.57814e-05
1436	CPPC	P	A	P	L	E	C	D	E	E	T	G	E	C	P	N	L	P	G	CPPC	4	3.57814e-05
1437	CPPC	P	A	R	E	P	C	D	E	E	T	G	E	C	E	L	G	A	V	CPPC	4	3.57814e-05
1438	CPPC	P	A	R	L	H	C	D	E	E	T	G	E	C	S	E	T	E	S	CPPC	4	3.57814e-05
1439	CPPC	P	A	R	W	Q	C	D	E	E	T	G	E	C	A	R	S	S	E	CPPC	4	3.57814e-05
1440	CPPC	P	A	L	S	R	C	D	E	E	T	G	E	C	P	L	M	T	E	CPPC	4	3.57814e-05
1441	CPPC	P	A	L	V	E	C	D	E	E	T	G	E	C	V	E	P	Y	G	CPPC	4	3.57814e-05
1442	CPPC	P	A	A	L	W	C	D	E	E	T	G	E	C	E	Q	R	S	L	CPPC	4	3.57814e-05
1443	CPPC	P	A	A	A	E	C	D	E	E	T	G	E	C	S	G	E	G	S	CPPC	4	3.57814e-05
1444	CPPC	P	A	A	E	E	C	D	E	E	T	G	E	C	I	Q	G	S	R	CPPC	4	3.57814e-05
1445	CPPC	P	A	E	Q	E	C	D	E	E	T	G	E	C	A	E	E	V	T	CPPC	4	3.57814e-05
1446	CPPC	P	A	E	Y	A	C	D	E	E	T	G	E	C	W	G	M	V	P	CPPC	4	3.57814e-05
1447	CPPC	P	A	E	S	P	C	D	E	E	T	G	E	C	S	S	P	R	V	CPPC	4	3.57814e-05
1448	CPPC	P	A	E	L	W	C	D	E	E	T	G	E	C	R	S	T	V	V	CPPC	4	3.57814e-05
1449	CPPC	P	A	Y	Q	S	C	D	E	E	T	G	E	C	V	E	A	L	E	CPPC	4	3.57814e-05
1450	CPPC	P	A	S	L	L	C	D	E	E	T	G	E	C	R	L	L	A	M	CPPC	4	3.57814e-05
1451	CPPC	P	A	S	A	E	C	D	E	E	T	G	E	C	P	W	P	T	L	CPPC	4	3.57814e-05
1452	CPPC	P	A	I	L	W	C	D	E	E	T	G	E	C	G	R	G	K	V	CPPC	4	3.57814e-05
1453	CPPC	P	A	P	K	S	C	D	E	E	T	G	E	C	V	W	P	A	E	CPPC	4	3.57814e-05
1454	CPPC	P	A	P	Q	V	C	D	E	E	T	G	E	C	S	A	N	P	E	CPPC	4	3.57814e-05
1455	CPPC	P	A	P	L	E	C	D	E	E	T	G	E	C	F	R	K	G	T	CPPC	4	3.57814e-05
1456	CPPC	P	A	R	V	E	C	D	E	E	T	G	E	C	D	P	E	R	A	CPPC	4	3.57814e-05
1457	CPPC	P	A	R	F	E	C	D	E	E	T	G	E	C	N	R	D	P	P	CPPC	4	3.57814e-05
1458	CPPC	P	A	R	P	W	C	D	E	E	T	G	E	C	W	A	A	G	S	CPPC	4	3.57814e-05
1459	CPPC	P	A	R	A	S	C	D	E	E	T	G	E	C	E	P	R	A	Q	CPPC	4	3.57814e-05
1460	CPPC	P	A	R	A	W	C	D	E	E	T	G	E	C	W	P	E	I	V	CPPC	4	3.57814e-05
1461	CPPC	P	A	A	R	D	C	D	E	E	T	G	E	C	V	M	L	F	S	CPPC	4	3.57814e-05
1462	CPPC	P	A	A	P	K	C	D	E	E	T	G	E	C	R	E	P	R	S	CPPC	4	3.57814e-05
1463	CPPC	P	A	A	P	V	C	D	E	E	T	G	E	C	P	R	V	V	W	CPPC	4	3.57814e-05
1464	CPPC	P	A	V	D	E	C	D	E	E	T	G	E	C	Y	S	P	R	R	CPPC	4	3.57814e-05
1465	CPPC	P	A	V	T	E	C	D	E	E	T	G	E	C	V	G	A	S	P	CPPC	4	3.57814e-05
1466	CPPC	P	A	S	A	V	C	D	E	E	T	G	E	C	L	T	S	T	E	CPPC	4	3.57814e-05
1467	CPPC	P	A	S	A	F	C	D	E	E	T	G	E	C	P	E	E	P	P	CPPC	4	3.57814e-05
1468	CPPC	P	A	S	S	W	C	D	E	E	T	G	E	C	E	A	I	G	R	CPPC	4	3.57814e-05
1469	CPPC	P	A	S	R	E	C	D	E	E	T	G	E	C	T	F	G	D	E	CPPC	4	3.57814e-05
1470	CPPC	P	A	*	R	S	C	D	E	E	T	G	E	C	F	R	P	M	V	CPPC	4	3.57814e-05
1471	CPPC	P	A	F	A	F	C	D	E	E	T	G	E	C	R	Q	E	L	T	CPPC	4	3.57814e-05
1472	CPPC	P	G	T	R	I	C	D	E	E	T	G	E	C	L	R	Q	E	S	CPPC	4	3.57814e-05
1473	CPPC	P	G	S	T	R	C	D	E	E	T	G	E	C	T	V	N	E	E	CPPC	4	3.57814e-05
1474	CPPC	P	G	M	H	P	C	D	E	E	T	G	E	C	A	L	H	E	S	CPPC	4	3.57814e-05
1475	CPPC	P	G	P	E	S	C	D	E	E	T	G	E	C	H	Y	G	R	G	CPPC	4	3.57814e-05
1476	CPPC	P	G	P	S	P	C	D	E	E	T	G	E	C	N	L	L	R	E	CPPC	4	3.57814e-05
1477	CPPC	P	G	P	S	T	C	D	E	E	T	G	E	C	E	G	A	S	V	CPPC	4	3.57814e-05
1478	CPPC	P	G	P	S	L	C	D	E	E	T	G	E	C	H	S	E	G	Q	CPPC	4	3.57814e-05
1479	CPPC	P	G	L	F	V	C	D	E	E	T	G	E	C	S	E	R	V	Q	CPPC	4	3.57814e-05
1480	CPPC	P	G	L	I	S	C	D	E	E	T	G	E	C	V	L	R	D	T	CPPC	4	3.57814e-05
1481	CPPC	P	G	E	S	Q	C	D	E	E	T	G	E	C	F	S	E	G	L	CPPC	4	3.57814e-05
1482	CPPC	P	G	D	T	I	C	D	E	E	T	G	E	C	T	N	A	E	W	CPPC	4	3.57814e-05
1483	CPPC	P	G	A	Q	T	C	D	E	E	T	G	E	C	V	A	L	P	R	CPPC	4	3.57814e-05
1484	CPPC	P	G	G	R	R	C	D	E	E	T	G	E	C	V	Y	L	G	I	CPPC	4	3.57814e-05
1485	CPPC	P	G	V	L	S	C	D	E	E	T	G	E	C	G	L	E	A	M	CPPC	4	3.57814e-05
1486	CPPC	P	G	E	R	L	C	D	E	E	T	G	E	C	L	S	I	V	A	CPPC	4	3.57814e-05
1487	CPPC	P	G	S	L	L	C	D	E	E	T	G	E	C	E	L	P	A	H	CPPC	4	3.57814e-05
1488	CPPC	P	G	W	W	H	C	D	E	E	T	G	E	C	Q	R	E	S	G	CPPC	4	3.57814e-05
1489	CPPC	P	G	N	L	W	C	D	E	E	T	G	E	C	T	E	P	P	W	CPPC	4	3.57814e-05
1490	CPPC	P	G	T	V	S	C	D	E	E	T	G	E	C	W	I	A	R	I	CPPC	4	3.57814e-05
1491	CPPC	P	G	P	P	Q	C	D	E	E	T	G	E	C	P	S	P	L	R	CPPC	4	3.57814e-05
1492	CPPC	P	G	E	L	E	C	D	E	E	T	G	E	C	V	G	L	P	A	CPPC	4	3.57814e-05
1493	CPPC	P	G	E	R	G	C	D	E	E	T	G	E	C	W	T	R	F	M	CPPC	4	3.57814e-05
1494	CPPC	P	G	S	A	R	C	D	E	E	T	G	E	C	E	A	Q	S	A	CPPC	4	3.57814e-05
1495	CPPC	P	V	T	V	R	C	D	E	E	T	G	E	C	R	Q	N	E	G	CPPC	4	3.57814e-05
1496	CPPC	P	V	T	S	E	C	D	E	E	T	G	E	C	S	A	G	M	R	CPPC	4	3.57814e-05
1497	CPPC	P	V	M	Q	V	C	D	E	E	T	G	E	C	S	S	P	D	A	CPPC	4	3.57814e-05
1498	CPPC	P	V	Q	R	I	C	D	E	E	T	G	E	C	E	P	T	V	R	CPPC	4	3.57814e-05
1499	CPPC	P	V	Q	F	T	C	D	E	E	T	G	E	C	R	W	I	R	P	CPPC	4	3.57814e-05
1500	CPPC	P	V	P	V	V	C	D	E	E	T	G	E	C	E	P	H	S	I	CPPC	4	3.57814e-05
1501	CPPC	P	V	P	E	S	C	D	E	E	T	G	E	C	I	K	R	G	Y	CPPC	4	3.57814e-05
1502	CPPC	P	V	P	P	V	C	D	E	E	T	G	E	C	L	L	E	P	L	CPPC	4	3.57814e-05
1503	CPPC	P	V	L	R	E	C	D	E	E	T	G	E	C	S	G	L	P	E	CPPC	4	3.57814e-05
1504	CPPC	P	V	L	L	E	C	D	E	E	T	G	E	C	A	S	L	M	S	CPPC	4	3.57814e-05
1505	CPPC	P	V	A	Q	L	C	D	E	E	T	G	E	C	R	Q	L	E	S	CPPC	4	3.57814e-05
1506	CPPC	P	V	E	L	P	C	D	E	E	T	G	E	C	R	P	L	T	S	CPPC	4	3.57814e-05
1507	CPPC	P	V	E	L	H	C	D	E	E	T	G	E	C	R	D	L	P	S	CPPC	4	3.57814e-05
1508	CPPC	P	V	E	S	R	C	D	E	E	T	G	E	C	R	R	L	I	A	CPPC	4	3.57814e-05
1509	CPPC	P	V	F	S	P	C	D	E	E	T	G	E	C	P	L	W	T	E	CPPC	4	3.57814e-05
1510	CPPC	P	V	T	S	V	C	D	E	E	T	G	E	C	R	R	F	G	R	CPPC	4	3.57814e-05
1511	CPPC	P	V	S	R	A	C	D	E	E	T	G	E	C	I	D	Y	A	N	CPPC	4	3.57814e-05
1512	CPPC	P	V	I	V	P	C	D	E	E	T	G	E	C	E	F	H	P	E	CPPC	4	3.57814e-05
1513	CPPC	P	V	P	E	S	C	D	E	E	T	G	E	C	W	W	P	R	V	CPPC	4	3.57814e-05
1514	CPPC	P	V	R	D	H	C	D	E	E	T	G	E	C	E	P	H	S	W	CPPC	4	3.57814e-05
1515	CPPC	P	V	R	W	T	C	D	E	E	T	G	E	C	P	A	P	S	G	CPPC	4	3.57814e-05
1516	CPPC	P	V	L	G	L	C	D	E	E	T	G	E	C	R	M	E	V	R	CPPC	4	3.57814e-05
1517	CPPC	P	V	A	W	E	C	D	E	E	T	G	E	C	L	G	L	L	G	CPPC	4	3.57814e-05
1518	CPPC	P	V	G	R	L	C	D	E	E	T	G	E	C	L	V	E	G	Q	CPPC	4	3.57814e-05
1519	CPPC	P	V	E	V	P	C	D	E	E	T	G	E	C	W	P	T	E	V	CPPC	4	3.57814e-05
1520	CPPC	P	V	W	S	L	C	D	E	E	T	G	E	C	S	G	E	P	Y	CPPC	4	3.57814e-05
1521	CPPC	P	E	T	A	G	C	D	E	E	T	G	E	C	R	R	S	A	R	CPPC	4	3.57814e-05
1522	CPPC	P	E	T	T	R	C	D	E	E	T	G	E	C	L	L	G	R	S	CPPC	4	3.57814e-05
1523	CPPC	P	E	S	I	F	C	D	E	E	T	G	E	C	R	P	T	R	R	CPPC	4	3.57814e-05
1524	CPPC	P	E	S	P	P	C	D	E	E	T	G	E	C	P	Q	A	T	A	CPPC	4	3.57814e-05
1525	CPPC	P	E	M	E	F	C	D	E	E	T	G	E	C	V	M	A	G	D	CPPC	4	3.57814e-05
1526	CPPC	P	E	Q	S	D	C	D	E	E	T	G	E	C	L	T	W	L	S	CPPC	4	3.57814e-05
1527	CPPC	P	E	H	S	L	C	D	E	E	T	G	E	C	H	L	W	P	G	CPPC	4	3.57814e-05
1528	CPPC	P	E	P	P	L	C	D	E	E	T	G	E	C	S	E	G	R	P	CPPC	4	3.57814e-05
1529	CPPC	P	E	P	P	V	C	D	E	E	T	G	E	C	R	K	R	P	R	CPPC	4	3.57814e-05
1530	CPPC	P	E	P	R	S	C	D	E	E	T	G	E	C	P	N	L	S	K	CPPC	4	3.57814e-05
1531	CPPC	P	E	P	R	N	C	D	E	E	T	G	E	C	L	R	T	W	D	CPPC	4	3.57814e-05
1532	CPPC	P	E	P	G	P	C	D	E	E	T	G	E	C	S	L	W	L	A	CPPC	4	3.57814e-05
1533	CPPC	P	E	P	V	L	C	D	E	E	T	G	E	C	F	R	V	L	P	CPPC	4	3.57814e-05
1534	CPPC	P	E	P	P	P	C	D	E	E	T	G	E	C	S	L	R	G	L	CPPC	4	3.57814e-05
1535	CPPC	P	E	P	P	W	C	D	E	E	T	G	E	C	V	M	E	A	H	CPPC	4	3.57814e-05
1536	CPPC	P	E	P	R	G	C	D	E	E	T	G	E	C	S	S	P	Y	R	CPPC	4	3.57814e-05
1537	CPPC	P	E	P	L	L	C	D	E	E	T	G	E	C	G	S	Q	G	G	CPPC	4	3.57814e-05
1538	CPPC	P	E	P	L	E	C	D	E	E	T	G	E	C	G	V	S	R	I	CPPC	4	3.57814e-05
1539	CPPC	P	E	P	S	S	C	D	E	E	T	G	E	C	L	H	W	R	Q	CPPC	4	3.57814e-05
1540	CPPC	P	E	P	W	T	C	D	E	E	T	G	E	C	V	P	L	I	S	CPPC	4	3.57814e-05
1541	CPPC	P	E	P	W	R	C	D	E	E	T	G	E	C	A	G	L	A	R	CPPC	4	3.57814e-05
1542	CPPC	P	E	R	L	L	C	D	E	E	T	G	E	C	A	S	L	P	G	CPPC	4	3.57814e-05
1543	CPPC	P	E	R	A	S	C	D	E	E	T	G	E	C	E	L	E	T	S	CPPC	4	3.57814e-05
1544	CPPC	P	E	R	A	L	C	D	E	E	T	G	E	C	P	A	V	N	M	CPPC	4	3.57814e-05
1545	CPPC	P	E	R	T	E	C	D	E	E	T	G	E	C	R	T	Y	A	Y	CPPC	4	3.57814e-05
1546	CPPC	P	E	R	L	W	C	D	E	E	T	G	E	C	L	M	A	S	V	CPPC	4	3.57814e-05
1547	CPPC	P	E	L	R	L	C	D	E	E	T	G	E	C	L	S	S	D	A	CPPC	4	3.57814e-05
1548	CPPC	P	E	L	V	P	C	D	E	E	T	G	E	C	W	S	G	F	G	CPPC	4	3.57814e-05
1549	CPPC	P	E	L	F	R	C	D	E	E	T	G	E	C	I	R	H	V	R	CPPC	4	3.57814e-05
1550	CPPC	P	E	L	R	V	C	D	E	E	T	G	E	C	Y	P	P	A	M	CPPC	4	3.57814e-05
1551	CPPC	P	E	L	L	K	C	D	E	E	T	G	E	C	A	E	A	A	M	CPPC	4	3.57814e-05
1552	CPPC	P	E	L	L	P	C	D	E	E	T	G	E	C	L	R	L	G	W	CPPC	4	3.57814e-05
1553	CPPC	P	E	L	E	V	C	D	E	E	T	G	E	C	K	Y	R	F	R	CPPC	4	3.57814e-05
1554	CPPC	P	E	L	S	W	C	D	E	E	T	G	E	C	R	V	T	V	D	CPPC	4	3.57814e-05
1555	CPPC	P	E	E	L	F	C	D	E	E	T	G	E	C	D	S	W	R	P	CPPC	4	3.57814e-05
1556	CPPC	P	E	D	P	P	C	D	E	E	T	G	E	C	H	Q	P	E	I	CPPC	4	3.57814e-05
1557	CPPC	P	E	D	V	I	C	D	E	E	T	G	E	C	R	A	E	A	R	CPPC	4	3.57814e-05
1558	CPPC	P	E	A	S	L	C	D	E	E	T	G	E	C	L	R	H	A	V	CPPC	4	3.57814e-05
1559	CPPC	P	E	A	R	L	C	D	E	E	T	G	E	C	L	A	F	G	A	CPPC	4	3.57814e-05
1560	CPPC	P	E	A	T	D	C	D	E	E	T	G	E	C	W	S	T	M	G	CPPC	4	3.57814e-05
1561	CPPC	P	E	A	P	H	C	D	E	E	T	G	E	C	A	R	W	E	G	CPPC	4	3.57814e-05
1562	CPPC	P	E	G	L	V	C	D	E	E	T	G	E	C	S	V	I	G	I	CPPC	4	3.57814e-05
1563	CPPC	P	E	G	V	W	C	D	E	E	T	G	E	C	G	T	W	Q	V	CPPC	4	3.57814e-05
1564	CPPC	P	E	V	P	T	C	D	E	E	T	G	E	C	L	Y	V	S	S	CPPC	4	3.57814e-05
1565	CPPC	P	E	V	K	R	C	D	E	E	T	G	E	C	P	H	K	G	W	CPPC	4	3.57814e-05
1566	CPPC	P	E	S	P	L	C	D	E	E	T	G	E	C	P	S	W	R	S	CPPC	4	3.57814e-05
1567	CPPC	P	E	S	R	I	C	D	E	E	T	G	E	C	V	A	M	R	Q	CPPC	4	3.57814e-05
1568	CPPC	P	E	S	S	P	C	D	E	E	T	G	E	C	S	V	H	S	V	CPPC	4	3.57814e-05
1569	CPPC	P	E	S	L	W	C	D	E	E	T	G	E	C	M	T	S	R	G	CPPC	4	3.57814e-05
1570	CPPC	P	E	S	R	P	C	D	E	E	T	G	E	C	T	P	P	R	G	CPPC	4	3.57814e-05
1571	CPPC	P	E	S	R	V	C	D	E	E	T	G	E	C	P	R	P	T	Y	CPPC	4	3.57814e-05
1572	CPPC	P	E	W	V	Y	C	D	E	E	T	G	E	C	W	G	V	L	Y	CPPC	4	3.57814e-05
1573	CPPC	P	E	L	T	Y	C	D	E	E	T	G	E	C	W	T	P	G	V	CPPC	4	3.57814e-05
1574	CPPC	P	E	L	H	N	C	D	E	E	T	G	E	C	S	S	N	V	P	CPPC	4	3.57814e-05
1575	CPPC	P	E	L	R	A	C	D	E	E	T	G	E	C	A	G	F	A	T	CPPC	4	3.57814e-05
1576	CPPC	P	E	L	R	A	C	D	E	E	T	G	E	C	F	G	R	W	G	CPPC	4	3.57814e-05
1577	CPPC	P	E	F	S	F	C	D	E	E	T	G	E	C	S	S	W	K	V	CPPC	4	3.57814e-05
1578	CPPC	P	E	F	R	M	C	D	E	E	T	G	E	C	F	T	L	W	L	CPPC	4	3.57814e-05
1579	CPPC	P	E	F	L	P	C	D	E	E	T	G	E	C	S	R	E	R	R	CPPC	4	3.57814e-05
1580	CPPC	P	Y	R	S	L	C	D	E	E	T	G	E	C	T	T	E	R	V	CPPC	4	3.57814e-05
1581	CPPC	P	Y	D	H	T	C	D	E	E	T	G	E	C	P	P	E	V	M	CPPC	4	3.57814e-05
1582	CPPC	P	S	T	R	T	C	D	E	E	T	G	E	C	A	P	E	R	E	CPPC	4	3.57814e-05
1583	CPPC	P	S	S	R	L	C	D	E	E	T	G	E	C	E	I	P	P	S	CPPC	4	3.57814e-05
1584	CPPC	P	S	I	Q	S	C	D	E	E	T	G	E	C	P	V	V	E	S	CPPC	4	3.57814e-05
1585	CPPC	P	S	Q	E	A	C	D	E	E	T	G	E	C	V	P	S	P	V	CPPC	4	3.57814e-05
1586	CPPC	P	S	P	P	V	C	D	E	E	T	G	E	C	R	A	P	P	R	CPPC	4	3.57814e-05
1587	CPPC	P	S	P	G	L	C	D	E	E	T	G	E	C	P	L	E	T	M	CPPC	4	3.57814e-05
1588	CPPC	P	S	P	L	N	C	D	E	E	T	G	E	C	W	E	R	G	E	CPPC	4	3.57814e-05
1589	CPPC	P	S	R	P	W	C	D	E	E	T	G	E	C	S	L	S	G	D	CPPC	4	3.57814e-05
1590	CPPC	P	S	R	E	G	C	D	E	E	T	G	E	C	S	W	F	Y	R	CPPC	4	3.57814e-05
1591	CPPC	P	S	L	S	L	C	D	E	E	T	G	E	C	G	D	G	S	E	CPPC	4	3.57814e-05
1592	CPPC	P	S	L	A	E	C	D	E	E	T	G	E	C	E	M	G	R	L	CPPC	4	3.57814e-05
1593	CPPC	P	S	A	R	E	C	D	E	E	T	G	E	C	S	E	R	P	T	CPPC	4	3.57814e-05
1594	CPPC	P	S	A	R	Q	C	D	E	E	T	G	E	C	E	A	P	A	P	CPPC	4	3.57814e-05
1595	CPPC	P	S	A	A	L	C	D	E	E	T	G	E	C	V	P	S	A	R	CPPC	4	3.57814e-05
1596	CPPC	P	S	V	K	W	C	D	E	E	T	G	E	C	G	T	D	P	L	CPPC	4	3.57814e-05
1597	CPPC	P	S	V	L	A	C	D	E	E	T	G	E	C	A	E	S	R	L	CPPC	4	3.57814e-05
1598	CPPC	P	S	E	R	T	C	D	E	E	T	G	E	C	R	V	R	S	L	CPPC	4	3.57814e-05
1599	CPPC	P	S	S	E	D	C	D	E	E	T	G	E	C	G	L	S	R	T	CPPC	4	3.57814e-05
1600	CPPC	P	S	S	H	E	C	D	E	E	T	G	E	C	L	T	R	V	S	CPPC	4	3.57814e-05
1601	CPPC	P	S	S	L	E	C	D	E	E	T	G	E	C	V	E	H	M	V	CPPC	4	3.57814e-05
1602	CPPC	P	S	K	R	H	C	D	E	E	T	G	E	C	S	P	V	A	L	CPPC	4	3.57814e-05
1603	CPPC	P	S	S	E	L	C	D	E	E	T	G	E	C	S	H	E	P	I	CPPC	4	3.57814e-05
1604	CPPC	P	S	P	V	N	C	D	E	E	T	G	E	C	E	V	T	G	S	CPPC	4	3.57814e-05
1605	CPPC	P	S	P	L	L	C	D	E	E	T	G	E	C	V	W	E	L	R	CPPC	4	3.57814e-05
1606	CPPC	P	S	R	N	E	C	D	E	E	T	G	E	C	G	G	M	L	E	CPPC	4	3.57814e-05
1607	CPPC	P	S	R	Q	W	C	D	E	E	T	G	E	C	D	R	S	G	V	CPPC	4	3.57814e-05
1608	CPPC	P	S	E	L	A	C	D	E	E	T	G	E	C	E	R	A	L	G	CPPC	4	3.57814e-05
1609	CPPC	P	S	A	R	L	C	D	E	E	T	G	E	C	E	S	A	Q	G	CPPC	4	3.57814e-05
1610	CPPC	P	S	G	L	P	C	D	E	E	T	G	E	C	T	W	E	L	Q	CPPC	4	3.57814e-05
1611	CPPC	P	S	V	V	P	C	D	E	E	T	G	E	C	A	G	R	E	T	CPPC	4	3.57814e-05
1612	CPPC	P	S	E	R	C	C	D	E	E	T	G	E	C	I	L	T	E	V	CPPC	4	3.57814e-05
1613	CPPC	P	S	S	E	G	C	D	E	E	T	G	E	C	L	R	R	E	G	CPPC	4	3.57814e-05
1614	CPPC	P	S	W	R	Q	C	D	E	E	T	G	E	C	M	G	S	E	V	CPPC	4	3.57814e-05
1615	CPPC	P	W	T	Q	D	C	D	E	E	T	G	E	C	I	L	S	E	G	CPPC	4	3.57814e-05
1616	CPPC	P	W	T	E	T	C	D	E	E	T	G	E	C	E	P	S	S	R	CPPC	4	3.57814e-05
1617	CPPC	P	W	T	S	D	C	D	E	E	T	G	E	C	L	S	E	P	A	CPPC	4	3.57814e-05
1618	CPPC	P	W	Q	L	E	C	D	E	E	T	G	E	C	T	E	S	E	V	CPPC	4	3.57814e-05
1619	CPPC	P	W	R	P	E	C	D	E	E	T	G	E	C	T	R	L	T	R	CPPC	4	3.57814e-05
1620	CPPC	P	W	L	E	M	C	D	E	E	T	G	E	C	D	W	A	S	N	CPPC	4	3.57814e-05
1621	CPPC	P	W	E	S	M	C	D	E	E	T	G	E	C	A	S	M	K	G	CPPC	4	3.57814e-05
1622	CPPC	P	W	A	D	E	C	D	E	E	T	G	E	C	P	G	V	G	A	CPPC	4	3.57814e-05
1623	CPPC	P	W	A	G	T	C	D	E	E	T	G	E	C	T	R	G	E	Q	CPPC	4	3.57814e-05
1624	CPPC	P	W	G	D	Q	C	D	E	E	T	G	E	C	P	E	G	L	E	CPPC	4	3.57814e-05
1625	CPPC	P	W	V	E	L	C	D	E	E	T	G	E	C	R	R	Y	R	R	CPPC	4	3.57814e-05
1626	CPPC	P	W	V	E	S	C	D	E	E	T	G	E	C	Y	R	R	L	R	CPPC	4	3.57814e-05
1627	CPPC	P	L	P	P	L	C	D	E	E	T	G	E	C	E	E	V	Q	R	CPPC	4	3.57814e-05
1628	CPPC	P	L	R	V	L	C	D	E	E	T	G	E	C	E	P	S	T	R	CPPC	4	3.57814e-05
1629	CPPC	P	L	R	Y	Y	C	D	E	E	T	G	E	C	S	S	E	L	G	CPPC	4	3.57814e-05
1630	CPPC	P	L	E	L	G	C	D	E	E	T	G	E	C	F	V	E	G	A	CPPC	4	3.57814e-05
1631	CPPC	P	L	A	R	L	C	D	E	E	T	G	E	C	P	E	A	G	A	CPPC	4	3.57814e-05
1632	CPPC	P	L	E	P	L	C	D	E	E	T	G	E	C	G	P	A	G	K	CPPC	4	3.57814e-05
1633	CPPC	P	L	E	A	L	C	D	E	E	T	G	E	C	V	S	P	R	N	CPPC	4	3.57814e-05
1634	CPPC	P	L	S	R	T	C	D	E	E	T	G	E	C	L	S	V	G	E	CPPC	4	3.57814e-05
1635	CPPC	P	L	W	V	R	C	D	E	E	T	G	E	C	S	P	R	G	L	CPPC	4	3.57814e-05
1636	CPPC	P	L	W	S	F	C	D	E	E	T	G	E	C	A	E	R	G	T	CPPC	4	3.57814e-05
1637	CPPC	P	L	F	R	L	C	D	E	E	T	G	E	C	P	G	R	L	H	CPPC	4	3.57814e-05
1638	CPPC	P	F	R	R	A	C	D	E	E	T	G	E	C	A	V	E	I	P	CPPC	4	3.57814e-05
1639	CPPC	P	F	R	K	L	C	D	E	E	T	G	E	C	A	T	L	S	A	CPPC	4	3.57814e-05
1640	CPPC	P	F	L	P	V	C	D	E	E	T	G	E	C	T	P	W	E	L	CPPC	4	3.57814e-05
1641	CPPC	P	F	L	S	R	C	D	E	E	T	G	E	C	F	A	R	V	S	CPPC	4	3.57814e-05
1642	CPPC	P	F	E	H	R	C	D	E	E	T	G	E	C	P	V	K	A	H	CPPC	4	3.57814e-05
1643	CPPC	P	F	E	P	A	C	D	E	E	T	G	E	C	L	R	F	R	V	CPPC	4	3.57814e-05
1644	CPPC	P	F	W	Q	L	C	D	E	E	T	G	E	C	E	D	G	S	A	CPPC	4	3.57814e-05
1645	CPPC	P	F	W	D	L	C	D	E	E	T	G	E	C	P	E	P	W	S	CPPC	4	3.57814e-05
1646	CPPC	P	K	Q	R	E	C	D	E	E	T	G	E	C	R	S	S	R	N	CPPC	4	3.57814e-05
1647	CPPC	P	K	L	P	M	C	D	E	E	T	G	E	C	L	P	S	E	I	CPPC	4	3.57814e-05
1648	CPPC	P	K	F	E	V	C	D	E	E	T	G	E	C	V	E	A	A	R	CPPC	4	3.57814e-05
1649	CPPC	P	N	Q	L	L	C	D	E	E	T	G	E	C	R	R	A	E	L	CPPC	4	3.57814e-05
1650	CPPC	P	N	R	L	V	C	D	E	E	T	G	E	C	I	H	E	G	W	CPPC	4	3.57814e-05
1651	CPPC	P	N	G	P	E	C	D	E	E	T	G	E	C	L	G	Y	G	K	CPPC	4	3.57814e-05
1652	CPPC	P	N	E	A	T	C	D	E	E	T	G	E	C	Q	L	A	N	T	CPPC	4	3.57814e-05
1653	CPPC	P	N	E	W	K	C	D	E	E	T	G	E	C	R	G	R	R	N	CPPC	4	3.57814e-05
1654	CPPC	P	T	T	Y	P	C	D	E	E	T	G	E	C	E	L	A	D	G	CPPC	4	3.57814e-05
1655	CPPC	P	T	Q	R	P	C	D	E	E	T	G	E	C	E	P	A	G	E	CPPC	4	3.57814e-05
1656	CPPC	P	T	R	T	S	C	D	E	E	T	G	E	C	E	L	A	A	A	CPPC	4	3.57814e-05
1657	CPPC	P	T	L	H	W	C	D	E	E	T	G	E	C	A	D	S	E	A	CPPC	4	3.57814e-05
1658	CPPC	P	T	A	S	E	C	D	E	E	T	G	E	C	Y	R	P	G	V	CPPC	4	3.57814e-05
1659	CPPC	P	T	G	Y	A	C	D	E	E	T	G	E	C	W	W	V	G	E	CPPC	4	3.57814e-05
1660	CPPC	P	T	G	P	E	C	D	E	E	T	G	E	C	F	S	T	S	E	CPPC	4	3.57814e-05
1661	CPPC	P	T	G	E	W	C	D	E	E	T	G	E	C	S	E	K	W	P	CPPC	4	3.57814e-05
1662	CPPC	P	T	V	P	E	C	D	E	E	T	G	E	C	Q	R	A	V	L	CPPC	4	3.57814e-05
1663	CPPC	P	T	E	R	F	C	D	E	E	T	G	E	C	P	T	H	Y	P	CPPC	4	3.57814e-05
1664	CPPC	P	T	E	E	L	C	D	E	E	T	G	E	C	S	R	R	E	E	CPPC	4	3.57814e-05
1665	CPPC	P	T	Y	S	Y	C	D	E	E	T	G	E	C	V	M	P	E	H	CPPC	4	3.57814e-05
1666	CPPC	P	T	S	V	E	C	D	E	E	T	G	E	C	D	Q	V	G	H	CPPC	4	3.57814e-05
1667	CPPC	P	T	W	T	R	C	D	E	E	T	G	E	C	E	G	S	L	Q	CPPC	4	3.57814e-05
1668	CPPC	P	T	T	H	R	C	D	E	E	T	G	E	C	L	R	V	E	V	CPPC	4	3.57814e-05
1669	CPPC	P	T	R	Q	T	C	D	E	E	T	G	E	C	E	S	E	Y	L	CPPC	4	3.57814e-05
1670	CPPC	P	T	R	P	T	C	D	E	E	T	G	E	C	H	E	T	M	L	CPPC	4	3.57814e-05
1671	CPPC	P	T	A	R	L	C	D	E	E	T	G	E	C	S	V	W	E	R	CPPC	4	3.57814e-05
1672	CPPC	P	T	G	S	L	C	D	E	E	T	G	E	C	F	A	E	T	L	CPPC	4	3.57814e-05
1673	CPPC	P	T	S	P	I	C	D	E	E	T	G	E	C	A	P	Q	G	V	CPPC	4	3.57814e-05
1674	CPPC	P	T	S	P	F	C	D	E	E	T	G	E	C	Y	S	P	V	S	CPPC	4	3.57814e-05
1675	CPPC	P	R	T	T	E	C	D	E	E	T	G	E	C	Y	T	R	G	R	CPPC	4	3.57814e-05
1676	CPPC	P	R	M	R	I	C	D	E	E	T	G	E	C	L	W	E	R	S	CPPC	4	3.57814e-05
1677	CPPC	P	R	R	T	V	C	D	E	E	T	G	E	C	L	I	A	W	V	CPPC	4	3.57814e-05
1678	CPPC	P	R	A	L	A	C	D	E	E	T	G	E	C	E	F	T	A	T	CPPC	4	3.57814e-05
1679	CPPC	P	R	A	Q	P	C	D	E	E	T	G	E	C	W	V	E	L	L	CPPC	4	3.57814e-05
1680	CPPC	P	R	G	G	E	C	D	E	E	T	G	E	C	W	G	W	L	D	CPPC	4	3.57814e-05
1681	CPPC	P	R	E	T	Q	C	D	E	E	T	G	E	C	Y	L	R	P	G	CPPC	4	3.57814e-05
1682	CPPC	P	R	E	E	L	C	D	E	E	T	G	E	C	I	Y	N	G	P	CPPC	4	3.57814e-05
1683	CPPC	P	R	S	P	D	C	D	E	E	T	G	E	C	P	P	S	A	A	CPPC	4	3.57814e-05
1684	CPPC	P	S	P	Y	L	C	D	E	E	T	G	E	C	E	F	F	S	G	CPPC	4	3.57814e-05
1685	CPPC	P	S	R	W	V	C	D	E	E	T	G	E	C	K	W	E	T	S	CPPC	4	3.57814e-05
1686	CPPC	P	S	A	A	Y	C	D	E	E	T	G	E	C	F	W	G	R	D	CPPC	4	3.57814e-05
1687	CPPC	P	S	G	R	Q	C	D	E	E	T	G	E	C	L	M	V	G	T	CPPC	4	3.57814e-05
1688	CPPC	P	S	S	L	W	C	D	E	E	T	G	E	C	Q	N	E	T	W	CPPC	4	3.57814e-05
1689	CPPC	P	M	N	P	E	C	D	E	E	T	G	E	C	A	R	L	S	P	CPPC	4	3.57814e-05
1690	CPPC	P	M	T	D	P	C	D	E	E	T	G	E	C	M	E	P	A	P	CPPC	4	3.57814e-05
1691	CPPC	P	M	P	A	E	C	D	E	E	T	G	E	C	L	L	M	R	P	CPPC	4	3.57814e-05
1692	CPPC	P	M	P	E	V	C	D	E	E	T	G	E	C	F	S	T	A	A	CPPC	4	3.57814e-05
1693	CPPC	P	M	R	L	L	C	D	E	E	T	G	E	C	P	E	A	R	Q	CPPC	4	3.57814e-05
1694	CPPC	P	M	A	L	V	C	D	E	E	T	G	E	C	V	E	R	Y	D	CPPC	4	3.57814e-05
1695	CPPC	P	M	L	T	V	C	D	E	E	T	G	E	C	R	S	E	T	P	CPPC	4	3.57814e-05
1696	CPPC	P	I	N	V	G	C	D	E	E	T	G	E	C	M	W	K	A	R	CPPC	4	3.57814e-05
1697	CPPC	P	I	T	E	Q	C	D	E	E	T	G	E	C	E	S	R	K	G	CPPC	4	3.57814e-05
1698	CPPC	P	Q	S	R	A	C	D	E	E	T	G	E	C	F	P	L	P	L	CPPC	4	3.57814e-05
1699	CPPC	P	Q	M	R	Q	C	D	E	E	T	G	E	C	V	E	G	Q	R	CPPC	4	3.57814e-05
1700	CPPC	P	Q	Q	L	E	C	D	E	E	T	G	E	C	L	R	E	E	L	CPPC	4	3.57814e-05
1701	CPPC	P	Q	P	A	S	C	D	E	E	T	G	E	C	L	D	A	E	A	CPPC	4	3.57814e-05
1702	CPPC	P	Q	P	S	L	C	D	E	E	T	G	E	C	P	P	E	L	G	CPPC	4	3.57814e-05
1703	CPPC	P	Q	L	L	S	C	D	E	E	T	G	E	C	A	E	P	K	L	CPPC	4	3.57814e-05
1704	CPPC	P	Q	L	E	A	C	D	E	E	T	G	E	C	P	V	P	G	K	CPPC	4	3.57814e-05
1705	CPPC	P	Q	E	R	Q	C	D	E	E	T	G	E	C	G	L	E	L	S	CPPC	4	3.57814e-05
1706	CPPC	P	Q	E	T	F	C	D	E	E	T	G	E	C	T	G	Y	R	K	CPPC	4	3.57814e-05
1707	CPPC	P	Q	E	V	K	C	D	E	E	T	G	E	C	R	A	S	S	Y	CPPC	4	3.57814e-05
1708	CPPC	P	Q	E	S	H	C	D	E	E	T	G	E	C	R	R	T	V	L	CPPC	4	3.57814e-05
1709	CPPC	P	Q	L	V	G	C	D	E	E	T	G	E	C	L	S	E	V	D	CPPC	4	3.57814e-05
1710	CPPC	P	H	Q	N	P	C	D	E	E	T	G	E	C	E	A	G	G	Y	CPPC	4	3.57814e-05
1711	CPPC	P	H	P	T	D	C	D	E	E	T	G	E	C	P	R	T	E	R	CPPC	4	3.57814e-05
1712	CPPC	P	H	R	G	S	C	D	E	E	T	G	E	C	A	E	G	A	G	CPPC	4	3.57814e-05
1713	CPPC	P	H	R	E	G	C	D	E	E	T	G	E	C	A	V	E	R	S	CPPC	4	3.57814e-05
1714	CPPC	P	H	R	Y	A	C	D	E	E	T	G	E	C	A	L	W	E	R	CPPC	4	3.57814e-05
1715	CPPC	P	H	E	E	I	C	D	E	E	T	G	E	C	L	E	P	S	H	CPPC	4	3.57814e-05
1716	CPPC	P	H	S	E	P	C	D	E	E	T	G	E	C	L	W	R	Y	G	CPPC	4	3.57814e-05
1717	CPPC	P	H	S	G	P	C	D	E	E	T	G	E	C	T	R	K	T	V	CPPC	4	3.57814e-05
1718	CPPC	P	P	T	S	E	C	D	E	E	T	G	E	C	V	E	P	N	R	CPPC	4	3.57814e-05
1719	CPPC	P	P	M	N	M	C	D	E	E	T	G	E	C	R	V	R	L	T	CPPC	4	3.57814e-05
1720	CPPC	P	P	Q	R	W	C	D	E	E	T	G	E	C	S	E	G	T	R	CPPC	4	3.57814e-05
1721	CPPC	P	P	Q	E	E	C	D	E	E	T	G	E	C	S	G	S	G	S	CPPC	4	3.57814e-05
1722	CPPC	P	P	Q	V	S	C	D	E	E	T	G	E	C	R	S	E	S	W	CPPC	4	3.57814e-05
1723	CPPC	P	P	Q	W	S	C	D	E	E	T	G	E	C	Y	R	N	R	E	CPPC	4	3.57814e-05
1724	CPPC	P	P	P	T	V	C	D	E	E	T	G	E	C	R	D	R	P	A	CPPC	4	3.57814e-05
1725	CPPC	P	P	P	E	L	C	D	E	E	T	G	E	C	L	P	S	R	G	CPPC	4	3.57814e-05
1726	CPPC	P	P	P	E	G	C	D	E	E	T	G	E	C	R	M	D	R	E	CPPC	4	3.57814e-05
1727	CPPC	P	P	R	P	T	C	D	E	E	T	G	E	C	W	G	S	T	E	CPPC	4	3.57814e-05
1728	CPPC	P	P	R	S	Y	C	D	E	E	T	G	E	C	R	L	E	V	P	CPPC	4	3.57814e-05
1729	CPPC	P	P	L	T	E	C	D	E	E	T	G	E	C	L	L	P	R	P	CPPC	4	3.57814e-05
1730	CPPC	P	P	E	P	L	C	D	E	E	T	G	E	C	S	K	E	A	R	CPPC	4	3.57814e-05
1731	CPPC	P	P	E	E	R	C	D	E	E	T	G	E	C	V	A	T	G	S	CPPC	4	3.57814e-05
1732	CPPC	P	P	D	S	T	C	D	E	E	T	G	E	C	R	E	Q	K	P	CPPC	4	3.57814e-05
1733	CPPC	P	P	D	F	Q	C	D	E	E	T	G	E	C	V	R	L	E	P	CPPC	4	3.57814e-05
1734	CPPC	P	P	A	E	P	C	D	E	E	T	G	E	C	L	S	R	E	Q	CPPC	4	3.57814e-05
1735	CPPC	P	P	A	E	W	C	D	E	E	T	G	E	C	R	S	L	G	S	CPPC	4	3.57814e-05
1736	CPPC	P	P	A	T	V	C	D	E	E	T	G	E	C	G	L	E	T	P	CPPC	4	3.57814e-05
1737	CPPC	P	P	A	R	T	C	D	E	E	T	G	E	C	I	A	M	S	S	CPPC	4	3.57814e-05
1738	CPPC	P	P	G	R	I	C	D	E	E	T	G	E	C	E	F	S	A	W	CPPC	4	3.57814e-05
1739	CPPC	P	P	V	E	P	C	D	E	E	T	G	E	C	M	W	V	G	P	CPPC	4	3.57814e-05
1740	CPPC	P	P	E	R	V	C	D	E	E	T	G	E	C	R	V	P	P	V	CPPC	4	3.57814e-05
1741	CPPC	P	P	E	D	P	C	D	E	E	T	G	E	C	R	L	T	S	G	CPPC	4	3.57814e-05
1742	CPPC	P	P	S	V	W	C	D	E	E	T	G	E	C	M	P	E	L	R	CPPC	4	3.57814e-05
1743	CPPC	P	P	S	F	P	C	D	E	E	T	G	E	C	A	R	G	E	G	CPPC	4	3.57814e-05
1744	CPPC	P	P	S	E	D	C	D	E	E	T	G	E	C	Q	R	G	E	H	CPPC	4	3.57814e-05
1745	CPPC	P	P	W	E	E	C	D	E	E	T	G	E	C	G	Y	T	H	W	CPPC	4	3.57814e-05
1746	CPPC	P	P	F	R	G	C	D	E	E	T	G	E	C	F	L	S	Q	G	CPPC	4	3.57814e-05
1747	CPPC	P	P	N	G	E	C	D	E	E	T	G	E	C	G	A	P	S	G	CPPC	4	3.57814e-05
1748	CPPC	P	P	T	E	A	C	D	E	E	T	G	E	C	L	S	G	D	T	CPPC	4	3.57814e-05
1749	CPPC	P	P	Q	R	D	C	D	E	E	T	G	E	C	P	R	G	E	E	CPPC	4	3.57814e-05
1750	CPPC	P	P	P	P	Q	C	D	E	E	T	G	E	C	A	G	A	T	G	CPPC	4	3.57814e-05
1751	CPPC	P	P	P	V	V	C	D	E	E	T	G	E	C	I	E	H	P	L	CPPC	4	3.57814e-05
1752	CPPC	P	P	P	L	P	C	D	E	E	T	G	E	C	E	M	R	H	G	CPPC	4	3.57814e-05
1753	CPPC	P	P	P	E	R	C	D	E	E	T	G	E	C	T	P	R	A	A	CPPC	4	3.57814e-05
1754	CPPC	P	P	R	Q	P	C	D	E	E	T	G	E	C	S	T	L	S	P	CPPC	4	3.57814e-05
1755	CPPC	P	P	R	V	S	C	D	E	E	T	G	E	C	A	R	M	R	S	CPPC	4	3.57814e-05
1756	CPPC	P	P	A	E	S	C	D	E	E	T	G	E	C	L	A	E	S	G	CPPC	4	3.57814e-05
1757	CPPC	P	P	A	S	V	C	D	E	E	T	G	E	C	Y	G	E	R	A	CPPC	4	3.57814e-05
1758	CPPC	P	P	V	G	M	C	D	E	E	T	G	E	C	E	P	P	E	I	CPPC	4	3.57814e-05
1759	CPPC	P	P	E	R	S	C	D	E	E	T	G	E	C	R	S	P	P	A	CPPC	4	3.57814e-05
1760	CPPC	P	P	E	S	E	C	D	E	E	T	G	E	C	L	S	P	N	F	CPPC	4	3.57814e-05
1761	CPPC	P	P	Y	L	K	C	D	E	E	T	G	E	C	W	V	V	E	R	CPPC	4	3.57814e-05
1762	CPPC	P	P	S	E	P	C	D	E	E	T	G	E	C	S	I	S	T	A	CPPC	4	3.57814e-05
1763	CPPC	P	P	S	E	P	C	D	E	E	T	G	E	C	V	R	P	Y	M	CPPC	4	3.57814e-05
1764	CPPC	P	R	T	V	E	C	D	E	E	T	G	E	C	E	V	R	G	E	CPPC	4	3.57814e-05
1765	CPPC	P	R	T	V	L	C	D	E	E	T	G	E	C	P	L	M	E	K	CPPC	4	3.57814e-05
1766	CPPC	P	R	S	L	E	C	D	E	E	T	G	E	C	V	V	S	A	F	CPPC	4	3.57814e-05
1767	CPPC	P	R	M	S	L	C	D	E	E	T	G	E	C	G	A	G	V	A	CPPC	4	3.57814e-05
1768	CPPC	P	R	M	S	E	C	D	E	E	T	G	E	C	I	R	N	G	S	CPPC	4	3.57814e-05
1769	CPPC	P	R	P	W	M	C	D	E	E	T	G	E	C	E	S	R	K	S	CPPC	4	3.57814e-05
1770	CPPC	P	R	R	V	F	C	D	E	E	T	G	E	C	S	I	V	P	L	CPPC	4	3.57814e-05
1771	CPPC	P	R	R	G	H	C	D	E	E	T	G	E	C	P	H	V	V	L	CPPC	4	3.57814e-05
1772	CPPC	P	R	L	L	D	C	D	E	E	T	G	E	C	E	V	P	R	E	CPPC	4	3.57814e-05
1773	CPPC	P	R	A	H	E	C	D	E	E	T	G	E	C	Y	A	R	S	E	CPPC	4	3.57814e-05
1774	CPPC	P	R	A	P	I	C	D	E	E	T	G	E	C	Y	L	E	G	R	CPPC	4	3.57814e-05
1775	CPPC	P	R	A	S	S	C	D	E	E	T	G	E	C	Y	E	G	V	D	CPPC	4	3.57814e-05
1776	CPPC	P	R	G	N	W	C	D	E	E	T	G	E	C	D	E	A	N	V	CPPC	4	3.57814e-05
1777	CPPC	P	R	G	V	S	C	D	E	E	T	G	E	C	M	T	T	V	G	CPPC	4	3.57814e-05
1778	CPPC	P	R	G	E	L	C	D	E	E	T	G	E	C	T	R	R	T	N	CPPC	4	3.57814e-05
1779	CPPC	P	R	E	I	L	C	D	E	E	T	G	E	C	V	H	D	T	Y	CPPC	4	3.57814e-05
1780	CPPC	P	R	Y	L	D	C	D	E	E	T	G	E	C	V	S	E	N	G	CPPC	4	3.57814e-05
1781	CPPC	P	R	S	S	Q	C	D	E	E	T	G	E	C	V	R	V	S	S	CPPC	4	3.57814e-05
1782	CPPC	P	R	S	W	M	C	D	E	E	T	G	E	C	E	G	V	A	V	CPPC	4	3.57814e-05
1783	CPPC	P	R	W	L	L	C	D	E	E	T	G	E	C	P	M	R	E	L	CPPC	4	3.57814e-05
1784	CPPC	P	R	L	Q	I	C	D	E	E	T	G	E	C	P	R	E	R	I	CPPC	4	3.57814e-05
1785	CPPC	P	R	F	P	P	C	D	E	E	T	G	E	C	P	S	R	E	D	CPPC	4	3.57814e-05
1786	CPPC	P	R	F	L	Y	C	D	E	E	T	G	E	C	T	E	N	M	G	CPPC	4	3.57814e-05
1787	CPPC	P	R	T	P	E	C	D	E	E	T	G	E	C	P	L	L	R	V	CPPC	4	3.57814e-05
1788	CPPC	P	R	T	E	W	C	D	E	E	T	G	E	C	E	P	A	L	F	CPPC	4	3.57814e-05
1789	CPPC	P	R	M	H	N	C	D	E	E	T	G	E	C	R	E	V	P	E	CPPC	4	3.57814e-05
1790	CPPC	P	R	H	L	Q	C	D	E	E	T	G	E	C	P	E	F	W	A	CPPC	4	3.57814e-05
1791	CPPC	P	R	P	K	T	C	D	E	E	T	G	E	C	A	E	Y	R	F	CPPC	4	3.57814e-05
1792	CPPC	P	R	P	V	R	C	D	E	E	T	G	E	C	P	E	Y	W	R	CPPC	4	3.57814e-05
1793	CPPC	P	R	P	V	W	C	D	E	E	T	G	E	C	L	K	D	V	T	CPPC	4	3.57814e-05
1794	CPPC	P	R	P	A	G	C	D	E	E	T	G	E	C	K	Q	S	E	S	CPPC	4	3.57814e-05
1795	CPPC	P	R	L	P	C	C	D	E	E	T	G	E	C	P	A	S	E	W	CPPC	4	3.57814e-05
1796	CPPC	P	R	L	A	L	C	D	E	E	T	G	E	C	N	E	P	R	G	CPPC	4	3.57814e-05
1797	CPPC	P	R	L	T	R	C	D	E	E	T	G	E	C	W	R	T	E	A	CPPC	4	3.57814e-05
1798	CPPC	P	R	L	R	S	C	D	E	E	T	G	E	C	R	L	K	G	A	CPPC	4	3.57814e-05
1799	CPPC	P	R	E	R	V	C	D	E	E	T	G	E	C	A	L	G	V	N	CPPC	4	3.57814e-05
1800	CPPC	P	R	E	S	R	C	D	E	E	T	G	E	C	E	Q	P	L	A	CPPC	4	3.57814e-05
1801	CPPC	P	R	E	L	A	C	D	E	E	T	G	E	C	E	L	L	S	D	CPPC	4	3.57814e-05
1802	CPPC	P	R	A	I	V	C	D	E	E	T	G	E	C	L	S	R	E	G	CPPC	4	3.57814e-05
1803	CPPC	P	R	A	P	E	C	D	E	E	T	G	E	C	T	N	H	P	D	CPPC	4	3.57814e-05
1804	CPPC	P	R	A	A	Q	C	D	E	E	T	G	E	C	Y	E	G	T	G	CPPC	4	3.57814e-05
1805	CPPC	P	R	V	R	L	C	D	E	E	T	G	E	C	K	K	W	T	V	CPPC	4	3.57814e-05
1806	CPPC	P	R	V	W	E	C	D	E	E	T	G	E	C	T	L	D	S	R	CPPC	4	3.57814e-05
1807	CPPC	P	R	E	M	D	C	D	E	E	T	G	E	C	S	L	P	P	L	CPPC	4	3.57814e-05
1808	CPPC	P	R	E	I	L	C	D	E	E	T	G	E	C	L	H	G	L	R	CPPC	4	3.57814e-05
1809	CPPC	P	R	E	A	V	C	D	E	E	T	G	E	C	H	R	G	D	A	CPPC	4	3.57814e-05
1810	CPPC	P	R	E	G	K	C	D	E	E	T	G	E	C	A	G	W	V	G	CPPC	4	3.57814e-05
1811	CPPC	P	R	E	S	V	C	D	E	E	T	G	E	C	A	W	I	P	K	CPPC	4	3.57814e-05
1812	CPPC	P	R	S	L	V	C	D	E	E	T	G	E	C	P	I	T	A	I	CPPC	4	3.57814e-05
1813	CPPC	P	R	S	L	I	C	D	E	E	T	G	E	C	S	S	G	S	F	CPPC	4	3.57814e-05
1814	CPPC	P	R	S	R	L	C	D	E	E	T	G	E	C	R	R	M	S	S	CPPC	4	3.57814e-05
1815	CPPC	P	R	W	H	V	C	D	E	E	T	G	E	C	T	D	A	E	N	CPPC	4	3.57814e-05
1816	CPPC	P	R	W	V	G	C	D	E	E	T	G	E	C	L	E	P	V	P	CPPC	4	3.57814e-05
1817	CPPC	P	R	W	E	L	C	D	E	E	T	G	E	C	T	L	L	S	L	CPPC	4	3.57814e-05
1818	CPPC	P	R	L	S	V	C	D	E	E	T	G	E	C	M	L	S	E	A	CPPC	4	3.57814e-05
1819	CPPC	P	L	R	D	V	C	D	E	E	T	G	E	C	V	S	T	E	L	CPPC	4	3.57814e-05
1820	CPPC	P	L	S	S	M	C	D	E	E	T	G	E	C	V	V	Y	P	E	CPPC	4	3.57814e-05
1821	CPPC	P	L	Q	H	Q	C	D	E	E	T	G	E	C	S	S	R	E	T	CPPC	4	3.57814e-05
1822	CPPC	P	L	P	R	E	C	D	E	E	T	G	E	C	G	A	L	A	R	CPPC	4	3.57814e-05
1823	CPPC	P	L	P	L	G	C	D	E	E	T	G	E	C	R	P	E	W	V	CPPC	4	3.57814e-05
1824	CPPC	P	L	R	A	R	C	D	E	E	T	G	E	C	R	L	E	R	V	CPPC	4	3.57814e-05
1825	CPPC	P	L	R	Y	W	C	D	E	E	T	G	E	C	E	S	Q	S	L	CPPC	4	3.57814e-05
1826	CPPC	P	L	R	G	F	C	D	E	E	T	G	E	C	R	E	T	E	R	CPPC	4	3.57814e-05
1827	CPPC	P	L	L	H	V	C	D	E	E	T	G	E	C	P	V	T	L	T	CPPC	4	3.57814e-05
1828	CPPC	P	L	A	E	A	C	D	E	E	T	G	E	C	T	S	Q	V	V	CPPC	4	3.57814e-05
1829	CPPC	P	L	A	Q	G	C	D	E	E	T	G	E	C	S	V	V	S	E	CPPC	4	3.57814e-05
1830	CPPC	P	L	V	L	V	C	D	E	E	T	G	E	C	R	A	E	A	F	CPPC	4	3.57814e-05
1831	CPPC	P	L	E	G	T	C	D	E	E	T	G	E	C	Y	W	G	T	T	CPPC	4	3.57814e-05
1832	CPPC	P	L	E	V	R	C	D	E	E	T	G	E	C	P	H	G	T	L	CPPC	4	3.57814e-05
1833	CPPC	P	L	S	P	R	C	D	E	E	T	G	E	C	E	H	R	A	Q	CPPC	4	3.57814e-05
1834	CPPC	P	L	W	E	T	C	D	E	E	T	G	E	C	T	R	L	T	T	CPPC	4	3.57814e-05
1835	CPPC	P	L	I	R	A	C	D	E	E	T	G	E	C	E	T	E	E	P	CPPC	4	3.57814e-05
1836	CPPC	P	L	I	E	S	C	D	E	E	T	G	E	C	R	T	Y	R	Y	CPPC	4	3.57814e-05
1837	CPPC	P	L	P	V	R	C	D	E	E	T	G	E	C	E	L	P	P	G	CPPC	4	3.57814e-05
1838	CPPC	P	L	R	G	P	C	D	E	E	T	G	E	C	S	D	R	S	A	CPPC	4	3.57814e-05
1839	CPPC	P	L	A	F	Y	C	D	E	E	T	G	E	C	P	N	P	E	L	CPPC	4	3.57814e-05
1840	CPPC	P	L	G	R	V	C	D	E	E	T	G	E	C	L	H	P	G	S	CPPC	4	3.57814e-05
1841	CPPC	P	L	V	L	S	C	D	E	E	T	G	E	C	S	S	A	E	R	CPPC	4	3.57814e-05
1842	CPPC	P	E	P	P	A	C	D	E	E	T	G	E	C	R	P	E	P	T	CPPC	4	3.57814e-05
1843	CPPC	P	E	L	P	V	C	D	E	E	T	G	E	C	S	I	H	E	Y	CPPC	4	3.57814e-05
1844	CPPC	P	E	A	P	W	C	D	E	E	T	G	E	C	V	V	E	R	L	CPPC	4	3.57814e-05
1845	CPPC	P	E	G	T	L	C	D	E	E	T	G	E	C	E	A	Y	R	L	CPPC	4	3.57814e-05
1846	CPPC	P	E	G	M	L	C	D	E	E	T	G	E	C	S	E	A	R	D	CPPC	4	3.57814e-05
1847	CPPC	P	E	S	D	G	C	D	E	E	T	G	E	C	R	W	L	T	E	CPPC	4	3.57814e-05
1848	CPPC	P	D	K	P	P	C	D	E	E	T	G	E	C	L	D	P	S	P	CPPC	4	3.57814e-05
1849	CPPC	P	D	Q	L	G	C	D	E	E	T	G	E	C	A	R	Y	A	L	CPPC	4	3.57814e-05
1850	CPPC	P	D	R	P	V	C	D	E	E	T	G	E	C	E	S	S	L	Y	CPPC	4	3.57814e-05
1851	CPPC	P	D	L	A	L	C	D	E	E	T	G	E	C	V	R	E	G	S	CPPC	4	3.57814e-05
1852	CPPC	P	A	T	R	F	C	D	E	E	T	G	E	C	F	P	W	A	R	CPPC	4	3.57814e-05
1853	CPPC	P	A	T	E	L	C	D	E	E	T	G	E	C	K	I	P	R	L	CPPC	4	3.57814e-05
1854	CPPC	P	A	T	P	P	C	D	E	E	T	G	E	C	N	E	S	I	I	CPPC	4	3.57814e-05
1855	CPPC	P	A	T	R	L	C	D	E	E	T	G	E	C	E	G	P	R	S	CPPC	4	3.57814e-05
1856	CPPC	P	A	T	A	L	C	D	E	E	T	G	E	C	E	D	A	S	P	CPPC	4	3.57814e-05
1857	CPPC	P	A	S	M	H	C	D	E	E	T	G	E	C	R	A	E	S	V	CPPC	4	3.57814e-05
1858	CPPC	P	A	M	V	D	C	D	E	E	T	G	E	C	R	G	P	G	E	CPPC	4	3.57814e-05
1859	CPPC	P	A	Q	P	P	C	D	E	E	T	G	E	C	Y	A	P	E	P	CPPC	4	3.57814e-05
1860	CPPC	P	A	Q	L	L	C	D	E	E	T	G	E	C	M	A	E	A	P	CPPC	4	3.57814e-05
1861	CPPC	P	A	P	E	V	C	D	E	E	T	G	E	C	R	L	V	L	G	CPPC	4	3.57814e-05
1862	CPPC	P	A	R	T	E	C	D	E	E	T	G	E	C	P	A	L	G	G	CPPC	4	3.57814e-05
1863	CPPC	P	A	L	R	A	C	D	E	E	T	G	E	C	A	S	I	E	R	CPPC	4	3.57814e-05
1864	CPPC	P	A	E	A	A	C	D	E	E	T	G	E	C	P	R	V	P	E	CPPC	4	3.57814e-05
1865	CPPC	P	A	D	S	E	C	D	E	E	T	G	E	C	G	G	P	L	F	CPPC	4	3.57814e-05
1866	CPPC	P	A	A	Q	G	C	D	E	E	T	G	E	C	R	Q	E	L	R	CPPC	4	3.57814e-05
1867	CPPC	P	A	A	G	H	C	D	E	E	T	G	E	C	S	I	E	N	N	CPPC	4	3.57814e-05
1868	CPPC	P	A	E	K	L	C	D	E	E	T	G	E	C	P	V	R	P	T	CPPC	4	3.57814e-05
1869	CPPC	P	A	E	H	S	C	D	E	E	T	G	E	C	A	A	M	Q	A	CPPC	4	3.57814e-05
1870	CPPC	P	A	E	V	S	C	D	E	E	T	G	E	C	P	Y	R	F	H	CPPC	4	3.57814e-05
1871	CPPC	P	A	L	W	V	C	D	E	E	T	G	E	C	R	F	E	T	L	CPPC	4	3.57814e-05
1872	CPPC	P	A	T	E	V	C	D	E	E	T	G	E	C	F	G	T	G	V	CPPC	4	3.57814e-05
1873	CPPC	P	A	T	L	S	C	D	E	E	T	G	E	C	E	L	M	R	W	CPPC	4	3.57814e-05
1874	CPPC	P	A	S	V	E	C	D	E	E	T	G	E	C	Y	H	A	K	S	CPPC	4	3.57814e-05
1875	CPPC	P	A	G	I	E	C	D	E	E	T	G	E	C	K	P	L	R	T	CPPC	4	3.57814e-05
1876	CPPC	P	A	V	R	E	C	D	E	E	T	G	E	C	S	A	L	G	G	CPPC	4	3.57814e-05
1877	CPPC	P	A	E	E	H	C	D	E	E	T	G	E	C	Q	E	E	R	L	CPPC	4	3.57814e-05
1878	CPPC	P	A	Y	G	E	C	D	E	E	T	G	E	C	V	Y	L	L	G	CPPC	4	3.57814e-05
1879	CPPC	P	A	L	S	W	C	D	E	E	T	G	E	C	Q	E	A	G	N	CPPC	4	3.57814e-05
1880	CPPC	P	G	K	A	T	C	D	E	E	T	G	E	C	L	S	R	F	R	CPPC	4	3.57814e-05
1881	CPPC	P	G	P	P	D	C	D	E	E	T	G	E	C	G	T	G	L	G	CPPC	4	3.57814e-05
1882	CPPC	P	G	P	A	R	C	D	E	E	T	G	E	C	S	E	L	S	K	CPPC	4	3.57814e-05
1883	CPPC	P	G	R	S	S	C	D	E	E	T	G	E	C	G	R	I	E	A	CPPC	4	3.57814e-05
1884	CPPC	P	G	L	Q	L	C	D	E	E	T	G	E	C	R	R	I	G	E	CPPC	4	3.57814e-05
1885	CPPC	P	G	V	V	H	C	D	E	E	T	G	E	C	L	G	R	M	E	CPPC	4	3.57814e-05
1886	CPPC	P	G	T	K	P	C	D	E	E	T	G	E	C	M	P	L	E	Q	CPPC	4	3.57814e-05
1887	CPPC	P	G	T	M	D	C	D	E	E	T	G	E	C	E	G	G	S	L	CPPC	4	3.57814e-05
1888	CPPC	P	G	S	V	E	C	D	E	E	T	G	E	C	P	A	G	W	R	CPPC	4	3.57814e-05
1889	CPPC	P	G	R	A	E	C	D	E	E	T	G	E	C	A	E	G	P	K	CPPC	4	3.57814e-05
1890	CPPC	P	G	R	A	G	C	D	E	E	T	G	E	C	G	A	S	N	V	CPPC	4	3.57814e-05
1891	CPPC	P	G	R	S	P	C	D	E	E	T	G	E	C	E	S	T	Q	G	CPPC	4	3.57814e-05
1892	CPPC	P	G	L	T	S	C	D	E	E	T	G	E	C	D	R	F	E	Q	CPPC	4	3.57814e-05
1893	CPPC	P	G	L	P	D	C	D	E	E	T	G	E	C	P	E	V	R	V	CPPC	4	3.57814e-05
1894	CPPC	P	G	G	F	P	C	D	E	E	T	G	E	C	H	P	E	P	D	CPPC	4	3.57814e-05
1895	CPPC	P	G	V	Y	S	C	D	E	E	T	G	E	C	Y	T	E	R	S	CPPC	4	3.57814e-05
1896	CPPC	P	G	E	H	L	C	D	E	E	T	G	E	C	R	G	T	G	R	CPPC	4	3.57814e-05
1897	CPPC	P	V	N	T	V	C	D	E	E	T	G	E	C	T	S	E	A	Y	CPPC	4	3.57814e-05
1898	CPPC	P	V	Q	R	W	C	D	E	E	T	G	E	C	S	N	S	E	V	CPPC	4	3.57814e-05
1899	CPPC	P	V	R	D	G	C	D	E	E	T	G	E	C	P	A	E	A	R	CPPC	4	3.57814e-05
1900	CPPC	P	V	R	S	R	C	D	E	E	T	G	E	C	D	S	E	W	S	CPPC	4	3.57814e-05
1901	CPPC	P	V	G	R	E	C	D	E	E	T	G	E	C	P	R	G	L	G	CPPC	4	3.57814e-05
1902	CPPC	P	V	V	Q	S	C	D	E	E	T	G	E	C	G	S	Y	I	G	CPPC	4	3.57814e-05
1903	CPPC	P	V	E	L	P	C	D	E	E	T	G	E	C	A	G	S	E	A	CPPC	4	3.57814e-05
1904	CPPC	P	V	W	R	S	C	D	E	E	T	G	E	C	P	P	L	G	E	CPPC	4	3.57814e-05
1905	CPPC	P	V	L	L	V	C	D	E	E	T	G	E	C	S	G	P	R	E	CPPC	4	3.57814e-05
1906	CPPC	P	V	L	E	T	C	D	E	E	T	G	E	C	A	Y	G	P	E	CPPC	4	3.57814e-05
1907	CPPC	P	V	T	E	L	C	D	E	E	T	G	E	C	V	V	T	G	G	CPPC	4	3.57814e-05
1908	CPPC	P	V	R	V	R	C	D	E	E	T	G	E	C	T	T	P	Q	Q	CPPC	4	3.57814e-05
1909	CPPC	P	V	R	M	D	C	D	E	E	T	G	E	C	W	G	N	R	R	CPPC	4	3.57814e-05
1910	CPPC	P	V	A	W	T	C	D	E	E	T	G	E	C	S	S	R	V	E	CPPC	4	3.57814e-05
1911	CPPC	P	V	G	A	V	C	D	E	E	T	G	E	C	E	T	H	M	R	CPPC	4	3.57814e-05
1912	CPPC	P	V	E	S	Q	C	D	E	E	T	G	E	C	Y	T	S	S	R	CPPC	4	3.57814e-05
1913	CPPC	P	V	E	S	L	C	D	E	E	T	G	E	C	L	M	S	R	A	CPPC	4	3.57814e-05
1914	CPPC	P	V	E	F	D	C	D	E	E	T	G	E	C	G	G	A	I	D	CPPC	4	3.57814e-05
1915	CPPC	P	V	W	E	V	C	D	E	E	T	G	E	C	R	S	W	W	S	CPPC	4	3.57814e-05
1916	CPPC	P	E	R	T	D	C	D	E	E	T	G	E	C	R	G	S	R	R	CPPC	4	3.57814e-05
1917	CPPC	P	E	R	P	P	C	D	E	E	T	G	E	C	S	R	R	Y	F	CPPC	4	3.57814e-05
1918	CPPC	P	E	S	R	W	C	D	E	E	T	G	E	C	S	A	F	S	L	CPPC	4	3.57814e-05
1919	CPPC	P	E	S	Y	W	C	D	E	E	T	G	E	C	I	R	A	T	P	CPPC	4	3.57814e-05
1920	CPPC	P	E	M	D	W	C	D	E	E	T	G	E	C	R	R	T	E	G	CPPC	4	3.57814e-05
1921	CPPC	P	E	Q	P	A	C	D	E	E	T	G	E	C	A	P	L	G	R	CPPC	4	3.57814e-05
1922	CPPC	P	E	Q	Y	S	C	D	E	E	T	G	E	C	Q	A	Y	M	E	CPPC	4	3.57814e-05
1923	CPPC	P	E	Q	Y	W	C	D	E	E	T	G	E	C	P	A	V	G	F	CPPC	4	3.57814e-05
1924	CPPC	P	E	H	Q	W	C	D	E	E	T	G	E	C	H	K	A	Y	V	CPPC	4	3.57814e-05
1925	CPPC	P	E	H	A	A	C	D	E	E	T	G	E	C	H	L	K	I	S	CPPC	4	3.57814e-05
1926	CPPC	P	E	P	R	W	C	D	E	E	T	G	E	C	G	R	G	M	P	CPPC	4	3.57814e-05
1927	CPPC	P	E	P	L	G	C	D	E	E	T	G	E	C	W	R	S	E	V	CPPC	4	3.57814e-05
1928	CPPC	P	E	P	V	A	C	D	E	E	T	G	E	C	I	V	G	V	N	CPPC	4	3.57814e-05
1929	CPPC	P	E	P	V	D	C	D	E	E	T	G	E	C	R	R	A	G	T	CPPC	4	3.57814e-05
1930	CPPC	P	E	P	L	T	C	D	E	E	T	G	E	C	L	S	G	G	G	CPPC	4	3.57814e-05
1931	CPPC	P	E	P	L	E	C	D	E	E	T	G	E	C	P	R	Y	E	D	CPPC	4	3.57814e-05
1932	CPPC	P	E	R	T	L	C	D	E	E	T	G	E	C	A	S	V	V	S	CPPC	4	3.57814e-05
1933	CPPC	P	E	R	S	L	C	D	E	E	T	G	E	C	L	G	S	A	S	CPPC	4	3.57814e-05
1934	CPPC	P	E	R	A	L	C	D	E	E	T	G	E	C	G	Y	A	R	G	CPPC	4	3.57814e-05
1935	CPPC	P	E	R	T	R	C	D	E	E	T	G	E	C	R	W	H	F	T	CPPC	4	3.57814e-05
1936	CPPC	P	E	R	S	V	C	D	E	E	T	G	E	C	K	L	R	G	R	CPPC	4	3.57814e-05
1937	CPPC	P	E	L	L	P	C	D	E	E	T	G	E	C	T	G	W	P	P	CPPC	4	3.57814e-05
1938	CPPC	P	E	L	N	L	C	D	E	E	T	G	E	C	R	L	G	L	S	CPPC	4	3.57814e-05
1939	CPPC	P	E	L	T	V	C	D	E	E	T	G	E	C	P	A	S	V	G	CPPC	4	3.57814e-05
1940	CPPC	P	E	L	M	L	C	D	E	E	T	G	E	C	D	T	N	L	G	CPPC	4	3.57814e-05
1941	CPPC	P	E	L	Q	H	C	D	E	E	T	G	E	C	V	G	K	R	D	CPPC	4	3.57814e-05
1942	CPPC	P	E	L	G	L	C	D	E	E	T	G	E	C	A	S	W	R	G	CPPC	4	3.57814e-05
1943	CPPC	P	E	E	V	V	C	D	E	E	T	G	E	C	R	N	L	A	R	CPPC	4	3.57814e-05
1944	CPPC	P	E	D	R	L	C	D	E	E	T	G	E	C	P	S	H	F	P	CPPC	4	3.57814e-05
1945	CPPC	P	E	D	Q	A	C	D	E	E	T	G	E	C	A	Q	T	R	R	CPPC	4	3.57814e-05
1946	CPPC	P	E	D	R	L	C	D	E	E	T	G	E	C	V	Q	A	Q	K	CPPC	4	3.57814e-05
1947	CPPC	P	E	D	R	V	C	D	E	E	T	G	E	C	L	T	P	A	G	CPPC	4	3.57814e-05
1948	CPPC	P	E	A	T	Y	C	D	E	E	T	G	E	C	M	S	T	R	P	CPPC	4	3.57814e-05
1949	CPPC	P	E	A	P	F	C	D	E	E	T	G	E	C	F	V	T	E	D	CPPC	4	3.57814e-05
1950	CPPC	P	E	A	S	Q	C	D	E	E	T	G	E	C	V	V	H	R	S	CPPC	4	3.57814e-05
1951	CPPC	P	E	A	S	P	C	D	E	E	T	G	E	C	G	L	Y	A	M	CPPC	4	3.57814e-05
1952	CPPC	P	E	A	S	L	C	D	E	E	T	G	E	C	V	G	S	T	A	CPPC	4	3.57814e-05
1953	CPPC	P	E	A	F	V	C	D	E	E	T	G	E	C	A	A	F	T	S	CPPC	4	3.57814e-05
1954	CPPC	P	E	A	E	I	C	D	E	E	T	G	E	C	S	Q	F	G	P	CPPC	4	3.57814e-05
1955	CPPC	P	E	A	A	T	C	D	E	E	T	G	E	C	A	S	G	A	F	CPPC	4	3.57814e-05
1956	CPPC	P	E	A	G	V	C	D	E	E	T	G	E	C	V	A	T	S	S	CPPC	4	3.57814e-05
1957	CPPC	P	E	G	R	S	C	D	E	E	T	G	E	C	P	R	I	T	R	CPPC	4	3.57814e-05
1958	CPPC	P	E	V	T	M	C	D	E	E	T	G	E	C	L	F	S	V	R	CPPC	4	3.57814e-05
1959	CPPC	P	E	V	L	L	C	D	E	E	T	G	E	C	Y	S	T	R	G	CPPC	4	3.57814e-05
1960	CPPC	P	E	V	S	S	C	D	E	E	T	G	E	C	A	D	S	V	L	CPPC	4	3.57814e-05
1961	CPPC	P	E	S	R	N	C	D	E	E	T	G	E	C	S	D	S	A	P	CPPC	4	3.57814e-05
1962	CPPC	P	E	S	R	T	C	D	E	E	T	G	E	C	V	R	A	R	R	CPPC	4	3.57814e-05
1963	CPPC	P	E	S	D	F	C	D	E	E	T	G	E	C	V	V	E	R	A	CPPC	4	3.57814e-05
1964	CPPC	P	E	W	R	T	C	D	E	E	T	G	E	C	G	I	L	R	R	CPPC	4	3.57814e-05
1965	CPPC	P	E	W	V	A	C	D	E	E	T	G	E	C	I	T	P	V	S	CPPC	4	3.57814e-05
1966	CPPC	P	E	L	T	L	C	D	E	E	T	G	E	C	L	S	R	G	P	CPPC	4	3.57814e-05
1967	CPPC	P	E	F	N	M	C	D	E	E	T	G	E	C	L	F	T	P	A	CPPC	4	3.57814e-05
1968	CPPC	P	E	F	W	T	C	D	E	E	T	G	E	C	A	S	V	P	G	CPPC	4	3.57814e-05
1969	CPPC	P	Y	R	L	T	C	D	E	E	T	G	E	C	E	Q	P	S	R	CPPC	4	3.57814e-05
1970	CPPC	P	Y	G	H	E	C	D	E	E	T	G	E	C	D	R	P	L	A	CPPC	4	3.57814e-05
1971	CPPC	P	S	T	V	L	C	D	E	E	T	G	E	C	G	A	Y	E	S	CPPC	4	3.57814e-05
1972	CPPC	P	S	P	Q	T	C	D	E	E	T	G	E	C	E	Y	V	G	T	CPPC	4	3.57814e-05
1973	CPPC	P	S	P	P	P	C	D	E	E	T	G	E	C	E	T	M	F	S	CPPC	4	3.57814e-05
1974	CPPC	P	S	R	N	V	C	D	E	E	T	G	E	C	S	I	P	T	K	CPPC	4	3.57814e-05
1975	CPPC	P	S	R	L	V	C	D	E	E	T	G	E	C	S	L	E	A	G	CPPC	4	3.57814e-05
1976	CPPC	P	S	L	A	T	C	D	E	E	T	G	E	C	P	P	E	H	E	CPPC	4	3.57814e-05
1977	CPPC	P	S	L	R	R	C	D	E	E	T	G	E	C	P	E	G	L	L	CPPC	4	3.57814e-05
1978	CPPC	P	S	A	P	P	C	D	E	E	T	G	E	C	T	E	R	E	S	CPPC	4	3.57814e-05
1979	CPPC	P	S	A	R	E	C	D	E	E	T	G	E	C	G	P	Q	L	R	CPPC	4	3.57814e-05
1980	CPPC	P	S	A	E	S	C	D	E	E	T	G	E	C	H	R	S	G	E	CPPC	4	3.57814e-05
1981	CPPC	P	S	A	S	W	C	D	E	E	T	G	E	C	E	T	E	A	A	CPPC	4	3.57814e-05
1982	CPPC	P	S	V	S	L	C	D	E	E	T	G	E	C	W	A	P	L	N	CPPC	4	3.57814e-05
1983	CPPC	P	S	V	A	S	C	D	E	E	T	G	E	C	S	K	D	S	E	CPPC	4	3.57814e-05
1984	CPPC	P	S	R	I	A	C	D	E	E	T	G	E	C	V	A	V	E	L	CPPC	4	3.57814e-05
1985	CPPC	P	S	R	L	R	C	D	E	E	T	G	E	C	Y	S	W	E	R	CPPC	4	3.57814e-05
1986	CPPC	P	S	L	S	E	C	D	E	E	T	G	E	C	L	L	R	T	E	CPPC	4	3.57814e-05
1987	CPPC	P	S	L	L	P	C	D	E	E	T	G	E	C	S	G	L	E	A	CPPC	4	3.57814e-05
1988	CPPC	P	S	D	V	E	C	D	E	E	T	G	E	C	P	L	D	R	S	CPPC	4	3.57814e-05
1989	CPPC	P	S	A	Q	D	C	D	E	E	T	G	E	C	Q	E	S	A	P	CPPC	4	3.57814e-05
1990	CPPC	P	S	S	L	A	C	D	E	E	T	G	E	C	T	R	A	R	E	CPPC	4	3.57814e-05
1991	CPPC	P	S	L	L	I	C	D	E	E	T	G	E	C	R	V	E	V	P	CPPC	4	3.57814e-05
1992	CPPC	P	S	F	R	A	C	D	E	E	T	G	E	C	Q	S	P	G	G	CPPC	4	3.57814e-05
1993	CPPC	P	W	T	L	P	C	D	E	E	T	G	E	C	L	E	V	P	S	CPPC	4	3.57814e-05
1994	CPPC	P	W	P	A	T	C	D	E	E	T	G	E	C	R	E	W	E	G	CPPC	4	3.57814e-05
1995	CPPC	P	W	P	H	P	C	D	E	E	T	G	E	C	E	L	P	P	W	CPPC	4	3.57814e-05
1996	CPPC	P	W	A	F	G	C	D	E	E	T	G	E	C	A	E	V	L	D	CPPC	4	3.57814e-05
1997	CPPC	P	W	A	F	L	C	D	E	E	T	G	E	C	W	H	L	E	G	CPPC	4	3.57814e-05
1998	CPPC	P	W	G	E	H	C	D	E	E	T	G	E	C	R	E	L	M	E	CPPC	4	3.57814e-05
1999	CPPC	P	W	E	H	E	C	D	E	E	T	G	E	C	G	G	R	G	L	CPPC	4	3.57814e-05
[truncated: 61,781 more rows]
