# Supplementary material for: Structure-guided design of CPPC-paired disulfide-rich peptide libraries for ligand and drug discovery
Source: Chem Sci. 2022 May 20;13(26):7780–9. doi: 10.1039/d2sc00924b (PMC9258321; doi:10.1039/d2sc00924b)
Supplement: SC-013-D2SC00924B-s003 [file SC-013-D2SC00924B-s003.xlsx]

## Sheet: 正确序列
Number	Sequence																								Abundance	Percentages
1	CPPC	L	F	R	W	E	P	D	S	L	G	C	D	S	F	T	N	C	W	E	L	L	T	CPPC	11	0.00015016
2	CPPC	P	G	G	V	S	G	S	G	G		C	D	S	F	T	N	C	W	E	L	L	T	CPPC	8	0.000109208
3	CPPC	A	M	G	A	S	C	K	D	E		C	D	S	F	T	N	C	W	E	L	L	T	CPPC	8	0.000109208
4	CPPC	N	E	T	Q	E	V	L	R	R		C	D	S	F	T	N	C	W	E	L	L	T	CPPC	7	9.55566e-05
5	CPPC	R	V	E	C	G	N					C	D	S	F	T	N	C	W	E	L	L	T	CPPC	7	9.55566e-05
6	CPPC	M	E	R	G	Y	S	K	L	V		C	D	S	F	T	N	C	W	E	L	L	T	CPPC	7	9.55566e-05
7	CPPC	I	S	L	N	K	K	R	K	D		C	D	S	F	T	N	C	W	E	L	L	T	CPPC	7	9.55566e-05
8	CPPC	P	P	F	P	Q						C	D	S	F	T	N	C	W	E	L	L	T	CPPC	7	9.55566e-05
9	CPPC	R	E	T	S	G	G	W	G	L		C	D	S	F	T	N	C	W	E	L	L	T	CPPC	7	9.55566e-05
10	CPPC	L	P	G	G	E	P	Q	A	G	W	C	D	S	F	T	N	C	W	E	L	L	T	CPPC	7	9.55566e-05
11	CPPC	D	S	G	V	R						C	D	S	F	T	N	C	W	E	L	L	T	CPPC	7	9.55566e-05
12	CPPC	G	E	G	W	S	R	S	E			C	D	S	F	T	N	C	W	E	L	L	T	CPPC	7	9.55566e-05
13	CPPC	G	S	C	P	C	Y					C	D	S	F	T	N	C	W	E	L	L	T	CPPC	7	9.55566e-05
14	CPPC	G	C	L	I	L	Q	C	W	Y	Y	C	D	S	F	T	N	C	W	E	L	L	T	CPPC	7	9.55566e-05
15	CPPC	V	M	S	P	L	P	L	M	W		C	D	S	F	T	N	C	W	E	L	L	T	CPPC	7	9.55566e-05
16	CPPC	E	P	E	T	Y	Y	F	K	R	Y	C	D	S	F	T	N	C	W	E	L	L	T	CPPC	7	9.55566e-05
17	CPPC	S	T	Q	P	R						C	D	S	F	T	N	C	W	E	L	L	T	CPPC	7	9.55566e-05
18	CPPC	S	R	L	G	L	P	R	A	T	E	C	D	S	F	T	N	C	W	E	L	L	T	CPPC	7	9.55566e-05
19	CPPC	S	Q	D	A	W						C	D	S	F	T	N	C	W	E	L	L	T	CPPC	7	9.55566e-05
20	CPPC	W	S	S	L	F	V	S	R	R	A	C	D	S	F	T	N	C	W	E	L	L	T	CPPC	7	9.55566e-05
21	CPPC	C	K	K	R	S						C	D	S	F	T	N	C	W	E	L	L	T	CPPC	7	9.55566e-05
22	CPPC	K	R	P	T	M	E	R	G	S		C	D	S	F	T	N	C	W	E	L	L	T	CPPC	6	8.19057e-05
23	CPPC	K	L	S	A	I						C	D	S	F	T	N	C	W	E	L	L	T	CPPC	6	8.19057e-05
24	CPPC	K	L	S	R	H	Q	L	P	H		C	D	S	F	T	N	C	W	E	L	L	T	CPPC	6	8.19057e-05
25	CPPC	K	D	C	H	V						C	D	S	F	T	N	C	W	E	L	L	T	CPPC	6	8.19057e-05
26	CPPC	K	A	E	H	W	E	F				C	D	S	F	T	N	C	W	E	L	L	T	CPPC	6	8.19057e-05
27	CPPC	N	A	L	G	R	R					C	D	S	F	T	N	C	W	E	L	L	T	CPPC	6	8.19057e-05
28	CPPC	T	S	E	R	S	A	L	G	E		C	D	S	F	T	N	C	W	E	L	L	T	CPPC	6	8.19057e-05
29	CPPC	T	R	L	L	S						C	D	S	F	T	N	C	W	E	L	L	T	CPPC	6	8.19057e-05
30	CPPC	T	G	S	R	G	R					C	D	S	F	T	N	C	W	E	L	L	T	CPPC	6	8.19057e-05
31	CPPC	R	P	Q	A	L	S	P	W	A	D	C	D	S	F	T	N	C	W	E	L	L	T	CPPC	6	8.19057e-05
32	CPPC	R	V	L	S	A	S	R	G	T	M	C	D	S	F	T	N	C	W	E	L	L	T	CPPC	6	8.19057e-05
33	CPPC	R	L	A	R	S	S	A				C	D	S	F	T	N	C	W	E	L	L	T	CPPC	6	8.19057e-05
34	CPPC	I	P	Q	D	F	G	E	L	W		C	D	S	F	T	N	C	W	E	L	L	T	CPPC	6	8.19057e-05
35	CPPC	I	A	A	R	S						C	D	S	F	T	N	C	W	E	L	L	T	CPPC	6	8.19057e-05
36	CPPC	Q	S	R	R	L	E	T	G	S	V	C	D	S	F	T	N	C	W	E	L	L	T	CPPC	6	8.19057e-05
37	CPPC	P	C	R	S	V	A					C	D	S	F	T	N	C	W	E	L	L	T	CPPC	6	8.19057e-05
38	CPPC	P	Q	F	R	S	G	L	V	E		C	D	S	F	T	N	C	W	E	L	L	T	CPPC	6	8.19057e-05
39	CPPC	P	D	D	F	G						C	D	S	F	T	N	C	W	E	L	L	T	CPPC	6	8.19057e-05
40	CPPC	P	G	R	T	E	L	S	Y	V	G	C	D	S	F	T	N	C	W	E	L	L	T	CPPC	6	8.19057e-05
41	CPPC	R	T	A	L	H	P	R	P	T	F	C	D	S	F	T	N	C	W	E	L	L	T	CPPC	6	8.19057e-05
42	CPPC	R	T	L	W	R	N					C	D	S	F	T	N	C	W	E	L	L	T	CPPC	6	8.19057e-05
43	CPPC	R	R	G	G	E	A	D	G	D	Q	C	D	S	F	T	N	C	W	E	L	L	T	CPPC	6	8.19057e-05
44	CPPC	R	M	E	P	P	F	M	L	R		C	D	S	F	T	N	C	W	E	L	L	T	CPPC	6	8.19057e-05
45	CPPC	R	P	P	P	P	W	R	E	L	R	C	D	S	F	T	N	C	W	E	L	L	T	CPPC	6	8.19057e-05
46	CPPC	R	E	L	P	V	L	M	E	K	G	C	D	S	F	T	N	C	W	E	L	L	T	CPPC	6	8.19057e-05
47	CPPC	R	R	E	A	G						C	D	S	F	T	N	C	W	E	L	L	T	CPPC	6	8.19057e-05
48	CPPC	R	L	R	H	L						C	D	S	F	T	N	C	W	E	L	L	T	CPPC	6	8.19057e-05
49	CPPC	R	V	V	G	M	S	R				C	D	S	F	T	N	C	W	E	L	L	T	CPPC	6	8.19057e-05
50	CPPC	L	V	Q	T	A	A	Q	Q	W	H	C	D	S	F	T	N	C	W	E	L	L	T	CPPC	6	8.19057e-05
51	CPPC	L	A	R	S	M	V	V	K	E	S	C	D	S	F	T	N	C	W	E	L	L	T	CPPC	6	8.19057e-05
52	CPPC	L	S	M	G	R						C	D	S	F	T	N	C	W	E	L	L	T	CPPC	6	8.19057e-05
53	CPPC	E	M	R	E	C	L	E	P	E		C	D	S	F	T	N	C	W	E	L	L	T	CPPC	6	8.19057e-05
54	CPPC	E	L	R	A	R	P	P	R	K		C	D	S	F	T	N	C	W	E	L	L	T	CPPC	6	8.19057e-05
55	CPPC	A	N	W	G	K						C	D	S	F	T	N	C	W	E	L	L	T	CPPC	6	8.19057e-05
56	CPPC	A	P	A	L	E						C	D	S	F	T	N	C	W	E	L	L	T	CPPC	6	8.19057e-05
57	CPPC	A	R	A	R	V	Q					C	D	S	F	T	N	C	W	E	L	L	T	CPPC	6	8.19057e-05
58	CPPC	A	A	W	A	L	S	L	T	G		C	D	S	F	T	N	C	W	E	L	L	T	CPPC	6	8.19057e-05
59	CPPC	A	A	V	G	R	T	G				C	D	S	F	T	N	C	W	E	L	L	T	CPPC	6	8.19057e-05
60	CPPC	A	S	R	Q	K						C	D	S	F	T	N	C	W	E	L	L	T	CPPC	6	8.19057e-05
61	CPPC	G	N	G	V	S	T					C	D	S	F	T	N	C	W	E	L	L	T	CPPC	6	8.19057e-05
62	CPPC	G	S	I	S	Q	P	H	R	P	R	C	D	S	F	T	N	C	W	E	L	L	T	CPPC	6	8.19057e-05
63	CPPC	G	R	A	R	R						C	D	S	F	T	N	C	W	E	L	L	T	CPPC	7	9.55566e-05
64	CPPC	G	V	T	V	E	W	E	R	W		C	D	S	F	T	N	C	W	E	L	L	T	CPPC	6	8.19057e-05
65	CPPC	G	V	G	G	T	P	E	W	L	A	C	D	S	F	T	N	C	W	E	L	L	T	CPPC	6	8.19057e-05
66	CPPC	V	A	V	Q	R	W	G				C	D	S	F	T	N	C	W	E	L	L	T	CPPC	6	8.19057e-05
67	CPPC	V	G	G	G	G						C	D	S	F	T	N	C	W	E	L	L	T	CPPC	6	8.19057e-05
68	CPPC	V	G	P	M	P						C	D	S	F	T	N	C	W	E	L	L	T	CPPC	6	8.19057e-05
69	CPPC	V	V	T	R	P						C	D	S	F	T	N	C	W	E	L	L	T	CPPC	6	8.19057e-05
70	CPPC	E	S	L	P	L	T	R	T	W	E	C	D	S	F	T	N	C	W	E	L	L	T	CPPC	6	8.19057e-05
71	CPPC	E	E	G	L	A	T	Y	Q	L		C	D	S	F	T	N	C	W	E	L	L	T	CPPC	6	8.19057e-05
72	CPPC	S	M	L	V	W						C	D	S	F	T	N	C	W	E	L	L	T	CPPC	6	8.19057e-05
73	CPPC	S	R	W	S	V	L	K	T	V	G	C	D	S	F	T	N	C	W	E	L	L	T	CPPC	6	8.19057e-05
74	CPPC	S	G	L	P	N	A	C	S	R	G	C	D	S	F	T	N	C	W	E	L	L	T	CPPC	6	8.19057e-05
75	CPPC	S	V	R	G	G	R	S	R	G		C	D	S	F	T	N	C	W	E	L	L	T	CPPC	6	8.19057e-05
76	CPPC	S	S	V	G	W						C	D	S	F	T	N	C	W	E	L	L	T	CPPC	6	8.19057e-05
77	CPPC	L	M	L	S	F	E	G	F	P	G	C	D	S	F	T	N	C	W	E	L	L	T	CPPC	6	8.19057e-05
78	CPPC	L	G	R	V	A						C	D	S	F	T	N	C	W	E	L	L	T	CPPC	6	8.19057e-05
79	CPPC	L	E	E	R	Q	S	V	Y	L	F	C	D	S	F	T	N	C	W	E	L	L	T	CPPC	6	8.19057e-05
80	CPPC	L	W	S	S	P						C	D	S	F	T	N	C	W	E	L	L	T	CPPC	6	8.19057e-05
81	CPPC	F	E	E	E	K						C	D	S	F	T	N	C	W	E	L	L	T	CPPC	6	8.19057e-05
82	CPPC	F	S	S	R	L	P	A	R	G	R	C	D	S	F	T	N	C	W	E	L	L	T	CPPC	6	8.19057e-05
83	CPPC	K	T	A	R	F	S	T	A	A		C	D	S	F	T	N	C	W	E	L	L	T	CPPC	5	6.82547e-05
84	CPPC	K	M	I	W	D	T	L	E	E		C	D	S	F	T	N	C	W	E	L	L	T	CPPC	5	6.82547e-05
85	CPPC	K	L	I	I	Y	R	R				C	D	S	F	T	N	C	W	E	L	L	T	CPPC	5	6.82547e-05
86	CPPC	K	D	K	A	Y	P	N	G	D		C	D	S	F	T	N	C	W	E	L	L	T	CPPC	5	6.82547e-05
87	CPPC	K	E	Y	A	R	R	C	K	T		C	D	S	F	T	N	C	W	E	L	L	T	CPPC	5	6.82547e-05
88	CPPC	N	R	G	F	G						C	D	S	F	T	N	C	W	E	L	L	T	CPPC	5	6.82547e-05
89	CPPC	N	G	H	G	E	D	H	Y	C		C	D	S	F	T	N	C	W	E	L	L	T	CPPC	5	6.82547e-05
90	CPPC	T	Q	P	T	A	R	E	P	Q	R	C	D	S	F	T	N	C	W	E	L	L	T	CPPC	5	6.82547e-05
91	CPPC	T	P	T	S	A	C	G	Y	Q	R	C	D	S	F	T	N	C	W	E	L	L	T	CPPC	5	6.82547e-05
92	CPPC	T	D	A	P	K	C	S	R	V		C	D	S	F	T	N	C	W	E	L	L	T	CPPC	5	6.82547e-05
93	CPPC	T	V	L	A	E	C	T	D	M		C	D	S	F	T	N	C	W	E	L	L	T	CPPC	5	6.82547e-05
94	CPPC	T	E	L	V	L	E	R				C	D	S	F	T	N	C	W	E	L	L	T	CPPC	5	6.82547e-05
95	CPPC	T	S	T	V	L	P	C				C	D	S	F	T	N	C	W	E	L	L	T	CPPC	5	6.82547e-05
96	CPPC	R	R	L	G	V	E	P	S	Y	M	C	D	S	F	T	N	C	W	E	L	L	T	CPPC	5	6.82547e-05
97	CPPC	R	R	L	F	W	P	R	T	Q		C	D	S	F	T	N	C	W	E	L	L	T	CPPC	5	6.82547e-05
98	CPPC	R	L	T	T	R	I	P				C	D	S	F	T	N	C	W	E	L	L	T	CPPC	5	6.82547e-05
99	CPPC	R	L	P	L	S	R	V				C	D	S	F	T	N	C	W	E	L	L	T	CPPC	5	6.82547e-05
100	CPPC	R	V	W	T	L	S	Y	R	V	G	C	D	S	F	T	N	C	W	E	L	L	T	CPPC	5	6.82547e-05
101	CPPC	R	E	E	S	A	G	E	V	K		C	D	S	F	T	N	C	W	E	L	L	T	CPPC	5	6.82547e-05
102	CPPC	R	S	L	S	C	T	L				C	D	S	F	T	N	C	W	E	L	L	T	CPPC	5	6.82547e-05
103	CPPC	S	I	R	D	T						C	D	S	F	T	N	C	W	E	L	L	T	CPPC	5	6.82547e-05
104	CPPC	S	D	F	C	S	A	W	P	R	F	C	D	S	F	T	N	C	W	E	L	L	T	CPPC	5	6.82547e-05
105	CPPC	S	L	G	T	L						C	D	S	F	T	N	C	W	E	L	L	T	CPPC	5	6.82547e-05
106	CPPC	M	P	R	S	Y	C	E	A	E	P	C	D	S	F	T	N	C	W	E	L	L	T	CPPC	5	6.82547e-05
107	CPPC	M	L	P	R	L	Y	P	Q	R	V	C	D	S	F	T	N	C	W	E	L	L	T	CPPC	5	6.82547e-05
108	CPPC	M	A	W	T	S	P					C	D	S	F	T	N	C	W	E	L	L	T	CPPC	5	6.82547e-05
109	CPPC	M	E	R	V	L	A	R	P	V		C	D	S	F	T	N	C	W	E	L	L	T	CPPC	5	6.82547e-05
110	CPPC	I	V	R	P	G						C	D	S	F	T	N	C	W	E	L	L	T	CPPC	5	6.82547e-05
111	CPPC	Q	R	P	F	R	G	L	V	V		C	D	S	F	T	N	C	W	E	L	L	T	CPPC	5	6.82547e-05
112	CPPC	Q	I	L	V	S	K	N	I	H		C	D	S	F	T	N	C	W	E	L	L	T	CPPC	5	6.82547e-05
113	CPPC	Q	I	F	C	L	G	P	G	A	G	C	D	S	F	T	N	C	W	E	L	L	T	CPPC	5	6.82547e-05
114	CPPC	Q	P	A	P	P	R	R	W	P	W	C	D	S	F	T	N	C	W	E	L	L	T	CPPC	5	6.82547e-05
115	CPPC	Q	A	R	W	Q	R	K	R	F		C	D	S	F	T	N	C	W	E	L	L	T	CPPC	5	6.82547e-05
116	CPPC	Q	G	L	Y	R	Q	R	V	W		C	D	S	F	T	N	C	W	E	L	L	T	CPPC	5	6.82547e-05
117	CPPC	Q	V	G	A	R	A					C	D	S	F	T	N	C	W	E	L	L	T	CPPC	5	6.82547e-05
118	CPPC	Q	Y	N	Y	K	L	T	H	M	M	C	D	S	F	T	N	C	W	E	L	L	T	CPPC	5	6.82547e-05
119	CPPC	H	R	R	T	V						C	D	S	F	T	N	C	W	E	L	L	T	CPPC	5	6.82547e-05
120	CPPC	H	L	R	L	A	W					C	D	S	F	T	N	C	W	E	L	L	T	CPPC	5	6.82547e-05
121	CPPC	P	R	E	G	W						C	D	S	F	T	N	C	W	E	L	L	T	CPPC	5	6.82547e-05
122	CPPC	P	L	G	V	C	K					C	D	S	F	T	N	C	W	E	L	L	T	CPPC	5	6.82547e-05
123	CPPC	P	A	R	T	W	G	V				C	D	S	F	T	N	C	W	E	L	L	T	CPPC	5	6.82547e-05
124	CPPC	P	A	G	I	K	Q	V				C	D	S	F	T	N	C	W	E	L	L	T	CPPC	5	6.82547e-05
125	CPPC	P	G	G	R	M	P	K	Y	G	P	C	D	S	F	T	N	C	W	E	L	L	T	CPPC	5	6.82547e-05
126	CPPC	P	L	R	G	Y						C	D	S	F	T	N	C	W	E	L	L	T	CPPC	5	6.82547e-05
127	CPPC	P	S	R	G	F	S	R	L	R	M	C	D	S	F	T	N	C	W	E	L	L	T	CPPC	5	6.82547e-05
128	CPPC	P	R	E	R	E						C	D	S	F	T	N	C	W	E	L	L	T	CPPC	5	6.82547e-05
129	CPPC	P	A	A	R	T	V	R	A	V		C	D	S	F	T	N	C	W	E	L	L	T	CPPC	5	6.82547e-05
130	CPPC	P	G	R	C	R						C	D	S	F	T	N	C	W	E	L	L	T	CPPC	6	8.19057e-05
131	CPPC	P	S	E	L	P						C	D	S	F	T	N	C	W	E	L	L	T	CPPC	5	6.82547e-05
132	CPPC	R	T	P	S	R						C	D	S	F	T	N	C	W	E	L	L	T	CPPC	5	6.82547e-05
133	CPPC	R	R	E	A	P						C	D	S	F	T	N	C	W	E	L	L	T	CPPC	5	6.82547e-05
134	CPPC	R	R	V	S	R	S	L	M	D		C	D	S	F	T	N	C	W	E	L	L	T	CPPC	5	6.82547e-05
135	CPPC	R	Q	G	E	E	P	G				C	D	S	F	T	N	C	W	E	L	L	T	CPPC	5	6.82547e-05
136	CPPC	R	P	R	T	E						C	D	S	F	T	N	C	W	E	L	L	T	CPPC	5	6.82547e-05
137	CPPC	R	P	G	V	A	K	P	R	E		C	D	S	F	T	N	C	W	E	L	L	T	CPPC	5	6.82547e-05
138	CPPC	R	L	G	R	G						C	D	S	F	T	N	C	W	E	L	L	T	CPPC	5	6.82547e-05
139	CPPC	R	A	T	I	C	G	S	R	E		C	D	S	F	T	N	C	W	E	L	L	T	CPPC	5	6.82547e-05
140	CPPC	R	A	S	V	T						C	D	S	F	T	N	C	W	E	L	L	T	CPPC	5	6.82547e-05
141	CPPC	R	V	E	V	E	G	S	S	A	P	C	D	S	F	T	N	C	W	E	L	L	T	CPPC	5	6.82547e-05
142	CPPC	R	E	Y	F	S	G	Q	W	G		C	D	S	F	T	N	C	W	E	L	L	T	CPPC	5	6.82547e-05
143	CPPC	R	N	N	S	T						C	D	S	F	T	N	C	W	E	L	L	T	CPPC	5	6.82547e-05
144	CPPC	R	N	E	N	H	N	S	N	M		C	D	S	F	T	N	C	W	E	L	L	T	CPPC	5	6.82547e-05
145	CPPC	R	R	R	P	I	R	A	G	G	N	C	D	S	F	T	N	C	W	E	L	L	T	CPPC	5	6.82547e-05
146	CPPC	R	R	L	Q	D	R	N	G	E	F	C	D	S	F	T	N	C	W	E	L	L	T	CPPC	5	6.82547e-05
147	CPPC	R	R	L	C	Q	G	A	A	D	L	C	D	S	F	T	N	C	W	E	L	L	T	CPPC	5	6.82547e-05
148	CPPC	R	A	W	G	L	V	F	P	E		C	D	S	F	T	N	C	W	E	L	L	T	CPPC	5	6.82547e-05
149	CPPC	R	G	S	L	E	R	Q				C	D	S	F	T	N	C	W	E	L	L	T	CPPC	5	6.82547e-05
150	CPPC	R	E	E	C	A						C	D	S	F	T	N	C	W	E	L	L	T	CPPC	5	6.82547e-05
151	CPPC	L	H	L	K	A						C	D	S	F	T	N	C	W	E	L	L	T	CPPC	5	6.82547e-05
152	CPPC	L	P	A	S	E	F	L	S	G		C	D	S	F	T	N	C	W	E	L	L	T	CPPC	5	6.82547e-05
153	CPPC	L	E	G	T	G						C	D	S	F	T	N	C	W	E	L	L	T	CPPC	5	6.82547e-05
154	CPPC	L	E	S	R	T	I	E	S	G	V	C	D	S	F	T	N	C	W	E	L	L	T	CPPC	5	6.82547e-05
155	CPPC	L	V	R	L	S						C	D	S	F	T	N	C	W	E	L	L	T	CPPC	5	6.82547e-05
156	CPPC	L	S	R	V	R	C					C	D	S	F	T	N	C	W	E	L	L	T	CPPC	5	6.82547e-05
157	CPPC	L	S	S	V	P	P	G	N	G	C	C	D	S	F	T	N	C	W	E	L	L	T	CPPC	5	6.82547e-05
158	CPPC	L	S	G	G	F						C	D	S	F	T	N	C	W	E	L	L	T	CPPC	5	6.82547e-05
159	CPPC	L	L	P	F	R	R	R				C	D	S	F	T	N	C	W	E	L	L	T	CPPC	5	6.82547e-05
160	CPPC	L	L	G	W	G						C	D	S	F	T	N	C	W	E	L	L	T	CPPC	5	6.82547e-05
161	CPPC	L	L	F	G	T	S	L	W	C		C	D	S	F	T	N	C	W	E	L	L	T	CPPC	5	6.82547e-05
162	CPPC	L	S	S	A	R	E	R	T	G		C	D	S	F	T	N	C	W	E	L	L	T	CPPC	5	6.82547e-05
163	CPPC	L	H	G	N	T						C	D	S	F	T	N	C	W	E	L	L	T	CPPC	5	6.82547e-05
164	CPPC	L	R	S	S	L						C	D	S	F	T	N	C	W	E	L	L	T	CPPC	6	8.19057e-05
165	CPPC	L	G	P	G	H	D	K	A	C	P	C	D	S	F	T	N	C	W	E	L	L	T	CPPC	5	6.82547e-05
166	CPPC	L	G	S	S	E						C	D	S	F	T	N	C	W	E	L	L	T	CPPC	5	6.82547e-05
167	CPPC	L	E	L	R	W						C	D	S	F	T	N	C	W	E	L	L	T	CPPC	5	6.82547e-05
168	CPPC	L	Y	R	V	A						C	D	S	F	T	N	C	W	E	L	L	T	CPPC	5	6.82547e-05
169	CPPC	E	R	E	V	S						C	D	S	F	T	N	C	W	E	L	L	T	CPPC	5	6.82547e-05
170	CPPC	E	A	S	R	R						C	D	S	F	T	N	C	W	E	L	L	T	CPPC	5	6.82547e-05
171	CPPC	E	E	R	D	T	C	Q	E	R	V	C	D	S	F	T	N	C	W	E	L	L	T	CPPC	5	6.82547e-05
172	CPPC	E	E	E	C	C						C	D	S	F	T	N	C	W	E	L	L	T	CPPC	5	6.82547e-05
173	CPPC	E	Y	S	A	F	C	L	L	N		C	D	S	F	T	N	C	W	E	L	L	T	CPPC	5	6.82547e-05
174	CPPC	D	K	T	E	K	S	K	R	N		C	D	S	F	T	N	C	W	E	L	L	T	CPPC	5	6.82547e-05
175	CPPC	D	R	D	A	Y	T	L	P	S		C	D	S	F	T	N	C	W	E	L	L	T	CPPC	5	6.82547e-05
176	CPPC	D	H	V	E	D	R	P	S	S	F	C	D	S	F	T	N	C	W	E	L	L	T	CPPC	5	6.82547e-05
177	CPPC	D	V	R	P	P	D	V	E	G	P	C	D	S	F	T	N	C	W	E	L	L	T	CPPC	5	6.82547e-05
178	CPPC	D	S	A	G	V	T					C	D	S	F	T	N	C	W	E	L	L	T	CPPC	5	6.82547e-05
179	CPPC	A	T	L	L	E	S					C	D	S	F	T	N	C	W	E	L	L	T	CPPC	5	6.82547e-05
180	CPPC	A	S	L	E	P						C	D	S	F	T	N	C	W	E	L	L	T	CPPC	5	6.82547e-05
181	CPPC	A	P	L	V	P	E	S	G	V		C	D	S	F	T	N	C	W	E	L	L	T	CPPC	5	6.82547e-05
182	CPPC	A	R	P	C	R						C	D	S	F	T	N	C	W	E	L	L	T	CPPC	5	6.82547e-05
183	CPPC	A	R	R	W	T	R	I	W	Q	S	C	D	S	F	T	N	C	W	E	L	L	T	CPPC	5	6.82547e-05
184	CPPC	A	R	S	S	R						C	D	S	F	T	N	C	W	E	L	L	T	CPPC	5	6.82547e-05
185	CPPC	A	L	E	V	M	N	E	A	T	L	C	D	S	F	T	N	C	W	E	L	L	T	CPPC	5	6.82547e-05
186	CPPC	A	V	R	R	R	H	A				C	D	S	F	T	N	C	W	E	L	L	T	CPPC	5	6.82547e-05
187	CPPC	A	S	V	R	R						C	D	S	F	T	N	C	W	E	L	L	T	CPPC	5	6.82547e-05
188	CPPC	A	C	S	C	S	K	S	R	P	T	C	D	S	F	T	N	C	W	E	L	L	T	CPPC	5	6.82547e-05
189	CPPC	A	C	C	E	W						C	D	S	F	T	N	C	W	E	L	L	T	CPPC	5	6.82547e-05
190	CPPC	A	L	T	T	K	P	R	P	T		C	D	S	F	T	N	C	W	E	L	L	T	CPPC	5	6.82547e-05
191	CPPC	A	N	L	L	Y	Q					C	D	S	F	T	N	C	W	E	L	L	T	CPPC	5	6.82547e-05
192	CPPC	A	S	S	P	S	P	G	F	R	R	C	D	S	F	T	N	C	W	E	L	L	T	CPPC	5	6.82547e-05
193	CPPC	A	M	G	E	V	E	Q	E	E	Y	C	D	S	F	T	N	C	W	E	L	L	T	CPPC	5	6.82547e-05
194	CPPC	A	L	E	A	A						C	D	S	F	T	N	C	W	E	L	L	T	CPPC	5	6.82547e-05
195	CPPC	A	D	P	E	T						C	D	S	F	T	N	C	W	E	L	L	T	CPPC	5	6.82547e-05
196	CPPC	A	G	E	W	L						C	D	S	F	T	N	C	W	E	L	L	T	CPPC	5	6.82547e-05
197	CPPC	A	G	V	V	E	S	S	D	T	M	C	D	S	F	T	N	C	W	E	L	L	T	CPPC	5	6.82547e-05
198	CPPC	A	V	L	M	H	Q	K	R	V	L	C	D	S	F	T	N	C	W	E	L	L	T	CPPC	5	6.82547e-05
199	CPPC	A	V	E	Q	L	I	H				C	D	S	F	T	N	C	W	E	L	L	T	CPPC	5	6.82547e-05
200	CPPC	A	S	E	P	E	Q	W	V	P	T	C	D	S	F	T	N	C	W	E	L	L	T	CPPC	5	6.82547e-05
201	CPPC	G	Q	E	V	A	G	E	V	A	W	C	D	S	F	T	N	C	W	E	L	L	T	CPPC	5	6.82547e-05
202	CPPC	G	G	W	R	L	S	S	W	E		C	D	S	F	T	N	C	W	E	L	L	T	CPPC	5	6.82547e-05
203	CPPC	G	V	V	R	R	V	T				C	D	S	F	T	N	C	W	E	L	L	T	CPPC	5	6.82547e-05
204	CPPC	G	S	L	E	E	C	R				C	D	S	F	T	N	C	W	E	L	L	T	CPPC	5	6.82547e-05
205	CPPC	G	C	R	G	E						C	D	S	F	T	N	C	W	E	L	L	T	CPPC	5	6.82547e-05
206	CPPC	G	H	L	C	Q	W	E	Y	D		C	D	S	F	T	N	C	W	E	L	L	T	CPPC	5	6.82547e-05
207	CPPC	G	R	G	S	T	T	N	R	V	K	C	D	S	F	T	N	C	W	E	L	L	T	CPPC	5	6.82547e-05
208	CPPC	G	R	M	R	R	Q	G				C	D	S	F	T	N	C	W	E	L	L	T	CPPC	5	6.82547e-05
209	CPPC	G	A	T	N	Q	P	C	D	V	V	C	D	S	F	T	N	C	W	E	L	L	T	CPPC	5	6.82547e-05
210	CPPC	G	A	R	E	N	R	A	C	P	P	C	D	S	F	T	N	C	W	E	L	L	T	CPPC	5	6.82547e-05
211	CPPC	G	V	A	K	T	E	Y	P	V		C	D	S	F	T	N	C	W	E	L	L	T	CPPC	5	6.82547e-05
212	CPPC	G	Y	S	R	R	F	G				C	D	S	F	T	N	C	W	E	L	L	T	CPPC	5	6.82547e-05
213	CPPC	G	S	R	S	A						C	D	S	F	T	N	C	W	E	L	L	T	CPPC	5	6.82547e-05
214	CPPC	V	R	I	E	L						C	D	S	F	T	N	C	W	E	L	L	T	CPPC	6	8.19057e-05
215	CPPC	V	Q	R	R	W						C	D	S	F	T	N	C	W	E	L	L	T	CPPC	5	6.82547e-05
216	CPPC	V	V	R	Q	S	V	D	R	S	W	C	D	S	F	T	N	C	W	E	L	L	T	CPPC	5	6.82547e-05
217	CPPC	V	C	A	R	L	L	L	R	G	G	C	D	S	F	T	N	C	W	E	L	L	T	CPPC	5	6.82547e-05
218	CPPC	V	L	R	M	E	W					C	D	S	F	T	N	C	W	E	L	L	T	CPPC	5	6.82547e-05
219	CPPC	V	T	C	V	V						C	D	S	F	T	N	C	W	E	L	L	T	CPPC	5	6.82547e-05
220	CPPC	V	M	T	V	L	R	R	L	R		C	D	S	F	T	N	C	W	E	L	L	T	CPPC	5	6.82547e-05
221	CPPC	V	P	L	G	S						C	D	S	F	T	N	C	W	E	L	L	T	CPPC	5	6.82547e-05
222	CPPC	V	R	R	S	K						C	D	S	F	T	N	C	W	E	L	L	T	CPPC	5	6.82547e-05
223	CPPC	V	R	V	I	P	R	T	P	E		C	D	S	F	T	N	C	W	E	L	L	T	CPPC	5	6.82547e-05
224	CPPC	V	L	L	P	S	S	M	E	T	Q	C	D	S	F	T	N	C	W	E	L	L	T	CPPC	5	6.82547e-05
225	CPPC	V	A	S	G	F	S	P	M	E		C	D	S	F	T	N	C	W	E	L	L	T	CPPC	5	6.82547e-05
226	CPPC	V	E	C	E	L	P	C	L	D	S	C	D	S	F	T	N	C	W	E	L	L	T	CPPC	5	6.82547e-05
227	CPPC	V	Y	T	F	N	M					C	D	S	F	T	N	C	W	E	L	L	T	CPPC	5	6.82547e-05
228	CPPC	E	T	V	A	Y	Q	K	G	Q	P	C	D	S	F	T	N	C	W	E	L	L	T	CPPC	5	6.82547e-05
229	CPPC	E	I	S	E	I	K	L	S	E	C	C	D	S	F	T	N	C	W	E	L	L	T	CPPC	5	6.82547e-05
230	CPPC	E	H	R	Y	L						C	D	S	F	T	N	C	W	E	L	L	T	CPPC	5	6.82547e-05
231	CPPC	E	P	V	S	R	Q	I	F	F		C	D	S	F	T	N	C	W	E	L	L	T	CPPC	5	6.82547e-05
232	CPPC	E	L	L	Q	L						C	D	S	F	T	N	C	W	E	L	L	T	CPPC	5	6.82547e-05
233	CPPC	E	E	T	G	D	R	L	G	R	R	C	D	S	F	T	N	C	W	E	L	L	T	CPPC	5	6.82547e-05
234	CPPC	E	D	M	N	L						C	D	S	F	T	N	C	W	E	L	L	T	CPPC	5	6.82547e-05
235	CPPC	E	E	S	V	G						C	D	S	F	T	N	C	W	E	L	L	T	CPPC	5	6.82547e-05
236	CPPC	E	C	E	P	A	G	L	D	P	F	C	D	S	F	T	N	C	W	E	L	L	T	CPPC	5	6.82547e-05
237	CPPC	E	F	A	P	N	G	D				C	D	S	F	T	N	C	W	E	L	L	T	CPPC	5	6.82547e-05
238	CPPC	Y	K	V	R	S	R	L	W	I		C	D	S	F	T	N	C	W	E	L	L	T	CPPC	5	6.82547e-05
239	CPPC	Y	L	G	A	E	R	L	Y	Q		C	D	S	F	T	N	C	W	E	L	L	T	CPPC	5	6.82547e-05
240	CPPC	Y	L	S	D	L	R					C	D	S	F	T	N	C	W	E	L	L	T	CPPC	5	6.82547e-05
241	CPPC	Y	V	F	R	L	I	A	L			C	D	S	F	T	N	C	W	E	L	L	T	CPPC	5	6.82547e-05
242	CPPC	Y	W	V	V	D	R	C	P	V		C	D	S	F	T	N	C	W	E	L	L	T	CPPC	5	6.82547e-05
243	CPPC	S	R	E	C	V						C	D	S	F	T	N	C	W	E	L	L	T	CPPC	5	6.82547e-05
244	CPPC	S	R	K	A	G						C	D	S	F	T	N	C	W	E	L	L	T	CPPC	5	6.82547e-05
245	CPPC	S	R	P	G	R						C	D	S	F	T	N	C	W	E	L	L	T	CPPC	6	8.19057e-05
246	CPPC	S	L	L	A	E	S					C	D	S	F	T	N	C	W	E	L	L	T	CPPC	5	6.82547e-05
247	CPPC	S	G	R	S	E						C	D	S	F	T	N	C	W	E	L	L	T	CPPC	5	6.82547e-05
248	CPPC	S	G	V	T	R	V	P	W	E		C	D	S	F	T	N	C	W	E	L	L	T	CPPC	5	6.82547e-05
249	CPPC	S	G	S	L	G	A	L				C	D	S	F	T	N	C	W	E	L	L	T	CPPC	5	6.82547e-05
250	CPPC	S	V	R	R	L	V	R	R	R	G	C	D	S	F	T	N	C	W	E	L	L	T	CPPC	5	6.82547e-05
251	CPPC	S	V	W	A	P						C	D	S	F	T	N	C	W	E	L	L	T	CPPC	5	6.82547e-05
252	CPPC	S	S	G	G	V	S	S	Q	G	S	C	D	S	F	T	N	C	W	E	L	L	T	CPPC	5	6.82547e-05
253	CPPC	S	S	I	V	V	P	R	V	G	G	C	D	S	F	T	N	C	W	E	L	L	T	CPPC	5	6.82547e-05
254	CPPC	S	L	A	K	S	E					C	D	S	F	T	N	C	W	E	L	L	T	CPPC	5	6.82547e-05
255	CPPC	S	R	A	G	P						C	D	S	F	T	N	C	W	E	L	L	T	CPPC	5	6.82547e-05
256	CPPC	S	R	F	E	W	N					C	D	S	F	T	N	C	W	E	L	L	T	CPPC	5	6.82547e-05
257	CPPC	S	E	A	F	E						C	D	S	F	T	N	C	W	E	L	L	T	CPPC	5	6.82547e-05
258	CPPC	S	W	W	G	E						C	D	S	F	T	N	C	W	E	L	L	T	CPPC	5	6.82547e-05
259	CPPC	S	L	L	K	E	R					C	D	S	F	T	N	C	W	E	L	L	T	CPPC	5	6.82547e-05
260	CPPC	W	R	P	R	P	Q					C	D	S	F	T	N	C	W	E	L	L	T	CPPC	5	6.82547e-05
261	CPPC	W	V	E	G	G						C	D	S	F	T	N	C	W	E	L	L	T	CPPC	5	6.82547e-05
262	CPPC	W	S	G	T	T						C	D	S	F	T	N	C	W	E	L	L	T	CPPC	5	6.82547e-05
263	CPPC	W	S	D	W	P	N	A	D	R	W	C	D	S	F	T	N	C	W	E	L	L	T	CPPC	5	6.82547e-05
264	CPPC	W	W	P	R	E	P	E	R	I		C	D	S	F	T	N	C	W	E	L	L	T	CPPC	5	6.82547e-05
265	CPPC	W	F	P	A	S	L	E	W	S		C	D	S	F	T	N	C	W	E	L	L	T	CPPC	5	6.82547e-05
266	CPPC	C	Q	R	H	M	L	W				C	D	S	F	T	N	C	W	E	L	L	T	CPPC	5	6.82547e-05
267	CPPC	C	P	G	S	S	P	V	A	W	P	C	D	S	F	T	N	C	W	E	L	L	T	CPPC	5	6.82547e-05
268	CPPC	C	R	G	P	L	G	E	V	H	S	C	D	S	F	T	N	C	W	E	L	L	T	CPPC	5	6.82547e-05
269	CPPC	C	D	L	W	V	E	S	V	V	G	C	D	S	F	T	N	C	W	E	L	L	T	CPPC	5	6.82547e-05
270	CPPC	C	L	A	L	G						C	D	S	F	T	N	C	W	E	L	L	T	CPPC	5	6.82547e-05
271	CPPC	L	S	M	H	R	R	E	L	E		C	D	S	F	T	N	C	W	E	L	L	T	CPPC	5	6.82547e-05
272	CPPC	L	M	E	V	A	P	S	S	C	V	C	D	S	F	T	N	C	W	E	L	L	T	CPPC	5	6.82547e-05
273	CPPC	L	I	S	Q	L	A	S	R	I		C	D	S	F	T	N	C	W	E	L	L	T	CPPC	5	6.82547e-05
274	CPPC	L	Q	N	L	S	L	K	E	R		C	D	S	F	T	N	C	W	E	L	L	T	CPPC	5	6.82547e-05
275	CPPC	L	R	W	W	L	L	R	S	G	S	C	D	S	F	T	N	C	W	E	L	L	T	CPPC	5	6.82547e-05
276	CPPC	F	Q	R	N	N	K	R	L	G		C	D	S	F	T	N	C	W	E	L	L	T	CPPC	5	6.82547e-05
277	CPPC	F	H	C	N	I	E					C	D	S	F	T	N	C	W	E	L	L	T	CPPC	5	6.82547e-05
278	CPPC	F	G	W	G	P	C	T	S	G	C	C	D	S	F	T	N	C	W	E	L	L	T	CPPC	5	6.82547e-05
279	CPPC	F	G	R	W	L						C	D	S	F	T	N	C	W	E	L	L	T	CPPC	5	6.82547e-05
280	CPPC	F	V	P	L	I						C	D	S	F	T	N	C	W	E	L	L	T	CPPC	5	6.82547e-05
281	CPPC	F	L	S	V	K	I	E	V	E	R	C	D	S	F	T	N	C	W	E	L	L	T	CPPC	5	6.82547e-05
282	CPPC	F	L	W	R	R	S					C	D	S	F	T	N	C	W	E	L	L	T	CPPC	5	6.82547e-05
283	CPPC	K	K	Q	N	K	G	Q	Y	M		C	D	S	F	T	N	C	W	E	L	L	T	CPPC	4	5.46038e-05
284	CPPC	K	K	P	R	H	W	R	W	E		C	D	S	F	T	N	C	W	E	L	L	T	CPPC	4	5.46038e-05
285	CPPC	K	K	G	G	D	C	P	T	R		C	D	S	F	T	N	C	W	E	L	L	T	CPPC	4	5.46038e-05
286	CPPC	K	K	Y	Q	P	P	R	K	N		C	D	S	F	T	N	C	W	E	L	L	T	CPPC	4	5.46038e-05
287	CPPC	K	R	D	E	A	P	E	F	L		C	D	S	F	T	N	C	W	E	L	L	T	CPPC	4	5.46038e-05
288	CPPC	K	M	N	S	H	T	E	E	F		C	D	S	F	T	N	C	W	E	L	L	T	CPPC	4	5.46038e-05
289	CPPC	K	M	H	S	E	T	R	V	L		C	D	S	F	T	N	C	W	E	L	L	T	CPPC	4	5.46038e-05
290	CPPC	K	M	Y	G	D	R	L	M	E		C	D	S	F	T	N	C	W	E	L	L	T	CPPC	4	5.46038e-05
291	CPPC	K	I	I	C	S	R	T	E	G		C	D	S	F	T	N	C	W	E	L	L	T	CPPC	4	5.46038e-05
292	CPPC	K	I	P	G	P	V	L	V	R	A	C	D	S	F	T	N	C	W	E	L	L	T	CPPC	4	5.46038e-05
293	CPPC	K	Q	P	Y	E						C	D	S	F	T	N	C	W	E	L	L	T	CPPC	4	5.46038e-05
294	CPPC	K	H	T	N	I	N	W	R	N		C	D	S	F	T	N	C	W	E	L	L	T	CPPC	4	5.46038e-05
295	CPPC	K	P	L	A	V	S	T	P	M	S	C	D	S	F	T	N	C	W	E	L	L	T	CPPC	4	5.46038e-05
296	CPPC	K	R	G	G	S	R	E	E	P	G	C	D	S	F	T	N	C	W	E	L	L	T	CPPC	4	5.46038e-05
297	CPPC	K	L	A	S	L	G	S	E	F		C	D	S	F	T	N	C	W	E	L	L	T	CPPC	4	5.46038e-05
298	CPPC	K	L	C	A	V						C	D	S	F	T	N	C	W	E	L	L	T	CPPC	4	5.46038e-05
299	CPPC	K	L	E	P	L	E	N	P	L		C	D	S	F	T	N	C	W	E	L	L	T	CPPC	4	5.46038e-05
300	CPPC	K	G	G	Q	A	P	T	S	C		C	D	S	F	T	N	C	W	E	L	L	T	CPPC	4	5.46038e-05
301	CPPC	K	E	K	K	L	L	R	L	H		C	D	S	F	T	N	C	W	E	L	L	T	CPPC	4	5.46038e-05
302	CPPC	K	E	R	T	I	N					C	D	S	F	T	N	C	W	E	L	L	T	CPPC	4	5.46038e-05
303	CPPC	K	S	A	V	F						C	D	S	F	T	N	C	W	E	L	L	T	CPPC	4	5.46038e-05
304	CPPC	K	C	K	V	W	C	S	G	V		C	D	S	F	T	N	C	W	E	L	L	T	CPPC	4	5.46038e-05
305	CPPC	K	L	R	R	S	V					C	D	S	F	T	N	C	W	E	L	L	T	CPPC	4	5.46038e-05
306	CPPC	N	S	Q	S	R	R	C	Q	A		C	D	S	F	T	N	C	W	E	L	L	T	CPPC	4	5.46038e-05
307	CPPC	N	M	G	R	R	S					C	D	S	F	T	N	C	W	E	L	L	T	CPPC	4	5.46038e-05
308	CPPC	N	I	T	C	R	G	P	R	Y		C	D	S	F	T	N	C	W	E	L	L	T	CPPC	4	5.46038e-05
309	CPPC	N	Q	K	D	S	N					C	D	S	F	T	N	C	W	E	L	L	T	CPPC	4	5.46038e-05
310	CPPC	N	Q	T	R	P	A	T	P	W		C	D	S	F	T	N	C	W	E	L	L	T	CPPC	4	5.46038e-05
311	CPPC	N	P	A	T	G	L	P	K	H		C	D	S	F	T	N	C	W	E	L	L	T	CPPC	4	5.46038e-05
312	CPPC	N	P	A	W	Q						C	D	S	F	T	N	C	W	E	L	L	T	CPPC	4	5.46038e-05
313	CPPC	N	P	R	T	R	P	N	T	G		C	D	S	F	T	N	C	W	E	L	L	T	CPPC	4	5.46038e-05
314	CPPC	N	R	R	A	T	D	Q	N	P	G	C	D	S	F	T	N	C	W	E	L	L	T	CPPC	4	5.46038e-05
315	CPPC	N	E	F	S	K	C	E	R	V	K	C	D	S	F	T	N	C	W	E	L	L	T	CPPC	4	5.46038e-05
316	CPPC	N	A	L	Y	P	E					C	D	S	F	T	N	C	W	E	L	L	T	CPPC	4	5.46038e-05
317	CPPC	N	G	V	H	S	E	L	D	L		C	D	S	F	T	N	C	W	E	L	L	T	CPPC	4	5.46038e-05
318	CPPC	N	V	E	V	C	W	T	M	G		C	D	S	F	T	N	C	W	E	L	L	T	CPPC	4	5.46038e-05
319	CPPC	N	S	G	A	L	S	S				C	D	S	F	T	N	C	W	E	L	L	T	CPPC	4	5.46038e-05
320	CPPC	N	L	H	A	C	R					C	D	S	F	T	N	C	W	E	L	L	T	CPPC	4	5.46038e-05
321	CPPC	T	N	L	N	Y	E					C	D	S	F	T	N	C	W	E	L	L	T	CPPC	4	5.46038e-05
322	CPPC	T	N	G	Y	R	L	E	D	E		C	D	S	F	T	N	C	W	E	L	L	T	CPPC	4	5.46038e-05
323	CPPC	T	I	C	L	T	G	T	P	C	T	C	D	S	F	T	N	C	W	E	L	L	T	CPPC	4	5.46038e-05
324	CPPC	T	H	K	E	V	R	R				C	D	S	F	T	N	C	W	E	L	L	T	CPPC	4	5.46038e-05
325	CPPC	T	R	G	A	R						C	D	S	F	T	N	C	W	E	L	L	T	CPPC	6	8.19057e-05
326	CPPC	T	R	E	S	R	R	S	T	G		C	D	S	F	T	N	C	W	E	L	L	T	CPPC	4	5.46038e-05
327	CPPC	T	R	S	S	V	P	R	A	P	R	C	D	S	F	T	N	C	W	E	L	L	T	CPPC	4	5.46038e-05
328	CPPC	T	L	N	G	E						C	D	S	F	T	N	C	W	E	L	L	T	CPPC	4	5.46038e-05
329	CPPC	T	E	M	W	Y	L	R	S	V		C	D	S	F	T	N	C	W	E	L	L	T	CPPC	4	5.46038e-05
330	CPPC	T	A	H	S	V						C	D	S	F	T	N	C	W	E	L	L	T	CPPC	4	5.46038e-05
331	CPPC	T	A	A	K	G	K					C	D	S	F	T	N	C	W	E	L	L	T	CPPC	4	5.46038e-05
332	CPPC	T	V	E	Q	G	P					C	D	S	F	T	N	C	W	E	L	L	T	CPPC	4	5.46038e-05
333	CPPC	T	V	C	R	R	G	V				C	D	S	F	T	N	C	W	E	L	L	T	CPPC	4	5.46038e-05
334	CPPC	T	E	W	G	Q						C	D	S	F	T	N	C	W	E	L	L	T	CPPC	4	5.46038e-05
335	CPPC	T	S	E	A	F	P	A	T	G	Q	C	D	S	F	T	N	C	W	E	L	L	T	CPPC	4	5.46038e-05
336	CPPC	T	S	S	E	E						C	D	S	F	T	N	C	W	E	L	L	T	CPPC	4	5.46038e-05
337	CPPC	T	W	L	I	R	N	G				C	D	S	F	T	N	C	W	E	L	L	T	CPPC	4	5.46038e-05
338	CPPC	T	L	R	R	Q	L	R	R	A	G	C	D	S	F	T	N	C	W	E	L	L	T	CPPC	4	5.46038e-05
339	CPPC	T	T	L	E	K	M	H	H	K	K	C	D	S	F	T	N	C	W	E	L	L	T	CPPC	4	5.46038e-05
340	CPPC	T	P	Q	E	D	L	H	K	N	T	C	D	S	F	T	N	C	W	E	L	L	T	CPPC	4	5.46038e-05
341	CPPC	T	P	Y	F	V	M	M	A	L		C	D	S	F	T	N	C	W	E	L	L	T	CPPC	4	5.46038e-05
342	CPPC	T	R	P	Q	S	G	L				C	D	S	F	T	N	C	W	E	L	L	T	CPPC	4	5.46038e-05
343	CPPC	T	R	S	H	P	S	V	E	V	G	C	D	S	F	T	N	C	W	E	L	L	T	CPPC	4	5.46038e-05
344	CPPC	T	G	Q	S	G	E	R	A	G		C	D	S	F	T	N	C	W	E	L	L	T	CPPC	4	5.46038e-05
345	CPPC	T	G	Y	V	S	R	N	L	I		C	D	S	F	T	N	C	W	E	L	L	T	CPPC	4	5.46038e-05
346	CPPC	T	V	P	F	L						C	D	S	F	T	N	C	W	E	L	L	T	CPPC	4	5.46038e-05
347	CPPC	T	C	H	G	S	C	E	L	L	E	C	D	S	F	T	N	C	W	E	L	L	T	CPPC	4	5.46038e-05
348	CPPC	T	C	R	G	T						C	D	S	F	T	N	C	W	E	L	L	T	CPPC	4	5.46038e-05
349	CPPC	T	C	E	K	T	C	P	G	M		C	D	S	F	T	N	C	W	E	L	L	T	CPPC	4	5.46038e-05
350	CPPC	T	C	F	E	L	E	S	L	D	M	C	D	S	F	T	N	C	W	E	L	L	T	CPPC	4	5.46038e-05
351	CPPC	T	L	G	R	A	T					C	D	S	F	T	N	C	W	E	L	L	T	CPPC	4	5.46038e-05
352	CPPC	R	K	H	R	E	W					C	D	S	F	T	N	C	W	E	L	L	T	CPPC	4	5.46038e-05
353	CPPC	R	N	N	R	L	T	Y	R	P		C	D	S	F	T	N	C	W	E	L	L	T	CPPC	4	5.46038e-05
354	CPPC	R	N	G	L	Q	E					C	D	S	F	T	N	C	W	E	L	L	T	CPPC	4	5.46038e-05
355	CPPC	R	N	E	A	P	S	Y	F	L		C	D	S	F	T	N	C	W	E	L	L	T	CPPC	4	5.46038e-05
356	CPPC	R	T	H	R	S	L	I	G	V	E	C	D	S	F	T	N	C	W	E	L	L	T	CPPC	4	5.46038e-05
357	CPPC	R	S	A	H	R	C	I				C	D	S	F	T	N	C	W	E	L	L	T	CPPC	4	5.46038e-05
358	CPPC	R	Q	K	M	K	R	Q	E	G	K	C	D	S	F	T	N	C	W	E	L	L	T	CPPC	4	5.46038e-05
359	CPPC	R	H	R	E	P	R	P				C	D	S	F	T	N	C	W	E	L	L	T	CPPC	4	5.46038e-05
360	CPPC	R	P	I	C	P	A	N	W	R	E	C	D	S	F	T	N	C	W	E	L	L	T	CPPC	4	5.46038e-05
361	CPPC	R	P	R	Q	S	G	R	A	I	H	C	D	S	F	T	N	C	W	E	L	L	T	CPPC	4	5.46038e-05
362	CPPC	R	R	P	T	L	R	W	G	G	C	C	D	S	F	T	N	C	W	E	L	L	T	CPPC	4	5.46038e-05
363	CPPC	R	R	C	L	R	R	P	E	H		C	D	S	F	T	N	C	W	E	L	L	T	CPPC	4	5.46038e-05
364	CPPC	R	L	A	F	A	S	P	R	R		C	D	S	F	T	N	C	W	E	L	L	T	CPPC	4	5.46038e-05
365	CPPC	R	L	G	P	T						C	D	S	F	T	N	C	W	E	L	L	T	CPPC	4	5.46038e-05
366	CPPC	R	L	C	E	W	T	S	A	R		C	D	S	F	T	N	C	W	E	L	L	T	CPPC	4	5.46038e-05
367	CPPC	R	D	E	W	Y						C	D	S	F	T	N	C	W	E	L	L	T	CPPC	4	5.46038e-05
368	CPPC	R	A	R	G	T	L	W	W	C		C	D	S	F	T	N	C	W	E	L	L	T	CPPC	4	5.46038e-05
369	CPPC	R	G	R	D	F	A	R	Q	E	W	C	D	S	F	T	N	C	W	E	L	L	T	CPPC	4	5.46038e-05
370	CPPC	R	G	G	W	W	C	L	R	E		C	D	S	F	T	N	C	W	E	L	L	T	CPPC	4	5.46038e-05
371	CPPC	R	G	S	T	R						C	D	S	F	T	N	C	W	E	L	L	T	CPPC	4	5.46038e-05
372	CPPC	R	G	R	S	L	S	L	C	M		C	D	S	F	T	N	C	W	E	L	L	T	CPPC	4	5.46038e-05
373	CPPC	R	G	E	Y	E	P	T	L	V	T	C	D	S	F	T	N	C	W	E	L	L	T	CPPC	4	5.46038e-05
374	CPPC	R	V	V	E	E						C	D	S	F	T	N	C	W	E	L	L	T	CPPC	4	5.46038e-05
375	CPPC	R	E	R	P	L						C	D	S	F	T	N	C	W	E	L	L	T	CPPC	4	5.46038e-05
376	CPPC	R	E	H	R	I	C	S	R	V	A	C	D	S	F	T	N	C	W	E	L	L	T	CPPC	4	5.46038e-05
377	CPPC	R	S	S	E	P	L	L	A	R		C	D	S	F	T	N	C	W	E	L	L	T	CPPC	4	5.46038e-05
378	CPPC	R	S	G	L	Y	G	E	R	M		C	D	S	F	T	N	C	W	E	L	L	T	CPPC	4	5.46038e-05
379	CPPC	R	S	V	L	C	A	S	A	G		C	D	S	F	T	N	C	W	E	L	L	T	CPPC	4	5.46038e-05
380	CPPC	R	S	G	Y	E	R	N	Q	N		C	D	S	F	T	N	C	W	E	L	L	T	CPPC	4	5.46038e-05
381	CPPC	R	S	E	A	Q						C	D	S	F	T	N	C	W	E	L	L	T	CPPC	4	5.46038e-05
382	CPPC	R	C	V	F	F	L	F	P	G		C	D	S	F	T	N	C	W	E	L	L	T	CPPC	4	5.46038e-05
383	CPPC	R	F	A	D	L	E	C	H	Q		C	D	S	F	T	N	C	W	E	L	L	T	CPPC	4	5.46038e-05
384	CPPC	S	T	G	A	L	C	R	W	E		C	D	S	F	T	N	C	W	E	L	L	T	CPPC	4	5.46038e-05
385	CPPC	S	S	D	R	A	R	N	P	R		C	D	S	F	T	N	C	W	E	L	L	T	CPPC	4	5.46038e-05
386	CPPC	S	P	K	L	L	E	M				C	D	S	F	T	N	C	W	E	L	L	T	CPPC	4	5.46038e-05
387	CPPC	S	P	P	W	G	L					C	D	S	F	T	N	C	W	E	L	L	T	CPPC	4	5.46038e-05
388	CPPC	S	P	L	E	W						C	D	S	F	T	N	C	W	E	L	L	T	CPPC	4	5.46038e-05
389	CPPC	S	R	A	P	Y						C	D	S	F	T	N	C	W	E	L	L	T	CPPC	4	5.46038e-05
390	CPPC	S	L	R	R	P	F	W	G	G	S	C	D	S	F	T	N	C	W	E	L	L	T	CPPC	4	5.46038e-05
391	CPPC	S	G	L	R	R	S					C	D	S	F	T	N	C	W	E	L	L	T	CPPC	4	5.46038e-05
392	CPPC	S	G	V	Y	T	V	S	E	W		C	D	S	F	T	N	C	W	E	L	L	T	CPPC	4	5.46038e-05
393	CPPC	S	V	S	G	V	W	C	W	G		C	D	S	F	T	N	C	W	E	L	L	T	CPPC	4	5.46038e-05
394	CPPC	S	V	L	C	G	A					C	D	S	F	T	N	C	W	E	L	L	T	CPPC	4	5.46038e-05
395	CPPC	S	E	S	L	A	R	P	R	M		C	D	S	F	T	N	C	W	E	L	L	T	CPPC	4	5.46038e-05
396	CPPC	S	S	G	R	V	Q	E	P	P	L	C	D	S	F	T	N	C	W	E	L	L	T	CPPC	4	5.46038e-05
397	CPPC	S	S	Q	S	S						C	D	S	F	T	N	C	W	E	L	L	T	CPPC	4	5.46038e-05
398	CPPC	S	F	G	R	E						C	D	S	F	T	N	C	W	E	L	L	T	CPPC	4	5.46038e-05
399	CPPC	S	F	F	R	P	G					C	D	S	F	T	N	C	W	E	L	L	T	CPPC	4	5.46038e-05
400	CPPC	M	T	G	Y	R	H	T	G	N		C	D	S	F	T	N	C	W	E	L	L	T	CPPC	4	5.46038e-05
401	CPPC	M	I	M	D	V	E					C	D	S	F	T	N	C	W	E	L	L	T	CPPC	4	5.46038e-05
402	CPPC	M	P	P	D	L						C	D	S	F	T	N	C	W	E	L	L	T	CPPC	4	5.46038e-05
403	CPPC	M	R	L	L	A	H	S	L	R		C	D	S	F	T	N	C	W	E	L	L	T	CPPC	4	5.46038e-05
404	CPPC	M	R	D	P	V	T	C	V	S	G	C	D	S	F	T	N	C	W	E	L	L	T	CPPC	4	5.46038e-05
405	CPPC	M	R	K	T	G	G	L	C	S		C	D	S	F	T	N	C	W	E	L	L	T	CPPC	4	5.46038e-05
406	CPPC	M	R	L	P	T	A	R	T	R	F	C	D	S	F	T	N	C	W	E	L	L	T	CPPC	4	5.46038e-05
407	CPPC	M	L	G	Y	E						C	D	S	F	T	N	C	W	E	L	L	T	CPPC	4	5.46038e-05
408	CPPC	M	L	V	Q	S	W	R				C	D	S	F	T	N	C	W	E	L	L	T	CPPC	4	5.46038e-05
409	CPPC	M	L	V	L	S	L					C	D	S	F	T	N	C	W	E	L	L	T	CPPC	4	5.46038e-05
410	CPPC	M	L	E	G	G	D					C	D	S	F	T	N	C	W	E	L	L	T	CPPC	4	5.46038e-05
411	CPPC	M	E	D	R	S	A	K	E	E		C	D	S	F	T	N	C	W	E	L	L	T	CPPC	4	5.46038e-05
412	CPPC	M	A	L	Q	W	G	W	R	E		C	D	S	F	T	N	C	W	E	L	L	T	CPPC	4	5.46038e-05
413	CPPC	M	G	F	C	S	K					C	D	S	F	T	N	C	W	E	L	L	T	CPPC	4	5.46038e-05
414	CPPC	M	V	V	A	P	A	E	G	G		C	D	S	F	T	N	C	W	E	L	L	T	CPPC	4	5.46038e-05
415	CPPC	M	S	V	T	A	N	R	S	W		C	D	S	F	T	N	C	W	E	L	L	T	CPPC	4	5.46038e-05
416	CPPC	M	S	N	E	Q	T	S	E	A	F	C	D	S	F	T	N	C	W	E	L	L	T	CPPC	5	6.82547e-05
417	CPPC	M	F	A	L	V	H	R	S	T	D	C	D	S	F	T	N	C	W	E	L	L	T	CPPC	4	5.46038e-05
418	CPPC	I	T	L	E	L	L	G				C	D	S	F	T	N	C	W	E	L	L	T	CPPC	4	5.46038e-05
419	CPPC	I	I	M	L	E	R	S	A	R		C	D	S	F	T	N	C	W	E	L	L	T	CPPC	4	5.46038e-05
420	CPPC	I	P	G	N	S						C	D	S	F	T	N	C	W	E	L	L	T	CPPC	4	5.46038e-05
421	CPPC	I	R	H	W	S						C	D	S	F	T	N	C	W	E	L	L	T	CPPC	4	5.46038e-05
422	CPPC	Q	K	P	L	K	F	L	T	S	E	C	D	S	F	T	N	C	W	E	L	L	T	CPPC	4	5.46038e-05
423	CPPC	Q	T	G	W	N						C	D	S	F	T	N	C	W	E	L	L	T	CPPC	4	5.46038e-05
424	CPPC	Q	R	A	S	G	L	S	G	G		C	D	S	F	T	N	C	W	E	L	L	T	CPPC	4	5.46038e-05
425	CPPC	Q	R	G	V	G	R	S	F	E		C	D	S	F	T	N	C	W	E	L	L	T	CPPC	4	5.46038e-05
426	CPPC	Q	R	Y	P	P	P	L	N	K	A	C	D	S	F	T	N	C	W	E	L	L	T	CPPC	4	5.46038e-05
427	CPPC	Q	Q	G	A	P	G	P	V	G		C	D	S	F	T	N	C	W	E	L	L	T	CPPC	4	5.46038e-05
428	CPPC	Q	R	L	G	P						C	D	S	F	T	N	C	W	E	L	L	T	CPPC	4	5.46038e-05
429	CPPC	Q	L	E	R	R	S	L				C	D	S	F	T	N	C	W	E	L	L	T	CPPC	4	5.46038e-05
430	CPPC	Q	L	L	P	A						C	D	S	F	T	N	C	W	E	L	L	T	CPPC	4	5.46038e-05
431	CPPC	Q	L	E	L	H	F	M	E	E	L	C	D	S	F	T	N	C	W	E	L	L	T	CPPC	4	5.46038e-05
432	CPPC	Q	D	R	W	E	G	V				C	D	S	F	T	N	C	W	E	L	L	T	CPPC	4	5.46038e-05
433	CPPC	Q	A	P	G	K	V	R	A	E	D	C	D	S	F	T	N	C	W	E	L	L	T	CPPC	4	5.46038e-05
434	CPPC	Q	G	T	A	V	R	E	G	R	T	C	D	S	F	T	N	C	W	E	L	L	T	CPPC	4	5.46038e-05
435	CPPC	Q	V	M	E	T	E	E	I	H	T	C	D	S	F	T	N	C	W	E	L	L	T	CPPC	4	5.46038e-05
436	CPPC	Q	V	I	E	A	S	G	W	S	W	C	D	S	F	T	N	C	W	E	L	L	T	CPPC	4	5.46038e-05
437	CPPC	Q	S	R	K	N						C	D	S	F	T	N	C	W	E	L	L	T	CPPC	4	5.46038e-05
438	CPPC	Q	W	S	V	A						C	D	S	F	T	N	C	W	E	L	L	T	CPPC	4	5.46038e-05
439	CPPC	H	N	E	A	Q						C	D	S	F	T	N	C	W	E	L	L	T	CPPC	4	5.46038e-05
440	CPPC	H	T	R	C	D	R	N	T	E		C	D	S	F	T	N	C	W	E	L	L	T	CPPC	4	5.46038e-05
441	CPPC	H	R	E	L	V	R					C	D	S	F	T	N	C	W	E	L	L	T	CPPC	4	5.46038e-05
442	CPPC	H	R	C	T	P						C	D	S	F	T	N	C	W	E	L	L	T	CPPC	4	5.46038e-05
443	CPPC	H	R	E	G	K						C	D	S	F	T	N	C	W	E	L	L	T	CPPC	4	5.46038e-05
444	CPPC	H	R	D	P	W	P	L	C	K		C	D	S	F	T	N	C	W	E	L	L	T	CPPC	4	5.46038e-05
445	CPPC	H	L	T	S	L	L	W	Y	H	A	C	D	S	F	T	N	C	W	E	L	L	T	CPPC	4	5.46038e-05
446	CPPC	H	L	L	P	N	L	V	E	S	P	C	D	S	F	T	N	C	W	E	L	L	T	CPPC	4	5.46038e-05
447	CPPC	H	L	V	R	H	R	E	L	A	W	C	D	S	F	T	N	C	W	E	L	L	T	CPPC	4	5.46038e-05
448	CPPC	H	D	S	R	W	R	S	H			C	D	S	F	T	N	C	W	E	L	L	T	CPPC	4	5.46038e-05
449	CPPC	H	A	A	Q	E	A	R				C	D	S	F	T	N	C	W	E	L	L	T	CPPC	4	5.46038e-05
450	CPPC	H	A	A	E	L	R	H	S	R	I	C	D	S	F	T	N	C	W	E	L	L	T	CPPC	4	5.46038e-05
451	CPPC	H	G	A	A	A						C	D	S	F	T	N	C	W	E	L	L	T	CPPC	4	5.46038e-05
452	CPPC	H	G	S	A	S	W	R	C	H		C	D	S	F	T	N	C	W	E	L	L	T	CPPC	4	5.46038e-05
453	CPPC	H	G	M	V	A						C	D	S	F	T	N	C	W	E	L	L	T	CPPC	4	5.46038e-05
454	CPPC	H	V	M	L	V	A	E				C	D	S	F	T	N	C	W	E	L	L	T	CPPC	4	5.46038e-05
455	CPPC	H	V	K	R	N	C	P	T	G		C	D	S	F	T	N	C	W	E	L	L	T	CPPC	4	5.46038e-05
456	CPPC	H	Y	G	I	K	S	S	R	R		C	D	S	F	T	N	C	W	E	L	L	T	CPPC	4	5.46038e-05
457	CPPC	H	S	E	M	Y	Q	Q	C	S		C	D	S	F	T	N	C	W	E	L	L	T	CPPC	4	5.46038e-05
458	CPPC	H	C	S	G	H						C	D	S	F	T	N	C	W	E	L	L	T	CPPC	4	5.46038e-05
459	CPPC	H	F	Q	S	V	Y					C	D	S	F	T	N	C	W	E	L	L	T	CPPC	4	5.46038e-05
460	CPPC	P	K	L	E	L	G	C	S	V		C	D	S	F	T	N	C	W	E	L	L	T	CPPC	4	5.46038e-05
461	CPPC	P	K	A	K	H	P	L	V	E		C	D	S	F	T	N	C	W	E	L	L	T	CPPC	4	5.46038e-05
462	CPPC	P	K	S	H	P	E	G	C	W	C	C	D	S	F	T	N	C	W	E	L	L	T	CPPC	4	5.46038e-05
463	CPPC	P	T	G	P	P	S	K	G	G	S	C	D	S	F	T	N	C	W	E	L	L	T	CPPC	4	5.46038e-05
464	CPPC	P	T	V	R	W	E					C	D	S	F	T	N	C	W	E	L	L	T	CPPC	4	5.46038e-05
465	CPPC	P	R	R	L	L						C	D	S	F	T	N	C	W	E	L	L	T	CPPC	4	5.46038e-05
466	CPPC	P	R	G	E	S						C	D	S	F	T	N	C	W	E	L	L	T	CPPC	4	5.46038e-05
467	CPPC	P	R	E	P	L	E					C	D	S	F	T	N	C	W	E	L	L	T	CPPC	4	5.46038e-05
468	CPPC	P	R	S	G	E	L	S	E	R	V	C	D	S	F	T	N	C	W	E	L	L	T	CPPC	4	5.46038e-05
469	CPPC	P	S	V	T	E	G	V	R	G	C	C	D	S	F	T	N	C	W	E	L	L	T	CPPC	4	5.46038e-05
470	CPPC	P	P	E	L	E						C	D	S	F	T	N	C	W	E	L	L	T	CPPC	4	5.46038e-05
471	CPPC	P	P	M	R	A	E	E	S	K		C	D	S	F	T	N	C	W	E	L	L	T	CPPC	4	5.46038e-05
472	CPPC	P	P	R	W	Q	L	E	R	A	L	C	D	S	F	T	N	C	W	E	L	L	T	CPPC	4	5.46038e-05
473	CPPC	P	R	T	G	P	F	A	C	G	M	C	D	S	F	T	N	C	W	E	L	L	T	CPPC	4	5.46038e-05
474	CPPC	P	R	G	R	G						C	D	S	F	T	N	C	W	E	L	L	T	CPPC	6	8.19057e-05
475	CPPC	P	L	T	H	E	K					C	D	S	F	T	N	C	W	E	L	L	T	CPPC	4	5.46038e-05
476	CPPC	P	L	R	S	R						C	D	S	F	T	N	C	W	E	L	L	T	CPPC	5	6.82547e-05
477	CPPC	P	A	R	A	E	R	S	R	Q		C	D	S	F	T	N	C	W	E	L	L	T	CPPC	4	5.46038e-05
478	CPPC	P	A	V	G	V	G	W	L	S		C	D	S	F	T	N	C	W	E	L	L	T	CPPC	4	5.46038e-05
479	CPPC	P	A	L	I	C						C	D	S	F	T	N	C	W	E	L	L	T	CPPC	4	5.46038e-05
480	CPPC	P	G	R	R	V	M	T	M	L	G	C	D	S	F	T	N	C	W	E	L	L	T	CPPC	4	5.46038e-05
481	CPPC	P	G	D	G	V	G	R				C	D	S	F	T	N	C	W	E	L	L	T	CPPC	4	5.46038e-05
482	CPPC	P	G	S	E	W	V	P				C	D	S	F	T	N	C	W	E	L	L	T	CPPC	4	5.46038e-05
483	CPPC	P	G	F	L	Q						C	D	S	F	T	N	C	W	E	L	L	T	CPPC	4	5.46038e-05
484	CPPC	P	G	P	E	D	G	A	Q	R	L	C	D	S	F	T	N	C	W	E	L	L	T	CPPC	4	5.46038e-05
485	CPPC	P	G	P	P	T	V	M				C	D	S	F	T	N	C	W	E	L	L	T	CPPC	4	5.46038e-05
486	CPPC	P	V	P	L	G						C	D	S	F	T	N	C	W	E	L	L	T	CPPC	4	5.46038e-05
487	CPPC	P	V	G	A	V						C	D	S	F	T	N	C	W	E	L	L	T	CPPC	4	5.46038e-05
488	CPPC	P	V	G	E	W						C	D	S	F	T	N	C	W	E	L	L	T	CPPC	4	5.46038e-05
489	CPPC	P	S	P	Q	P	S	E	K	S	C	C	D	S	F	T	N	C	W	E	L	L	T	CPPC	4	5.46038e-05
490	CPPC	P	S	V	E	W						C	D	S	F	T	N	C	W	E	L	L	T	CPPC	4	5.46038e-05
491	CPPC	P	S	S	V	P	L	P	R	W		C	D	S	F	T	N	C	W	E	L	L	T	CPPC	4	5.46038e-05
492	CPPC	P	S	T	S	A	L	P	E	W	V	C	D	S	F	T	N	C	W	E	L	L	T	CPPC	4	5.46038e-05
493	CPPC	P	S	S	V	E	V	L	G	E		C	D	S	F	T	N	C	W	E	L	L	T	CPPC	4	5.46038e-05
494	CPPC	P	W	K	V	W						C	D	S	F	T	N	C	W	E	L	L	T	CPPC	4	5.46038e-05
495	CPPC	P	C	M	V	R	G					C	D	S	F	T	N	C	W	E	L	L	T	CPPC	4	5.46038e-05
496	CPPC	P	C	G	T	C						C	D	S	F	T	N	C	W	E	L	L	T	CPPC	4	5.46038e-05
497	CPPC	P	C	E	R	V						C	D	S	F	T	N	C	W	E	L	L	T	CPPC	4	5.46038e-05
498	CPPC	P	L	A	S	M						C	D	S	F	T	N	C	W	E	L	L	T	CPPC	4	5.46038e-05
499	CPPC	P	L	V	M	R	L					C	D	S	F	T	N	C	W	E	L	L	T	CPPC	4	5.46038e-05
500	CPPC	P	F	N	T	D	Q	E	E	S	S	C	D	S	F	T	N	C	W	E	L	L	T	CPPC	4	5.46038e-05
501	CPPC	P	K	E	S	A						C	D	S	F	T	N	C	W	E	L	L	T	CPPC	4	5.46038e-05
502	CPPC	P	R	M	V	V	L	P	S	L	Q	C	D	S	F	T	N	C	W	E	L	L	T	CPPC	4	5.46038e-05
503	CPPC	P	R	L	R	T	R	R	R	L		C	D	S	F	T	N	C	W	E	L	L	T	CPPC	4	5.46038e-05
504	CPPC	P	H	A	M	G						C	D	S	F	T	N	C	W	E	L	L	T	CPPC	4	5.46038e-05
505	CPPC	P	H	S	Q	L	S	T	V	M	A	C	D	S	F	T	N	C	W	E	L	L	T	CPPC	4	5.46038e-05
506	CPPC	P	P	L	Y	T	D	M	L	C	V	C	D	S	F	T	N	C	W	E	L	L	T	CPPC	4	5.46038e-05
507	CPPC	P	R	T	G	D						C	D	S	F	T	N	C	W	E	L	L	T	CPPC	4	5.46038e-05
508	CPPC	P	R	R	P	G						C	D	S	F	T	N	C	W	E	L	L	T	CPPC	4	5.46038e-05
509	CPPC	P	R	H	G	L	M	C	A	F		C	D	S	F	T	N	C	W	E	L	L	T	CPPC	4	5.46038e-05
510	CPPC	P	R	D	P	D	R	R	R	L		C	D	S	F	T	N	C	W	E	L	L	T	CPPC	4	5.46038e-05
511	CPPC	P	L	Y	R	A						C	D	S	F	T	N	C	W	E	L	L	T	CPPC	4	5.46038e-05
512	CPPC	P	L	C	P	A	E	A	S	R	Q	C	D	S	F	T	N	C	W	E	L	L	T	CPPC	4	5.46038e-05
513	CPPC	P	E	K	G	S	Q	Q				C	D	S	F	T	N	C	W	E	L	L	T	CPPC	4	5.46038e-05
514	CPPC	P	E	T	G	V	F	R	F	R	R	C	D	S	F	T	N	C	W	E	L	L	T	CPPC	4	5.46038e-05
515	CPPC	P	E	P	E	E	T	L	E	L	L	C	D	S	F	T	N	C	W	E	L	L	T	CPPC	4	5.46038e-05
516	CPPC	P	E	W	L	V						C	D	S	F	T	N	C	W	E	L	L	T	CPPC	4	5.46038e-05
517	CPPC	P	E	F	T	N	V	S	V	K		C	D	S	F	T	N	C	W	E	L	L	T	CPPC	4	5.46038e-05
518	CPPC	P	A	L	T	V	P	R	T	V		C	D	S	F	T	N	C	W	E	L	L	T	CPPC	4	5.46038e-05
519	CPPC	P	A	G	F	E						C	D	S	F	T	N	C	W	E	L	L	T	CPPC	4	5.46038e-05
520	CPPC	P	G	P	V	L	P	G				C	D	S	F	T	N	C	W	E	L	L	T	CPPC	4	5.46038e-05
521	CPPC	P	G	E	N	G	P	G				C	D	S	F	T	N	C	W	E	L	L	T	CPPC	4	5.46038e-05
522	CPPC	P	G	R	S	E						C	D	S	F	T	N	C	W	E	L	L	T	CPPC	4	5.46038e-05
523	CPPC	P	V	S	T	E						C	D	S	F	T	N	C	W	E	L	L	T	CPPC	4	5.46038e-05
524	CPPC	P	V	P	F	A	G	L	R	C		C	D	S	F	T	N	C	W	E	L	L	T	CPPC	4	5.46038e-05
525	CPPC	P	E	L	R	S	K					C	D	S	F	T	N	C	W	E	L	L	T	CPPC	4	5.46038e-05
526	CPPC	P	E	E	V	F	V	M	Q	G		C	D	S	F	T	N	C	W	E	L	L	T	CPPC	4	5.46038e-05
527	CPPC	P	S	S	V	L	L	E	R	S	C	C	D	S	F	T	N	C	W	E	L	L	T	CPPC	4	5.46038e-05
528	CPPC	P	S	V	L	R	S	M	Q	V		C	D	S	F	T	N	C	W	E	L	L	T	CPPC	4	5.46038e-05
529	CPPC	P	L	G	S	V	R	K	T	V		C	D	S	F	T	N	C	W	E	L	L	T	CPPC	4	5.46038e-05
530	CPPC	P	L	V	A	S						C	D	S	F	T	N	C	W	E	L	L	T	CPPC	4	5.46038e-05
531	CPPC	R	T	K	S	R	G					C	D	S	F	T	N	C	W	E	L	L	T	CPPC	4	5.46038e-05
532	CPPC	R	T	T	R	T	A	T	R	R		C	D	S	F	T	N	C	W	E	L	L	T	CPPC	4	5.46038e-05
533	CPPC	R	T	K	R	G	G	W	E	P		C	D	S	F	T	N	C	W	E	L	L	T	CPPC	4	5.46038e-05
534	CPPC	R	T	P	S	R	G	Y				C	D	S	F	T	N	C	W	E	L	L	T	CPPC	4	5.46038e-05
535	CPPC	R	T	V	L	A	R					C	D	S	F	T	N	C	W	E	L	L	T	CPPC	4	5.46038e-05
536	CPPC	R	R	L	L	V	R	R				C	D	S	F	T	N	C	W	E	L	L	T	CPPC	4	5.46038e-05
537	CPPC	R	S	T	R	E	V	C				C	D	S	F	T	N	C	W	E	L	L	T	CPPC	4	5.46038e-05
538	CPPC	R	S	P	R	I						C	D	S	F	T	N	C	W	E	L	L	T	CPPC	4	5.46038e-05
539	CPPC	R	S	R	P	G						C	D	S	F	T	N	C	W	E	L	L	T	CPPC	4	5.46038e-05
540	CPPC	R	M	R	A	S	T	P	V	S		C	D	S	F	T	N	C	W	E	L	L	T	CPPC	4	5.46038e-05
541	CPPC	R	M	V	E	P	A					C	D	S	F	T	N	C	W	E	L	L	T	CPPC	4	5.46038e-05
542	CPPC	R	Q	Q	I	R						C	D	S	F	T	N	C	W	E	L	L	T	CPPC	4	5.46038e-05
543	CPPC	R	H	R	G	Q						C	D	S	F	T	N	C	W	E	L	L	T	CPPC	4	5.46038e-05
544	CPPC	R	P	S	Q	A	R	P	A	E		C	D	S	F	T	N	C	W	E	L	L	T	CPPC	4	5.46038e-05
545	CPPC	R	P	A	S	P	R	R				C	D	S	F	T	N	C	W	E	L	L	T	CPPC	4	5.46038e-05
546	CPPC	R	P	V	E	T	E	G	R	G	G	C	D	S	F	T	N	C	W	E	L	L	T	CPPC	4	5.46038e-05
547	CPPC	R	R	A	A	H	A	L	N	L	E	C	D	S	F	T	N	C	W	E	L	L	T	CPPC	4	5.46038e-05
548	CPPC	R	R	G	P	R						C	D	S	F	T	N	C	W	E	L	L	T	CPPC	4	5.46038e-05
549	CPPC	R	R	V	R	E	A	S	P	Y	F	C	D	S	F	T	N	C	W	E	L	L	T	CPPC	4	5.46038e-05
550	CPPC	R	R	P	R	Q						C	D	S	F	T	N	C	W	E	L	L	T	CPPC	4	5.46038e-05
551	CPPC	R	R	R	P	E						C	D	S	F	T	N	C	W	E	L	L	T	CPPC	5	6.82547e-05
552	CPPC	R	R	L	V	T	L	Q				C	D	S	F	T	N	C	W	E	L	L	T	CPPC	4	5.46038e-05
553	CPPC	R	L	S	Q	P						C	D	S	F	T	N	C	W	E	L	L	T	CPPC	4	5.46038e-05
554	CPPC	R	L	V	G	R						C	D	S	F	T	N	C	W	E	L	L	T	CPPC	6	8.19057e-05
555	CPPC	R	L	L	R	R	S	M				C	D	S	F	T	N	C	W	E	L	L	T	CPPC	4	5.46038e-05
556	CPPC	R	L	G	R	A	S	R	P	D		C	D	S	F	T	N	C	W	E	L	L	T	CPPC	4	5.46038e-05
557	CPPC	R	D	R	R	L						C	D	S	F	T	N	C	W	E	L	L	T	CPPC	4	5.46038e-05
558	CPPC	R	D	S	G	A						C	D	S	F	T	N	C	W	E	L	L	T	CPPC	4	5.46038e-05
559	CPPC	R	D	W	A	V						C	D	S	F	T	N	C	W	E	L	L	T	CPPC	4	5.46038e-05
560	CPPC	R	A	R	E	H	L	K	G	S	W	C	D	S	F	T	N	C	W	E	L	L	T	CPPC	4	5.46038e-05
561	CPPC	R	A	Y	T	H						C	D	S	F	T	N	C	W	E	L	L	T	CPPC	4	5.46038e-05
562	CPPC	R	A	S	R	R						C	D	S	F	T	N	C	W	E	L	L	T	CPPC	4	5.46038e-05
563	CPPC	R	A	R	S	A	G	S	L	Q		C	D	S	F	T	N	C	W	E	L	L	T	CPPC	4	5.46038e-05
564	CPPC	R	G	V	I	A						C	D	S	F	T	N	C	W	E	L	L	T	CPPC	4	5.46038e-05
565	CPPC	R	G	C	P	L						C	D	S	F	T	N	C	W	E	L	L	T	CPPC	4	5.46038e-05
566	CPPC	R	V	M	R	M	F	P	L	W	G	C	D	S	F	T	N	C	W	E	L	L	T	CPPC	4	5.46038e-05
567	CPPC	R	V	R	P	F	Q	T	C	A	W	C	D	S	F	T	N	C	W	E	L	L	T	CPPC	4	5.46038e-05
568	CPPC	R	E	A	K	R						C	D	S	F	T	N	C	W	E	L	L	T	CPPC	4	5.46038e-05
569	CPPC	R	E	V	L	R						C	D	S	F	T	N	C	W	E	L	L	T	CPPC	4	5.46038e-05
570	CPPC	R	Y	N	R	G	R	R	E	G		C	D	S	F	T	N	C	W	E	L	L	T	CPPC	4	5.46038e-05
571	CPPC	R	S	P	R	P	L	I	G	L	R	C	D	S	F	T	N	C	W	E	L	L	T	CPPC	4	5.46038e-05
572	CPPC	R	S	A	H	G						C	D	S	F	T	N	C	W	E	L	L	T	CPPC	4	5.46038e-05
573	CPPC	R	S	G	A	P	A	K	A	E		C	D	S	F	T	N	C	W	E	L	L	T	CPPC	4	5.46038e-05
574	CPPC	R	S	M	G	S	V	S	A	L		C	D	S	F	T	N	C	W	E	L	L	T	CPPC	4	5.46038e-05
575	CPPC	R	S	P	S	V	L					C	D	S	F	T	N	C	W	E	L	L	T	CPPC	4	5.46038e-05
576	CPPC	R	S	V	A	V	G	L	T	E		C	D	S	F	T	N	C	W	E	L	L	T	CPPC	4	5.46038e-05
577	CPPC	R	S	S	P	T	R	V	V	C	G	C	D	S	F	T	N	C	W	E	L	L	T	CPPC	4	5.46038e-05
578	CPPC	R	W	L	E	S	C	E	V	P	L	C	D	S	F	T	N	C	W	E	L	L	T	CPPC	4	5.46038e-05
579	CPPC	R	C	A	P	V	S	S	I	E		C	D	S	F	T	N	C	W	E	L	L	T	CPPC	4	5.46038e-05
580	CPPC	R	L	I	W	Y	L	E				C	D	S	F	T	N	C	W	E	L	L	T	CPPC	4	5.46038e-05
581	CPPC	R	L	P	L	T						C	D	S	F	T	N	C	W	E	L	L	T	CPPC	4	5.46038e-05
582	CPPC	R	L	P	A	F						C	D	S	F	T	N	C	W	E	L	L	T	CPPC	4	5.46038e-05
583	CPPC	R	L	R	V	G	M					C	D	S	F	T	N	C	W	E	L	L	T	CPPC	4	5.46038e-05
584	CPPC	R	F	R	R	P						C	D	S	F	T	N	C	W	E	L	L	T	CPPC	4	5.46038e-05
585	CPPC	R	F	A	E	P	G	G	R	G	G	C	D	S	F	T	N	C	W	E	L	L	T	CPPC	4	5.46038e-05
586	CPPC	R	F	C	E	Q						C	D	S	F	T	N	C	W	E	L	L	T	CPPC	4	5.46038e-05
587	CPPC	R	T	L	S	R	G	W	H	P		C	D	S	F	T	N	C	W	E	L	L	T	CPPC	4	5.46038e-05
588	CPPC	R	R	I	F	L	E	V	I	A	D	C	D	S	F	T	N	C	W	E	L	L	T	CPPC	4	5.46038e-05
589	CPPC	R	S	K	C	R	M					C	D	S	F	T	N	C	W	E	L	L	T	CPPC	4	5.46038e-05
590	CPPC	R	M	G	D	E						C	D	S	F	T	N	C	W	E	L	L	T	CPPC	4	5.46038e-05
591	CPPC	R	M	V	E	L	T	E	S	R	F	C	D	S	F	T	N	C	W	E	L	L	T	CPPC	4	5.46038e-05
592	CPPC	R	H	E	S	V						C	D	S	F	T	N	C	W	E	L	L	T	CPPC	4	5.46038e-05
593	CPPC	R	P	V	G	L	E	E	R	V	V	C	D	S	F	T	N	C	W	E	L	L	T	CPPC	4	5.46038e-05
594	CPPC	R	P	L	V	R						C	D	S	F	T	N	C	W	E	L	L	T	CPPC	4	5.46038e-05
595	CPPC	R	P	C	C	P	A					C	D	S	F	T	N	C	W	E	L	L	T	CPPC	4	5.46038e-05
596	CPPC	R	R	W	L	S						C	D	S	F	T	N	C	W	E	L	L	T	CPPC	5	6.82547e-05
597	CPPC	R	R	T	P	V						C	D	S	F	T	N	C	W	E	L	L	T	CPPC	4	5.46038e-05
598	CPPC	R	R	E	G	A	V	Q	V	A	V	C	D	S	F	T	N	C	W	E	L	L	T	CPPC	4	5.46038e-05
599	CPPC	R	L	E	W	V						C	D	S	F	T	N	C	W	E	L	L	T	CPPC	4	5.46038e-05
600	CPPC	R	L	L	S	L	P	W	G	R		C	D	S	F	T	N	C	W	E	L	L	T	CPPC	4	5.46038e-05
601	CPPC	R	L	G	L	N	P	L	P	R	R	C	D	S	F	T	N	C	W	E	L	L	T	CPPC	4	5.46038e-05
602	CPPC	R	E	G	R	R						C	D	S	F	T	N	C	W	E	L	L	T	CPPC	5	6.82547e-05
603	CPPC	R	D	L	T	Q	L					C	D	S	F	T	N	C	W	E	L	L	T	CPPC	4	5.46038e-05
604	CPPC	R	D	L	R	K	L	P	E	L	S	C	D	S	F	T	N	C	W	E	L	L	T	CPPC	4	5.46038e-05
605	CPPC	R	G	Q	P	F	P	G	T	R	G	C	D	S	F	T	N	C	W	E	L	L	T	CPPC	4	5.46038e-05
606	CPPC	R	G	P	P	S	L	R	V	S	T	C	D	S	F	T	N	C	W	E	L	L	T	CPPC	4	5.46038e-05
607	CPPC	R	G	L	S	H	Y	H	R	M	G	C	D	S	F	T	N	C	W	E	L	L	T	CPPC	4	5.46038e-05
608	CPPC	R	G	E	L	E	P					C	D	S	F	T	N	C	W	E	L	L	T	CPPC	4	5.46038e-05
609	CPPC	R	G	S	R	D						C	D	S	F	T	N	C	W	E	L	L	T	CPPC	4	5.46038e-05
610	CPPC	R	G	L	V	L	R	N	G	E	S	C	D	S	F	T	N	C	W	E	L	L	T	CPPC	4	5.46038e-05
611	CPPC	R	V	T	R	P						C	D	S	F	T	N	C	W	E	L	L	T	CPPC	4	5.46038e-05
612	CPPC	R	V	E	S	W						C	D	S	F	T	N	C	W	E	L	L	T	CPPC	4	5.46038e-05
613	CPPC	R	V	G	D	V						C	D	S	F	T	N	C	W	E	L	L	T	CPPC	4	5.46038e-05
614	CPPC	R	V	T	W	R	R					C	D	S	F	T	N	C	W	E	L	L	T	CPPC	4	5.46038e-05
615	CPPC	R	V	S	R	A	S	R	A	R		C	D	S	F	T	N	C	W	E	L	L	T	CPPC	4	5.46038e-05
616	CPPC	R	S	G	A	E	S	R	L	L	N	C	D	S	F	T	N	C	W	E	L	L	T	CPPC	4	5.46038e-05
617	CPPC	R	S	K	W	L	G	Y	R	C		C	D	S	F	T	N	C	W	E	L	L	T	CPPC	4	5.46038e-05
618	CPPC	R	W	H	E	A	P	R	G	N	G	C	D	S	F	T	N	C	W	E	L	L	T	CPPC	4	5.46038e-05
619	CPPC	R	W	P	W	G	G	S	W	A		C	D	S	F	T	N	C	W	E	L	L	T	CPPC	4	5.46038e-05
620	CPPC	R	C	G	P	E	A	R	S	A	M	C	D	S	F	T	N	C	W	E	L	L	T	CPPC	4	5.46038e-05
621	CPPC	R	C	E	D	S	D	Q	R	A	K	C	D	S	F	T	N	C	W	E	L	L	T	CPPC	4	5.46038e-05
622	CPPC	R	C	E	E	Q	A					C	D	S	F	T	N	C	W	E	L	L	T	CPPC	4	5.46038e-05
623	CPPC	R	C	L	R	L	P	R	L	E	L	C	D	S	F	T	N	C	W	E	L	L	T	CPPC	4	5.46038e-05
624	CPPC	R	F	G	F	R						C	D	S	F	T	N	C	W	E	L	L	T	CPPC	4	5.46038e-05
625	CPPC	L	N	N	R	M	R	Q	T	L		C	D	S	F	T	N	C	W	E	L	L	T	CPPC	4	5.46038e-05
626	CPPC	L	M	Q	E	E						C	D	S	F	T	N	C	W	E	L	L	T	CPPC	4	5.46038e-05
627	CPPC	L	Q	G	R	Q	R	L	S	R	V	C	D	S	F	T	N	C	W	E	L	L	T	CPPC	4	5.46038e-05
628	CPPC	L	H	W	S	R						C	D	S	F	T	N	C	W	E	L	L	T	CPPC	4	5.46038e-05
629	CPPC	L	P	M	L	Q						C	D	S	F	T	N	C	W	E	L	L	T	CPPC	4	5.46038e-05
630	CPPC	L	R	R	G	T	R	Y	P	L	R	C	D	S	F	T	N	C	W	E	L	L	T	CPPC	4	5.46038e-05
631	CPPC	L	R	R	C	T						C	D	S	F	T	N	C	W	E	L	L	T	CPPC	4	5.46038e-05
632	CPPC	L	R	L	R	N	S	V	M	F	R	C	D	S	F	T	N	C	W	E	L	L	T	CPPC	4	5.46038e-05
633	CPPC	L	R	L	Q	P						C	D	S	F	T	N	C	W	E	L	L	T	CPPC	4	5.46038e-05
634	CPPC	L	L	L	R	L						C	D	S	F	T	N	C	W	E	L	L	T	CPPC	4	5.46038e-05
635	CPPC	L	L	R	E	I	F	A	V	A	C	C	D	S	F	T	N	C	W	E	L	L	T	CPPC	4	5.46038e-05
636	CPPC	L	G	T	T	P	V	P	G	G	G	C	D	S	F	T	N	C	W	E	L	L	T	CPPC	4	5.46038e-05
637	CPPC	L	G	P	V	T						C	D	S	F	T	N	C	W	E	L	L	T	CPPC	4	5.46038e-05
638	CPPC	L	V	G	E	Y						C	D	S	F	T	N	C	W	E	L	L	T	CPPC	4	5.46038e-05
639	CPPC	L	E	R	A	T	E					C	D	S	F	T	N	C	W	E	L	L	T	CPPC	4	5.46038e-05
640	CPPC	L	E	Y	E	S						C	D	S	F	T	N	C	W	E	L	L	T	CPPC	4	5.46038e-05
641	CPPC	L	S	L	R	V	M	G	W	W	A	C	D	S	F	T	N	C	W	E	L	L	T	CPPC	4	5.46038e-05
642	CPPC	L	W	G	C	S	L	T				C	D	S	F	T	N	C	W	E	L	L	T	CPPC	4	5.46038e-05
643	CPPC	L	L	G	L	L	A	E				C	D	S	F	T	N	C	W	E	L	L	T	CPPC	4	5.46038e-05
644	CPPC	L	L	E	S	L						C	D	S	F	T	N	C	W	E	L	L	T	CPPC	4	5.46038e-05
645	CPPC	L	R	T	S	W	E	R	W	R		C	D	S	F	T	N	C	W	E	L	L	T	CPPC	4	5.46038e-05
646	CPPC	L	R	A	R	R	C	H				C	D	S	F	T	N	C	W	E	L	L	T	CPPC	4	5.46038e-05
647	CPPC	L	S	E	T	D						C	D	S	F	T	N	C	W	E	L	L	T	CPPC	4	5.46038e-05
648	CPPC	L	M	D	R	F	G	E	L	L		C	D	S	F	T	N	C	W	E	L	L	T	CPPC	4	5.46038e-05
649	CPPC	L	I	Q	R	Q	A	S	N	K	P	C	D	S	F	T	N	C	W	E	L	L	T	CPPC	4	5.46038e-05
650	CPPC	L	P	A	G	G						C	D	S	F	T	N	C	W	E	L	L	T	CPPC	4	5.46038e-05
651	CPPC	L	R	L	G	S	R	M				C	D	S	F	T	N	C	W	E	L	L	T	CPPC	4	5.46038e-05
652	CPPC	L	R	L	L	A	W	Q				C	D	S	F	T	N	C	W	E	L	L	T	CPPC	4	5.46038e-05
653	CPPC	L	R	G	F	D	L	D	S	V	M	C	D	S	F	T	N	C	W	E	L	L	T	CPPC	4	5.46038e-05
654	CPPC	L	E	R	P	R	C	L	S	G		C	D	S	F	T	N	C	W	E	L	L	T	CPPC	4	5.46038e-05
655	CPPC	L	E	R	G	N						C	D	S	F	T	N	C	W	E	L	L	T	CPPC	4	5.46038e-05
656	CPPC	L	D	S	E	L	A	F	R	L	V	C	D	S	F	T	N	C	W	E	L	L	T	CPPC	4	5.46038e-05
657	CPPC	L	A	T	S	M						C	D	S	F	T	N	C	W	E	L	L	T	CPPC	4	5.46038e-05
658	CPPC	L	A	R	A	T	M	R	D	R		C	D	S	F	T	N	C	W	E	L	L	T	CPPC	4	5.46038e-05
659	CPPC	L	A	S	L	V	V	T	F	G	L	C	D	S	F	T	N	C	W	E	L	L	T	CPPC	4	5.46038e-05
660	CPPC	L	G	T	W	T	Q	D	R	A	V	C	D	S	F	T	N	C	W	E	L	L	T	CPPC	4	5.46038e-05
661	CPPC	L	G	L	R	H						C	D	S	F	T	N	C	W	E	L	L	T	CPPC	4	5.46038e-05
662	CPPC	L	G	G	D	L	G	Y	W	G		C	D	S	F	T	N	C	W	E	L	L	T	CPPC	4	5.46038e-05
663	CPPC	L	G	S	R	I	C	R	Q	G	A	C	D	S	F	T	N	C	W	E	L	L	T	CPPC	4	5.46038e-05
664	CPPC	L	G	F	A	V	K	A	L	G	G	C	D	S	F	T	N	C	W	E	L	L	T	CPPC	4	5.46038e-05
665	CPPC	L	Y	L	S	A	R	R	S	E	L	C	D	S	F	T	N	C	W	E	L	L	T	CPPC	4	5.46038e-05
666	CPPC	L	S	Q	Q	K	R	R	S	N		C	D	S	F	T	N	C	W	E	L	L	T	CPPC	4	5.46038e-05
667	CPPC	L	S	D	L	N						C	D	S	F	T	N	C	W	E	L	L	T	CPPC	4	5.46038e-05
668	CPPC	L	C	Q	V	T	V	F	R	A	P	C	D	S	F	T	N	C	W	E	L	L	T	CPPC	4	5.46038e-05
669	CPPC	L	C	G	R	Y						C	D	S	F	T	N	C	W	E	L	L	T	CPPC	4	5.46038e-05
670	CPPC	L	F	R	Q	R						C	D	S	F	T	N	C	W	E	L	L	T	CPPC	4	5.46038e-05
671	CPPC	L	F	A	M	G	V	R	R	R		C	D	S	F	T	N	C	W	E	L	L	T	CPPC	4	5.46038e-05
672	CPPC	L	F	S	L	S						C	D	S	F	T	N	C	W	E	L	L	T	CPPC	4	5.46038e-05
673	CPPC	E	K	K	R	A	R	M	Y	R	K	C	D	S	F	T	N	C	W	E	L	L	T	CPPC	4	5.46038e-05
674	CPPC	E	N	L	D	V	T	K	P	L	L	C	D	S	F	T	N	C	W	E	L	L	T	CPPC	4	5.46038e-05
675	CPPC	E	T	R	T	I	A					C	D	S	F	T	N	C	W	E	L	L	T	CPPC	4	5.46038e-05
676	CPPC	E	R	D	R	P	G	W				C	D	S	F	T	N	C	W	E	L	L	T	CPPC	4	5.46038e-05
677	CPPC	E	R	A	A	V	W	L	R	E		C	D	S	F	T	N	C	W	E	L	L	T	CPPC	4	5.46038e-05
678	CPPC	E	M	R	N	K	Y	T	P	E		C	D	S	F	T	N	C	W	E	L	L	T	CPPC	4	5.46038e-05
679	CPPC	E	I	S	A	V	L	P	M	E		C	D	S	F	T	N	C	W	E	L	L	T	CPPC	4	5.46038e-05
680	CPPC	E	Q	S	L	G	A	Q	A	E		C	D	S	F	T	N	C	W	E	L	L	T	CPPC	4	5.46038e-05
681	CPPC	E	P	R	E	M	H					C	D	S	F	T	N	C	W	E	L	L	T	CPPC	4	5.46038e-05
682	CPPC	E	R	C	P	P	R					C	D	S	F	T	N	C	W	E	L	L	T	CPPC	4	5.46038e-05
683	CPPC	E	R	A	E	P	K	R	G	Q	I	C	D	S	F	T	N	C	W	E	L	L	T	CPPC	4	5.46038e-05
684	CPPC	E	L	S	D	L	E					C	D	S	F	T	N	C	W	E	L	L	T	CPPC	4	5.46038e-05
685	CPPC	E	E	W	C	R	K					C	D	S	F	T	N	C	W	E	L	L	T	CPPC	4	5.46038e-05
686	CPPC	E	D	M	E	L	P	Y	Y	R		C	D	S	F	T	N	C	W	E	L	L	T	CPPC	4	5.46038e-05
687	CPPC	E	A	A	M	P	K	R	L	T	G	C	D	S	F	T	N	C	W	E	L	L	T	CPPC	4	5.46038e-05
688	CPPC	E	A	L	S	Q	W					C	D	S	F	T	N	C	W	E	L	L	T	CPPC	4	5.46038e-05
689	CPPC	E	A	R	T	G	I	R	R	L		C	D	S	F	T	N	C	W	E	L	L	T	CPPC	4	5.46038e-05
690	CPPC	E	G	L	A	E	V	L	E	P	C	C	D	S	F	T	N	C	W	E	L	L	T	CPPC	4	5.46038e-05
691	CPPC	E	G	V	F	P	A	A	A			C	D	S	F	T	N	C	W	E	L	L	T	CPPC	4	5.46038e-05
692	CPPC	E	V	L	P	G	S	V				C	D	S	F	T	N	C	W	E	L	L	T	CPPC	4	5.46038e-05
693	CPPC	E	V	L	G	P						C	D	S	F	T	N	C	W	E	L	L	T	CPPC	4	5.46038e-05
694	CPPC	E	V	L	S	L	L					C	D	S	F	T	N	C	W	E	L	L	T	CPPC	4	5.46038e-05
695	CPPC	E	E	R	N	S						C	D	S	F	T	N	C	W	E	L	L	T	CPPC	4	5.46038e-05
696	CPPC	E	E	G	T	L	P	E	R	P		C	D	S	F	T	N	C	W	E	L	L	T	CPPC	4	5.46038e-05
697	CPPC	E	Y	E	H	W	D					C	D	S	F	T	N	C	W	E	L	L	T	CPPC	4	5.46038e-05
698	CPPC	E	S	D	R	P						C	D	S	F	T	N	C	W	E	L	L	T	CPPC	4	5.46038e-05
699	CPPC	E	S	Q	V	E						C	D	S	F	T	N	C	W	E	L	L	T	CPPC	4	5.46038e-05
700	CPPC	E	S	G	D	E	P	K	R	R	P	C	D	S	F	T	N	C	W	E	L	L	T	CPPC	4	5.46038e-05
701	CPPC	E	W	C	P	P	A	L	M	Y		C	D	S	F	T	N	C	W	E	L	L	T	CPPC	4	5.46038e-05
702	CPPC	E	C	H	L	Y	S	R	G	E	R	C	D	S	F	T	N	C	W	E	L	L	T	CPPC	4	5.46038e-05
703	CPPC	D	K	R	S	T	P	R	N	N		C	D	S	F	T	N	C	W	E	L	L	T	CPPC	4	5.46038e-05
704	CPPC	D	K	A	F	L	R	P	P	A		C	D	S	F	T	N	C	W	E	L	L	T	CPPC	4	5.46038e-05
705	CPPC	D	S	D	F	E	S	L	G	Q		C	D	S	F	T	N	C	W	E	L	L	T	CPPC	4	5.46038e-05
706	CPPC	D	P	L	P	P						C	D	S	F	T	N	C	W	E	L	L	T	CPPC	4	5.46038e-05
707	CPPC	D	R	P	R	W	W	S	R	G		C	D	S	F	T	N	C	W	E	L	L	T	CPPC	4	5.46038e-05
708	CPPC	D	L	Y	V	E						C	D	S	F	T	N	C	W	E	L	L	T	CPPC	4	5.46038e-05
709	CPPC	D	A	T	A	V	L	E				C	D	S	F	T	N	C	W	E	L	L	T	CPPC	4	5.46038e-05
710	CPPC	D	G	S	M	K	S	S	L	R	Q	C	D	S	F	T	N	C	W	E	L	L	T	CPPC	4	5.46038e-05
711	CPPC	D	G	E	H	P						C	D	S	F	T	N	C	W	E	L	L	T	CPPC	4	5.46038e-05
712	CPPC	D	G	I	W	H	W	G	K	C	T	C	D	S	F	T	N	C	W	E	L	L	T	CPPC	4	5.46038e-05
713	CPPC	D	V	D	A	L	S	C	T	T	W	C	D	S	F	T	N	C	W	E	L	L	T	CPPC	4	5.46038e-05
714	CPPC	D	V	K	E	D						C	D	S	F	T	N	C	W	E	L	L	T	CPPC	4	5.46038e-05
715	CPPC	D	V	H	D	F	R	M	V	E	T	C	D	S	F	T	N	C	W	E	L	L	T	CPPC	4	5.46038e-05
716	CPPC	D	V	P	T	E						C	D	S	F	T	N	C	W	E	L	L	T	CPPC	4	5.46038e-05
717	CPPC	D	E	G	G	P						C	D	S	F	T	N	C	W	E	L	L	T	CPPC	4	5.46038e-05
718	CPPC	D	E	W	G	P						C	D	S	F	T	N	C	W	E	L	L	T	CPPC	4	5.46038e-05
719	CPPC	D	Y	K	C	Y						C	D	S	F	T	N	C	W	E	L	L	T	CPPC	4	5.46038e-05
720	CPPC	D	S	G	C	P						C	D	S	F	T	N	C	W	E	L	L	T	CPPC	4	5.46038e-05
721	CPPC	D	C	V	E	P	R	N	Q	V	N	C	D	S	F	T	N	C	W	E	L	L	T	CPPC	4	5.46038e-05
722	CPPC	D	C	S	V	N	W	K	G	V	L	C	D	S	F	T	N	C	W	E	L	L	T	CPPC	4	5.46038e-05
723	CPPC	D	F	V	A	V						C	D	S	F	T	N	C	W	E	L	L	T	CPPC	4	5.46038e-05
724	CPPC	A	N	T	R	G	A	L				C	D	S	F	T	N	C	W	E	L	L	T	CPPC	4	5.46038e-05
725	CPPC	A	N	A	S	W	F	R	R	P		C	D	S	F	T	N	C	W	E	L	L	T	CPPC	4	5.46038e-05
726	CPPC	A	T	P	R	Y	M	L				C	D	S	F	T	N	C	W	E	L	L	T	CPPC	4	5.46038e-05
727	CPPC	A	T	A	L	Q	C	P	R	E		C	D	S	F	T	N	C	W	E	L	L	T	CPPC	4	5.46038e-05
728	CPPC	A	R	T	R	R	A	S	V	Y		C	D	S	F	T	N	C	W	E	L	L	T	CPPC	4	5.46038e-05
729	CPPC	A	R	G	F	A	V	V	Q	R	C	C	D	S	F	T	N	C	W	E	L	L	T	CPPC	4	5.46038e-05
730	CPPC	A	S	T	G	H	E	R	E	S		C	D	S	F	T	N	C	W	E	L	L	T	CPPC	4	5.46038e-05
731	CPPC	A	S	Q	Y	E	S	L	G	M		C	D	S	F	T	N	C	W	E	L	L	T	CPPC	4	5.46038e-05
732	CPPC	A	I	T	A	S	E	R	E	V	G	C	D	S	F	T	N	C	W	E	L	L	T	CPPC	4	5.46038e-05
733	CPPC	A	I	R	K	P	S	H				C	D	S	F	T	N	C	W	E	L	L	T	CPPC	4	5.46038e-05
734	CPPC	A	P	R	Y	V						C	D	S	F	T	N	C	W	E	L	L	T	CPPC	4	5.46038e-05
735	CPPC	A	R	P	V	W						C	D	S	F	T	N	C	W	E	L	L	T	CPPC	4	5.46038e-05
736	CPPC	A	R	S	L	E	P					C	D	S	F	T	N	C	W	E	L	L	T	CPPC	4	5.46038e-05
737	CPPC	A	R	T	P	R	D	A				C	D	S	F	T	N	C	W	E	L	L	T	CPPC	4	5.46038e-05
738	CPPC	A	R	G	S	E						C	D	S	F	T	N	C	W	E	L	L	T	CPPC	5	6.82547e-05
739	CPPC	A	L	A	D	L						C	D	S	F	T	N	C	W	E	L	L	T	CPPC	4	5.46038e-05
740	CPPC	A	D	G	V	G						C	D	S	F	T	N	C	W	E	L	L	T	CPPC	4	5.46038e-05
741	CPPC	A	D	V	D	R	G					C	D	S	F	T	N	C	W	E	L	L	T	CPPC	4	5.46038e-05
742	CPPC	A	A	P	R	T	R	S	S	R		C	D	S	F	T	N	C	W	E	L	L	T	CPPC	4	5.46038e-05
743	CPPC	A	G	R	I	H	G	H	C	W		C	D	S	F	T	N	C	W	E	L	L	T	CPPC	4	5.46038e-05
744	CPPC	A	V	G	F	A	R	T	L	A	A	C	D	S	F	T	N	C	W	E	L	L	T	CPPC	4	5.46038e-05
745	CPPC	A	V	N	S	L	H	S	V	G		C	D	S	F	T	N	C	W	E	L	L	T	CPPC	4	5.46038e-05
746	CPPC	A	S	P	R	E						C	D	S	F	T	N	C	W	E	L	L	T	CPPC	4	5.46038e-05
747	CPPC	A	W	V	E	M	K	E	R	E	V	C	D	S	F	T	N	C	W	E	L	L	T	CPPC	4	5.46038e-05
748	CPPC	A	F	A	H	P	R					C	D	S	F	T	N	C	W	E	L	L	T	CPPC	4	5.46038e-05
749	CPPC	A	K	E	Q	P						C	D	S	F	T	N	C	W	E	L	L	T	CPPC	4	5.46038e-05
750	CPPC	A	N	G	E	L	L	I	K	V	V	C	D	S	F	T	N	C	W	E	L	L	T	CPPC	4	5.46038e-05
751	CPPC	A	M	L	S	V						C	D	S	F	T	N	C	W	E	L	L	T	CPPC	4	5.46038e-05
752	CPPC	A	I	D	V	E	M	T				C	D	S	F	T	N	C	W	E	L	L	T	CPPC	4	5.46038e-05
753	CPPC	A	H	W	W	I	P	L	F	R	S	C	D	S	F	T	N	C	W	E	L	L	T	CPPC	4	5.46038e-05
754	CPPC	A	P	N	R	E	R	S				C	D	S	F	T	N	C	W	E	L	L	T	CPPC	4	5.46038e-05
755	CPPC	A	R	R	Y	A	R	K	L	R	G	C	D	S	F	T	N	C	W	E	L	L	T	CPPC	4	5.46038e-05
756	CPPC	A	R	P	S	V	R	T	K	A	V	C	D	S	F	T	N	C	W	E	L	L	T	CPPC	4	5.46038e-05
757	CPPC	A	R	R	F	G						C	D	S	F	T	N	C	W	E	L	L	T	CPPC	4	5.46038e-05
758	CPPC	A	R	V	E	N						C	D	S	F	T	N	C	W	E	L	L	T	CPPC	4	5.46038e-05
759	CPPC	A	R	K	R	W						C	D	S	F	T	N	C	W	E	L	L	T	CPPC	4	5.46038e-05
760	CPPC	A	R	G	S	V						C	D	S	F	T	N	C	W	E	L	L	T	CPPC	5	6.82547e-05
761	CPPC	A	R	Y	T	R	E					C	D	S	F	T	N	C	W	E	L	L	T	CPPC	4	5.46038e-05
762	CPPC	A	R	W	I	S	G	S	K	S	T	C	D	S	F	T	N	C	W	E	L	L	T	CPPC	4	5.46038e-05
763	CPPC	A	L	R	S	A	G	N	A	R	E	C	D	S	F	T	N	C	W	E	L	L	T	CPPC	4	5.46038e-05
764	CPPC	A	E	W	L	I						C	D	S	F	T	N	C	W	E	L	L	T	CPPC	4	5.46038e-05
765	CPPC	A	D	R	R	R						C	D	S	F	T	N	C	W	E	L	L	T	CPPC	4	5.46038e-05
766	CPPC	A	A	E	L	L	V	L	T	P		C	D	S	F	T	N	C	W	E	L	L	T	CPPC	4	5.46038e-05
767	CPPC	A	G	M	V	E	E	V	R	W	S	C	D	S	F	T	N	C	W	E	L	L	T	CPPC	4	5.46038e-05
768	CPPC	A	V	T	S	G	S	I	S	L		C	D	S	F	T	N	C	W	E	L	L	T	CPPC	4	5.46038e-05
769	CPPC	A	V	R	M	S	R	R	S	R		C	D	S	F	T	N	C	W	E	L	L	T	CPPC	4	5.46038e-05
770	CPPC	A	V	T	L	K	P	P	R	R	L	C	D	S	F	T	N	C	W	E	L	L	T	CPPC	4	5.46038e-05
771	CPPC	A	V	P	E	E	R	F				C	D	S	F	T	N	C	W	E	L	L	T	CPPC	4	5.46038e-05
772	CPPC	A	V	R	G	V						C	D	S	F	T	N	C	W	E	L	L	T	CPPC	6	8.19057e-05
773	CPPC	A	Y	L	L	S	V	L	S	G		C	D	S	F	T	N	C	W	E	L	L	T	CPPC	4	5.46038e-05
774	CPPC	A	S	R	Q	L	A	P				C	D	S	F	T	N	C	W	E	L	L	T	CPPC	4	5.46038e-05
775	CPPC	A	S	R	C	V	R	V				C	D	S	F	T	N	C	W	E	L	L	T	CPPC	4	5.46038e-05
776	CPPC	A	S	A	D	P	P	S				C	D	S	F	T	N	C	W	E	L	L	T	CPPC	4	5.46038e-05
777	CPPC	A	S	A	Q	L	W					C	D	S	F	T	N	C	W	E	L	L	T	CPPC	4	5.46038e-05
778	CPPC	A	S	E	H	A	R	E	T	L		C	D	S	F	T	N	C	W	E	L	L	T	CPPC	4	5.46038e-05
779	CPPC	A	S	Y	A	G						C	D	S	F	T	N	C	W	E	L	L	T	CPPC	4	5.46038e-05
780	CPPC	G	K	Y	C	R	E	K	S	G		C	D	S	F	T	N	C	W	E	L	L	T	CPPC	4	5.46038e-05
781	CPPC	G	N	L	S	S	S					C	D	S	F	T	N	C	W	E	L	L	T	CPPC	4	5.46038e-05
782	CPPC	G	T	A	L	K	S	L				C	D	S	F	T	N	C	W	E	L	L	T	CPPC	4	5.46038e-05
783	CPPC	G	T	V	E	P	P	A	S	A	V	C	D	S	F	T	N	C	W	E	L	L	T	CPPC	4	5.46038e-05
784	CPPC	G	S	G	G	Q						C	D	S	F	T	N	C	W	E	L	L	T	CPPC	4	5.46038e-05
785	CPPC	G	M	R	R	L	T					C	D	S	F	T	N	C	W	E	L	L	T	CPPC	4	5.46038e-05
786	CPPC	G	I	E	G	G	R					C	D	S	F	T	N	C	W	E	L	L	T	CPPC	4	5.46038e-05
787	CPPC	G	P	G	P	K	A	K				C	D	S	F	T	N	C	W	E	L	L	T	CPPC	4	5.46038e-05
788	CPPC	G	R	R	T	S	F					C	D	S	F	T	N	C	W	E	L	L	T	CPPC	4	5.46038e-05
789	CPPC	G	R	E	V	M						C	D	S	F	T	N	C	W	E	L	L	T	CPPC	4	5.46038e-05
790	CPPC	G	R	F	E	A	L	M	C	E	A	C	D	S	F	T	N	C	W	E	L	L	T	CPPC	4	5.46038e-05
791	CPPC	G	L	R	G	R	A	S	R	R		C	D	S	F	T	N	C	W	E	L	L	T	CPPC	4	5.46038e-05
792	CPPC	G	L	H	P	G						C	D	S	F	T	N	C	W	E	L	L	T	CPPC	4	5.46038e-05
793	CPPC	G	E	G	E	S	G	H	S	G	V	C	D	S	F	T	N	C	W	E	L	L	T	CPPC	4	5.46038e-05
794	CPPC	G	E	E	V	W						C	D	S	F	T	N	C	W	E	L	L	T	CPPC	4	5.46038e-05
795	CPPC	G	D	R	L	R	H	W				C	D	S	F	T	N	C	W	E	L	L	T	CPPC	4	5.46038e-05
796	CPPC	G	A	L	G	T	G	P	L	P	A	C	D	S	F	T	N	C	W	E	L	L	T	CPPC	4	5.46038e-05
797	CPPC	G	A	S	W	V	L					C	D	S	F	T	N	C	W	E	L	L	T	CPPC	4	5.46038e-05
798	CPPC	G	A	L	E	E	L	S	G	V	G	C	D	S	F	T	N	C	W	E	L	L	T	CPPC	4	5.46038e-05
799	CPPC	G	G	H	R	T	G	W	R	P	E	C	D	S	F	T	N	C	W	E	L	L	T	CPPC	4	5.46038e-05
800	CPPC	G	G	L	G	V	P	R	A	R	R	C	D	S	F	T	N	C	W	E	L	L	T	CPPC	4	5.46038e-05
801	CPPC	G	G	A	Y	L	M	Q	T	G	R	C	D	S	F	T	N	C	W	E	L	L	T	CPPC	4	5.46038e-05
802	CPPC	G	V	D	E	L	C	R	K	H	M	C	D	S	F	T	N	C	W	E	L	L	T	CPPC	4	5.46038e-05
803	CPPC	G	V	D	N	P	T	G	E	R	A	C	D	S	F	T	N	C	W	E	L	L	T	CPPC	4	5.46038e-05
804	CPPC	G	S	W	S	L	P	I	R	R	V	C	D	S	F	T	N	C	W	E	L	L	T	CPPC	4	5.46038e-05
805	CPPC	G	S	R	R	P	S	S	S	K	R	C	D	S	F	T	N	C	W	E	L	L	T	CPPC	4	5.46038e-05
806	CPPC	G	C	F	V	R						C	D	S	F	T	N	C	W	E	L	L	T	CPPC	4	5.46038e-05
807	CPPC	G	L	R	R	G						C	D	S	F	T	N	C	W	E	L	L	T	CPPC	4	5.46038e-05
808	CPPC	G	L	E	S	R	M	V				C	D	S	F	T	N	C	W	E	L	L	T	CPPC	4	5.46038e-05
809	CPPC	G	L	D	R	A	W	I	P	E		C	D	S	F	T	N	C	W	E	L	L	T	CPPC	4	5.46038e-05
810	CPPC	G	L	D	W	T	V	E	K	G	G	C	D	S	F	T	N	C	W	E	L	L	T	CPPC	4	5.46038e-05
811	CPPC	G	F	R	T	R						C	D	S	F	T	N	C	W	E	L	L	T	CPPC	4	5.46038e-05
812	CPPC	G	T	R	R	E	E					C	D	S	F	T	N	C	W	E	L	L	T	CPPC	4	5.46038e-05
813	CPPC	G	T	S	E	E						C	D	S	F	T	N	C	W	E	L	L	T	CPPC	4	5.46038e-05
814	CPPC	G	Q	R	T	R						C	D	S	F	T	N	C	W	E	L	L	T	CPPC	4	5.46038e-05
815	CPPC	G	H	Q	R	S	S	P	E	G	A	C	D	S	F	T	N	C	W	E	L	L	T	CPPC	4	5.46038e-05
816	CPPC	G	H	S	H	Q	Q	G	S	R	E	C	D	S	F	T	N	C	W	E	L	L	T	CPPC	4	5.46038e-05
817	CPPC	G	P	L	P	L	T	Q	L	S	W	C	D	S	F	T	N	C	W	E	L	L	T	CPPC	4	5.46038e-05
818	CPPC	G	P	S	L	R	S	P	G	W		C	D	S	F	T	N	C	W	E	L	L	T	CPPC	4	5.46038e-05
819	CPPC	G	R	L	C	R						C	D	S	F	T	N	C	W	E	L	L	T	CPPC	4	5.46038e-05
820	CPPC	G	R	E	V	D						C	D	S	F	T	N	C	W	E	L	L	T	CPPC	4	5.46038e-05
821	CPPC	G	R	G	P	P						C	D	S	F	T	N	C	W	E	L	L	T	CPPC	4	5.46038e-05
822	CPPC	G	L	M	R	S	V	H	L	L	R	C	D	S	F	T	N	C	W	E	L	L	T	CPPC	4	5.46038e-05
823	CPPC	G	L	F	G	P	Q	R	S	E	D	C	D	S	F	T	N	C	W	E	L	L	T	CPPC	4	5.46038e-05
824	CPPC	G	A	M	Y	E	M					C	D	S	F	T	N	C	W	E	L	L	T	CPPC	4	5.46038e-05
825	CPPC	G	A	R	F	R	V	M				C	D	S	F	T	N	C	W	E	L	L	T	CPPC	4	5.46038e-05
826	CPPC	G	A	L	R	A	L	S	P	I		C	D	S	F	T	N	C	W	E	L	L	T	CPPC	4	5.46038e-05
827	CPPC	G	G	M	C	P	R	S	S	R		C	D	S	F	T	N	C	W	E	L	L	T	CPPC	4	5.46038e-05
828	CPPC	G	G	Y	D	A	S	P	A	C		C	D	S	F	T	N	C	W	E	L	L	T	CPPC	4	5.46038e-05
829	CPPC	G	G	R	S	H	F	G	P	S	E	C	D	S	F	T	N	C	W	E	L	L	T	CPPC	4	5.46038e-05
830	CPPC	G	G	R	S	S						C	D	S	F	T	N	C	W	E	L	L	T	CPPC	4	5.46038e-05
831	CPPC	G	G	R	C	R	S	S	W	G		C	D	S	F	T	N	C	W	E	L	L	T	CPPC	4	5.46038e-05
832	CPPC	G	V	G	R	C	R					C	D	S	F	T	N	C	W	E	L	L	T	CPPC	4	5.46038e-05
833	CPPC	G	E	P	E	R	A	S	M	M		C	D	S	F	T	N	C	W	E	L	L	T	CPPC	4	5.46038e-05
834	CPPC	G	Y	I	R	W						C	D	S	F	T	N	C	W	E	L	L	T	CPPC	4	5.46038e-05
835	CPPC	G	Y	R	P	R	P					C	D	S	F	T	N	C	W	E	L	L	T	CPPC	4	5.46038e-05
836	CPPC	G	S	R	P	E						C	D	S	F	T	N	C	W	E	L	L	T	CPPC	4	5.46038e-05
837	CPPC	G	S	R	R	R	R					C	D	S	F	T	N	C	W	E	L	L	T	CPPC	7	9.55566e-05
838	CPPC	G	W	R	V	G						C	D	S	F	T	N	C	W	E	L	L	T	CPPC	4	5.46038e-05
839	CPPC	G	W	L	F	W						C	D	S	F	T	N	C	W	E	L	L	T	CPPC	4	5.46038e-05
840	CPPC	G	W	C	R	S	N	P	W	G	L	C	D	S	F	T	N	C	W	E	L	L	T	CPPC	4	5.46038e-05
841	CPPC	G	C	R	A	M	L	C	A	L		C	D	S	F	T	N	C	W	E	L	L	T	CPPC	4	5.46038e-05
842	CPPC	G	C	E	L	S	H	E	V	G		C	D	S	F	T	N	C	W	E	L	L	T	CPPC	4	5.46038e-05
843	CPPC	G	L	V	G	S						C	D	S	F	T	N	C	W	E	L	L	T	CPPC	4	5.46038e-05
844	CPPC	V	K	V	P	C	A	E	S	M		C	D	S	F	T	N	C	W	E	L	L	T	CPPC	4	5.46038e-05
845	CPPC	V	K	S	R	S	V	E	R	E	L	C	D	S	F	T	N	C	W	E	L	L	T	CPPC	4	5.46038e-05
846	CPPC	V	N	A	R	S	R	E	G	R	G	C	D	S	F	T	N	C	W	E	L	L	T	CPPC	4	5.46038e-05
847	CPPC	V	T	W	C	S	A	A	R	A	Q	C	D	S	F	T	N	C	W	E	L	L	T	CPPC	4	5.46038e-05
848	CPPC	V	R	R	F	R						C	D	S	F	T	N	C	W	E	L	L	T	CPPC	4	5.46038e-05
849	CPPC	V	R	V	S	C	T	Q	G	L		C	D	S	F	T	N	C	W	E	L	L	T	CPPC	4	5.46038e-05
850	CPPC	V	Q	R	V	D	G	E	W	M	R	C	D	S	F	T	N	C	W	E	L	L	T	CPPC	4	5.46038e-05
851	CPPC	V	Q	P	A	G	W	C	P	A		C	D	S	F	T	N	C	W	E	L	L	T	CPPC	4	5.46038e-05
852	CPPC	V	Q	L	S	A	R	L	R	P		C	D	S	F	T	N	C	W	E	L	L	T	CPPC	4	5.46038e-05
853	CPPC	V	H	H	G	L	P	E	S	L	A	C	D	S	F	T	N	C	W	E	L	L	T	CPPC	4	5.46038e-05
854	CPPC	V	P	R	T	T	E	L	R	W	R	C	D	S	F	T	N	C	W	E	L	L	T	CPPC	4	5.46038e-05
855	CPPC	V	P	C	V	L	G	S	W	L	G	C	D	S	F	T	N	C	W	E	L	L	T	CPPC	4	5.46038e-05
856	CPPC	V	R	Q	N	M	R	V	S	A	S	C	D	S	F	T	N	C	W	E	L	L	T	CPPC	4	5.46038e-05
857	CPPC	V	R	P	F	L	R					C	D	S	F	T	N	C	W	E	L	L	T	CPPC	4	5.46038e-05
858	CPPC	V	R	L	R	A	V	L	D	G		C	D	S	F	T	N	C	W	E	L	L	T	CPPC	4	5.46038e-05
859	CPPC	V	R	C	A	W						C	D	S	F	T	N	C	W	E	L	L	T	CPPC	4	5.46038e-05
860	CPPC	V	R	A	R	S	T	R				C	D	S	F	T	N	C	W	E	L	L	T	CPPC	4	5.46038e-05
861	CPPC	V	L	R	V	L	E	W	L	R	S	C	D	S	F	T	N	C	W	E	L	L	T	CPPC	4	5.46038e-05
862	CPPC	V	D	P	G	L	R	C	L	S	G	C	D	S	F	T	N	C	W	E	L	L	T	CPPC	4	5.46038e-05
863	CPPC	V	A	E	R	P	L	E	A	R		C	D	S	F	T	N	C	W	E	L	L	T	CPPC	4	5.46038e-05
864	CPPC	V	A	T	A	S	Q	Y	G	L		C	D	S	F	T	N	C	W	E	L	L	T	CPPC	4	5.46038e-05
865	CPPC	V	G	M	L	W	P	H	R	V		C	D	S	F	T	N	C	W	E	L	L	T	CPPC	4	5.46038e-05
866	CPPC	V	G	S	R	G						C	D	S	F	T	N	C	W	E	L	L	T	CPPC	4	5.46038e-05
867	CPPC	V	V	K	P	T						C	D	S	F	T	N	C	W	E	L	L	T	CPPC	4	5.46038e-05
868	CPPC	V	V	E	L	M						C	D	S	F	T	N	C	W	E	L	L	T	CPPC	4	5.46038e-05
869	CPPC	V	V	A	L	E	C	L	S	M		C	D	S	F	T	N	C	W	E	L	L	T	CPPC	4	5.46038e-05
870	CPPC	V	V	Y	P	E	R	P	L	W		C	D	S	F	T	N	C	W	E	L	L	T	CPPC	4	5.46038e-05
871	CPPC	V	E	S	Q	E	A					C	D	S	F	T	N	C	W	E	L	L	T	CPPC	4	5.46038e-05
872	CPPC	V	E	L	P	P						C	D	S	F	T	N	C	W	E	L	L	T	CPPC	4	5.46038e-05
873	CPPC	V	S	R	Q	R						C	D	S	F	T	N	C	W	E	L	L	T	CPPC	4	5.46038e-05
874	CPPC	V	S	E	G	G						C	D	S	F	T	N	C	W	E	L	L	T	CPPC	4	5.46038e-05
875	CPPC	V	W	R	T	G						C	D	S	F	T	N	C	W	E	L	L	T	CPPC	4	5.46038e-05
876	CPPC	V	W	G	E	S	R	I	G	A	L	C	D	S	F	T	N	C	W	E	L	L	T	CPPC	4	5.46038e-05
877	CPPC	V	C	L	G	A	G	T				C	D	S	F	T	N	C	W	E	L	L	T	CPPC	4	5.46038e-05
878	CPPC	V	L	R	A	V						C	D	S	F	T	N	C	W	E	L	L	T	CPPC	4	5.46038e-05
879	CPPC	V	K	Y	G	Q						C	D	S	F	T	N	C	W	E	L	L	T	CPPC	4	5.46038e-05
880	CPPC	V	K	Y	G	L	P	Y	E	R	V	C	D	S	F	T	N	C	W	E	L	L	T	CPPC	4	5.46038e-05
881	CPPC	V	M	Q	V	L	L					C	D	S	F	T	N	C	W	E	L	L	T	CPPC	4	5.46038e-05
882	CPPC	V	I	A	W	E	A	A	P	L	L	C	D	S	F	T	N	C	W	E	L	L	T	CPPC	4	5.46038e-05
883	CPPC	V	H	E	R	Y	G					C	D	S	F	T	N	C	W	E	L	L	T	CPPC	4	5.46038e-05
884	CPPC	V	R	K	E	G	R	N	Q	R		C	D	S	F	T	N	C	W	E	L	L	T	CPPC	4	5.46038e-05
885	CPPC	V	R	S	S	K	V	D	P	S	Y	C	D	S	F	T	N	C	W	E	L	L	T	CPPC	4	5.46038e-05
886	CPPC	V	R	R	P	S	L	V	E	E	S	C	D	S	F	T	N	C	W	E	L	L	T	CPPC	4	5.46038e-05
887	CPPC	V	L	S	R	S	S	V	T	R	G	C	D	S	F	T	N	C	W	E	L	L	T	CPPC	4	5.46038e-05
888	CPPC	V	L	S	A	L	C					C	D	S	F	T	N	C	W	E	L	L	T	CPPC	4	5.46038e-05
889	CPPC	V	A	R	S	M	L	R	R	R	E	C	D	S	F	T	N	C	W	E	L	L	T	CPPC	4	5.46038e-05
890	CPPC	V	G	P	A	G	E	R				C	D	S	F	T	N	C	W	E	L	L	T	CPPC	4	5.46038e-05
891	CPPC	V	G	L	V	L	F	K				C	D	S	F	T	N	C	W	E	L	L	T	CPPC	4	5.46038e-05
892	CPPC	V	V	W	R	R	V	R				C	D	S	F	T	N	C	W	E	L	L	T	CPPC	4	5.46038e-05
893	CPPC	V	V	G	P	V	S	W	S	G		C	D	S	F	T	N	C	W	E	L	L	T	CPPC	4	5.46038e-05
894	CPPC	V	E	M	Q	L	L	T	K	T	P	C	D	S	F	T	N	C	W	E	L	L	T	CPPC	4	5.46038e-05
895	CPPC	V	Y	L	S	L	P	V	E	P	R	C	D	S	F	T	N	C	W	E	L	L	T	CPPC	4	5.46038e-05
896	CPPC	V	S	L	C	L	R	C	A	G	A	C	D	S	F	T	N	C	W	E	L	L	T	CPPC	4	5.46038e-05
897	CPPC	V	S	V	P	E	F	L	T	C		C	D	S	F	T	N	C	W	E	L	L	T	CPPC	4	5.46038e-05
898	CPPC	V	C	E	W	G	E	R				C	D	S	F	T	N	C	W	E	L	L	T	CPPC	4	5.46038e-05
899	CPPC	V	L	V	E	T	G	S	P	K		C	D	S	F	T	N	C	W	E	L	L	T	CPPC	4	5.46038e-05
900	CPPC	V	L	S	L	M						C	D	S	F	T	N	C	W	E	L	L	T	CPPC	4	5.46038e-05
901	CPPC	E	K	R	I	R						C	D	S	F	T	N	C	W	E	L	L	T	CPPC	4	5.46038e-05
902	CPPC	E	K	G	P	M	P	R	E	C	N	C	D	S	F	T	N	C	W	E	L	L	T	CPPC	4	5.46038e-05
903	CPPC	E	N	G	D	S	F	K	R	W		C	D	S	F	T	N	C	W	E	L	L	T	CPPC	4	5.46038e-05
904	CPPC	E	T	G	P	L						C	D	S	F	T	N	C	W	E	L	L	T	CPPC	4	5.46038e-05
905	CPPC	E	R	R	L	L	V	L	S	P	E	C	D	S	F	T	N	C	W	E	L	L	T	CPPC	4	5.46038e-05
906	CPPC	E	S	T	H	V	P	P	L	K		C	D	S	F	T	N	C	W	E	L	L	T	CPPC	4	5.46038e-05
907	CPPC	E	I	T	F	K	R	T	T	E		C	D	S	F	T	N	C	W	E	L	L	T	CPPC	4	5.46038e-05
908	CPPC	E	I	G	A	L						C	D	S	F	T	N	C	W	E	L	L	T	CPPC	4	5.46038e-05
909	CPPC	E	Q	N	Y	G	L	Y	S	E		C	D	S	F	T	N	C	W	E	L	L	T	CPPC	4	5.46038e-05
910	CPPC	E	Q	I	P	F						C	D	S	F	T	N	C	W	E	L	L	T	CPPC	4	5.46038e-05
911	CPPC	E	Q	Q	V	T	R	V				C	D	S	F	T	N	C	W	E	L	L	T	CPPC	4	5.46038e-05
912	CPPC	E	Q	P	G	L	W	R	R	T	R	C	D	S	F	T	N	C	W	E	L	L	T	CPPC	4	5.46038e-05
913	CPPC	E	P	M	S	L	L	P	L	S		C	D	S	F	T	N	C	W	E	L	L	T	CPPC	4	5.46038e-05
914	CPPC	E	R	R	E	R						C	D	S	F	T	N	C	W	E	L	L	T	CPPC	5	6.82547e-05
915	CPPC	E	R	Q	K	I	R	E	G	P	F	C	D	S	F	T	N	C	W	E	L	L	T	CPPC	4	5.46038e-05
916	CPPC	E	R	G	P	V	R	A	L	V	R	C	D	S	F	T	N	C	W	E	L	L	T	CPPC	4	5.46038e-05
917	CPPC	E	R	E	G	M						C	D	S	F	T	N	C	W	E	L	L	T	CPPC	4	5.46038e-05
918	CPPC	E	R	F	R	L	C	W	L	M	W	C	D	S	F	T	N	C	W	E	L	L	T	CPPC	4	5.46038e-05
919	CPPC	E	R	S	G	W						C	D	S	F	T	N	C	W	E	L	L	T	CPPC	4	5.46038e-05
920	CPPC	E	L	A	F	T						C	D	S	F	T	N	C	W	E	L	L	T	CPPC	4	5.46038e-05
921	CPPC	E	D	S	S	K	Y	T	E	M	C	C	D	S	F	T	N	C	W	E	L	L	T	CPPC	4	5.46038e-05
922	CPPC	E	D	P	D	Q	A	S	P	G		C	D	S	F	T	N	C	W	E	L	L	T	CPPC	4	5.46038e-05
923	CPPC	E	A	L	F	A						C	D	S	F	T	N	C	W	E	L	L	T	CPPC	4	5.46038e-05
924	CPPC	E	A	E	R	R	F	T	P	W		C	D	S	F	T	N	C	W	E	L	L	T	CPPC	4	5.46038e-05
925	CPPC	E	A	R	W	A	L	S	E	Q		C	D	S	F	T	N	C	W	E	L	L	T	CPPC	4	5.46038e-05
926	CPPC	E	A	A	G	A						C	D	S	F	T	N	C	W	E	L	L	T	CPPC	4	5.46038e-05
927	CPPC	E	G	S	G	A	R	C	A	G		C	D	S	F	T	N	C	W	E	L	L	T	CPPC	4	5.46038e-05
928	CPPC	E	V	R	P	P	S	L	L	A		C	D	S	F	T	N	C	W	E	L	L	T	CPPC	4	5.46038e-05
929	CPPC	E	V	G	Q	P	V	E	P	W	Q	C	D	S	F	T	N	C	W	E	L	L	T	CPPC	4	5.46038e-05
930	CPPC	E	W	V	D	L						C	D	S	F	T	N	C	W	E	L	L	T	CPPC	4	5.46038e-05
931	CPPC	E	C	K	V	G	S					C	D	S	F	T	N	C	W	E	L	L	T	CPPC	4	5.46038e-05
932	CPPC	E	C	L	Y	L	Q	R	L	C	T	C	D	S	F	T	N	C	W	E	L	L	T	CPPC	4	5.46038e-05
933	CPPC	E	C	V	G	P	R	P	R	G	G	C	D	S	F	T	N	C	W	E	L	L	T	CPPC	4	5.46038e-05
934	CPPC	E	L	N	S	I	H	I	E	S	E	C	D	S	F	T	N	C	W	E	L	L	T	CPPC	4	5.46038e-05
935	CPPC	E	L	N	E	E	V	P	S	R		C	D	S	F	T	N	C	W	E	L	L	T	CPPC	4	5.46038e-05
936	CPPC	E	L	R	F	A						C	D	S	F	T	N	C	W	E	L	L	T	CPPC	4	5.46038e-05
937	CPPC	E	L	Y	L	Q						C	D	S	F	T	N	C	W	E	L	L	T	CPPC	4	5.46038e-05
938	CPPC	E	F	R	A	V	E	A	A	R	R	C	D	S	F	T	N	C	W	E	L	L	T	CPPC	4	5.46038e-05
939	CPPC	E	F	W	T	S	W	V				C	D	S	F	T	N	C	W	E	L	L	T	CPPC	4	5.46038e-05
940	CPPC	E	F	C	R	V	P	Y	V	S	L	C	D	S	F	T	N	C	W	E	L	L	T	CPPC	4	5.46038e-05
941	CPPC	Y	N	P	L	L	R	E	D	L	G	C	D	S	F	T	N	C	W	E	L	L	T	CPPC	4	5.46038e-05
942	CPPC	Y	S	R	K	V	E					C	D	S	F	T	N	C	W	E	L	L	T	CPPC	4	5.46038e-05
943	CPPC	Y	M	G	R	Y	T	Q	S	V	K	C	D	S	F	T	N	C	W	E	L	L	T	CPPC	4	5.46038e-05
944	CPPC	Y	Q	Q	S	L	T	E	P	D		C	D	S	F	T	N	C	W	E	L	L	T	CPPC	4	5.46038e-05
945	CPPC	Y	Q	G	S	S	R					C	D	S	F	T	N	C	W	E	L	L	T	CPPC	4	5.46038e-05
946	CPPC	Y	P	R	W	S	T	S	D	E	R	C	D	S	F	T	N	C	W	E	L	L	T	CPPC	4	5.46038e-05
947	CPPC	Y	P	T	G	D	P	I	R	P	L	C	D	S	F	T	N	C	W	E	L	L	T	CPPC	4	5.46038e-05
948	CPPC	Y	R	M	L	R						C	D	S	F	T	N	C	W	E	L	L	T	CPPC	4	5.46038e-05
949	CPPC	Y	R	L	E	T	F	E	D	P	L	C	D	S	F	T	N	C	W	E	L	L	T	CPPC	4	5.46038e-05
950	CPPC	Y	R	M	R	E						C	D	S	F	T	N	C	W	E	L	L	T	CPPC	4	5.46038e-05
951	CPPC	Y	L	W	R	G	E					C	D	S	F	T	N	C	W	E	L	L	T	CPPC	4	5.46038e-05
952	CPPC	Y	L	P	T	A	G	E	T	E		C	D	S	F	T	N	C	W	E	L	L	T	CPPC	4	5.46038e-05
953	CPPC	Y	A	P	R	V						C	D	S	F	T	N	C	W	E	L	L	T	CPPC	4	5.46038e-05
954	CPPC	Y	G	Q	W	L	R					C	D	S	F	T	N	C	W	E	L	L	T	CPPC	4	5.46038e-05
955	CPPC	Y	E	R	L	F	E	R	Q	S	L	C	D	S	F	T	N	C	W	E	L	L	T	CPPC	4	5.46038e-05
956	CPPC	Y	S	P	M	I						C	D	S	F	T	N	C	W	E	L	L	T	CPPC	4	5.46038e-05
957	CPPC	Y	S	V	V	P	S					C	D	S	F	T	N	C	W	E	L	L	T	CPPC	4	5.46038e-05
958	CPPC	Y	L	K	T	E	P	Y	Y	Q	Y	C	D	S	F	T	N	C	W	E	L	L	T	CPPC	4	5.46038e-05
959	CPPC	Y	L	R	A	S	L	S	P	E	S	C	D	S	F	T	N	C	W	E	L	L	T	CPPC	4	5.46038e-05
960	CPPC	S	K	T	R	S	S	P	Q	G		C	D	S	F	T	N	C	W	E	L	L	T	CPPC	4	5.46038e-05
961	CPPC	S	N	L	G	R	E					C	D	S	F	T	N	C	W	E	L	L	T	CPPC	4	5.46038e-05
962	CPPC	S	T	R	N	E	W	L	S	E		C	D	S	F	T	N	C	W	E	L	L	T	CPPC	4	5.46038e-05
963	CPPC	S	T	G	A	Y	R	R				C	D	S	F	T	N	C	W	E	L	L	T	CPPC	4	5.46038e-05
964	CPPC	S	T	S	L	L	L	T	E	G		C	D	S	F	T	N	C	W	E	L	L	T	CPPC	4	5.46038e-05
965	CPPC	S	M	T	T	R	L					C	D	S	F	T	N	C	W	E	L	L	T	CPPC	4	5.46038e-05
966	CPPC	S	I	S	E	F	G					C	D	S	F	T	N	C	W	E	L	L	T	CPPC	4	5.46038e-05
967	CPPC	S	Q	S	R	A						C	D	S	F	T	N	C	W	E	L	L	T	CPPC	4	5.46038e-05
968	CPPC	S	H	P	C	Q	R	C	F	N	R	C	D	S	F	T	N	C	W	E	L	L	T	CPPC	4	5.46038e-05
969	CPPC	S	H	S	V	P	T					C	D	S	F	T	N	C	W	E	L	L	T	CPPC	4	5.46038e-05
970	CPPC	S	P	K	A	P	W					C	D	S	F	T	N	C	W	E	L	L	T	CPPC	4	5.46038e-05
971	CPPC	S	P	E	L	Y						C	D	S	F	T	N	C	W	E	L	L	T	CPPC	4	5.46038e-05
972	CPPC	S	P	L	P	E	L					C	D	S	F	T	N	C	W	E	L	L	T	CPPC	4	5.46038e-05
973	CPPC	S	P	F	L	L	K	V	R	R	C	C	D	S	F	T	N	C	W	E	L	L	T	CPPC	4	5.46038e-05
974	CPPC	S	P	T	E	A	V	W	P	V	P	C	D	S	F	T	N	C	W	E	L	L	T	CPPC	4	5.46038e-05
975	CPPC	S	P	D	V	V	A	M	W	Q		C	D	S	F	T	N	C	W	E	L	L	T	CPPC	4	5.46038e-05
976	CPPC	S	R	R	W	K	F	I	W	G	R	C	D	S	F	T	N	C	W	E	L	L	T	CPPC	4	5.46038e-05
977	CPPC	S	R	P	I	W	V					C	D	S	F	T	N	C	W	E	L	L	T	CPPC	4	5.46038e-05
978	CPPC	S	R	D	G	S	R	V	I	E	G	C	D	S	F	T	N	C	W	E	L	L	T	CPPC	4	5.46038e-05
979	CPPC	S	R	A	E	G	R	R	W	E		C	D	S	F	T	N	C	W	E	L	L	T	CPPC	4	5.46038e-05
980	CPPC	S	R	A	A	S	C	V	A	G	G	C	D	S	F	T	N	C	W	E	L	L	T	CPPC	4	5.46038e-05
981	CPPC	S	L	G	M	S						C	D	S	F	T	N	C	W	E	L	L	T	CPPC	4	5.46038e-05
982	CPPC	S	L	V	T	R						C	D	S	F	T	N	C	W	E	L	L	T	CPPC	4	5.46038e-05
983	CPPC	S	L	L	P	A						C	D	S	F	T	N	C	W	E	L	L	T	CPPC	4	5.46038e-05
984	CPPC	S	E	E	E	L	K					C	D	S	F	T	N	C	W	E	L	L	T	CPPC	4	5.46038e-05
985	CPPC	S	A	L	V	G	T					C	D	S	F	T	N	C	W	E	L	L	T	CPPC	4	5.46038e-05
986	CPPC	S	G	Q	R	L	R	P				C	D	S	F	T	N	C	W	E	L	L	T	CPPC	4	5.46038e-05
987	CPPC	S	G	M	T	L	R	Q	E	S		C	D	S	F	T	N	C	W	E	L	L	T	CPPC	4	5.46038e-05
988	CPPC	S	V	C	S	C						C	D	S	F	T	N	C	W	E	L	L	T	CPPC	4	5.46038e-05
989	CPPC	S	V	R	V	D	A	E	I	Y	G	C	D	S	F	T	N	C	W	E	L	L	T	CPPC	4	5.46038e-05
990	CPPC	S	V	S	E	V						C	D	S	F	T	N	C	W	E	L	L	T	CPPC	4	5.46038e-05
991	CPPC	S	E	H	V	T						C	D	S	F	T	N	C	W	E	L	L	T	CPPC	4	5.46038e-05
992	CPPC	S	E	P	T	P	A					C	D	S	F	T	N	C	W	E	L	L	T	CPPC	4	5.46038e-05
993	CPPC	S	Y	W	S	L						C	D	S	F	T	N	C	W	E	L	L	T	CPPC	4	5.46038e-05
994	CPPC	S	S	R	S	G	G	R	A	L		C	D	S	F	T	N	C	W	E	L	L	T	CPPC	4	5.46038e-05
995	CPPC	S	S	V	P	D	G	R	E	A		C	D	S	F	T	N	C	W	E	L	L	T	CPPC	4	5.46038e-05
996	CPPC	S	S	E	V	P						C	D	S	F	T	N	C	W	E	L	L	T	CPPC	4	5.46038e-05
997	CPPC	S	S	G	C	I						C	D	S	F	T	N	C	W	E	L	L	T	CPPC	4	5.46038e-05
998	CPPC	S	W	L	V	A	C	S	W	I		C	D	S	F	T	N	C	W	E	L	L	T	CPPC	4	5.46038e-05
999	CPPC	S	C	R	S	P	R	P	R	R		C	D	S	F	T	N	C	W	E	L	L	T	CPPC	4	5.46038e-05
1000	CPPC	S	C	P	V	R						C	D	S	F	T	N	C	W	E	L	L	T	CPPC	7	9.55566e-05
1001	CPPC	S	C	V	S	V	A	E	E	G	R	C	D	S	F	T	N	C	W	E	L	L	T	CPPC	4	5.46038e-05
1002	CPPC	S	C	Y	L	S	R					C	D	S	F	T	N	C	W	E	L	L	T	CPPC	4	5.46038e-05
1003	CPPC	S	L	M	R	A	L	M				C	D	S	F	T	N	C	W	E	L	L	T	CPPC	4	5.46038e-05
1004	CPPC	S	L	L	G	S	V	G				C	D	S	F	T	N	C	W	E	L	L	T	CPPC	4	5.46038e-05
1005	CPPC	S	F	T	D	W	Y					C	D	S	F	T	N	C	W	E	L	L	T	CPPC	4	5.46038e-05
1006	CPPC	S	T	I	S	E	G					C	D	S	F	T	N	C	W	E	L	L	T	CPPC	4	5.46038e-05
1007	CPPC	S	T	G	R	T						C	D	S	F	T	N	C	W	E	L	L	T	CPPC	4	5.46038e-05
1008	CPPC	S	R	Q	N	T	V	L	V			C	D	S	F	T	N	C	W	E	L	L	T	CPPC	4	5.46038e-05
1009	CPPC	S	R	A	L	A	S	P	D	M		C	D	S	F	T	N	C	W	E	L	L	T	CPPC	4	5.46038e-05
1010	CPPC	S	R	G	R	G						C	D	S	F	T	N	C	W	E	L	L	T	CPPC	8	0.000109208
1011	CPPC	S	R	W	R	S	G					C	D	S	F	T	N	C	W	E	L	L	T	CPPC	4	5.46038e-05
1012	CPPC	S	S	V	P	C	L					C	D	S	F	T	N	C	W	E	L	L	T	CPPC	4	5.46038e-05
1013	CPPC	S	M	Y	S	A	L	E				C	D	S	F	T	N	C	W	E	L	L	T	CPPC	4	5.46038e-05
1014	CPPC	S	I	R	D	Q						C	D	S	F	T	N	C	W	E	L	L	T	CPPC	4	5.46038e-05
1015	CPPC	S	I	S	R	N						C	D	S	F	T	N	C	W	E	L	L	T	CPPC	4	5.46038e-05
1016	CPPC	S	H	G	E	R						C	D	S	F	T	N	C	W	E	L	L	T	CPPC	4	5.46038e-05
1017	CPPC	S	P	Q	S	G						C	D	S	F	T	N	C	W	E	L	L	T	CPPC	4	5.46038e-05
1018	CPPC	S	P	L	L	A	L	G	R	W	G	C	D	S	F	T	N	C	W	E	L	L	T	CPPC	4	5.46038e-05
1019	CPPC	S	P	G	S	G						C	D	S	F	T	N	C	W	E	L	L	T	CPPC	6	8.19057e-05
1020	CPPC	S	R	L	M	V	A	R	G	A		C	D	S	F	T	N	C	W	E	L	L	T	CPPC	4	5.46038e-05
1021	CPPC	S	R	A	R	G						C	D	S	F	T	N	C	W	E	L	L	T	CPPC	4	5.46038e-05
1022	CPPC	S	R	F	M	R	V					C	D	S	F	T	N	C	W	E	L	L	T	CPPC	4	5.46038e-05
1023	CPPC	S	R	F	R	R	T					C	D	S	F	T	N	C	W	E	L	L	T	CPPC	4	5.46038e-05
1024	CPPC	S	L	V	R	I	R	S	R	G	E	C	D	S	F	T	N	C	W	E	L	L	T	CPPC	4	5.46038e-05
1025	CPPC	S	L	E	Y	C						C	D	S	F	T	N	C	W	E	L	L	T	CPPC	4	5.46038e-05
1026	CPPC	S	L	S	K	E						C	D	S	F	T	N	C	W	E	L	L	T	CPPC	4	5.46038e-05
1027	CPPC	S	L	R	M	G	E					C	D	S	F	T	N	C	W	E	L	L	T	CPPC	4	5.46038e-05
1028	CPPC	S	A	T	E	L						C	D	S	F	T	N	C	W	E	L	L	T	CPPC	4	5.46038e-05
1029	CPPC	S	A	H	T	I						C	D	S	F	T	N	C	W	E	L	L	T	CPPC	4	5.46038e-05
1030	CPPC	S	A	R	V	R	I	M	W	C		C	D	S	F	T	N	C	W	E	L	L	T	CPPC	4	5.46038e-05
1031	CPPC	S	A	G	L	N	P	W	S	V	P	C	D	S	F	T	N	C	W	E	L	L	T	CPPC	4	5.46038e-05
1032	CPPC	S	A	L	G	R	R	R	C	F		C	D	S	F	T	N	C	W	E	L	L	T	CPPC	4	5.46038e-05
1033	CPPC	S	A	N	L	A	K	S	V	G		C	D	S	F	T	N	C	W	E	L	L	T	CPPC	4	5.46038e-05
1034	CPPC	S	G	Q	P	E						C	D	S	F	T	N	C	W	E	L	L	T	CPPC	4	5.46038e-05
1035	CPPC	S	G	G	Q	A						C	D	S	F	T	N	C	W	E	L	L	T	CPPC	4	5.46038e-05
1036	CPPC	S	G	E	G	S	S					C	D	S	F	T	N	C	W	E	L	L	T	CPPC	4	5.46038e-05
1037	CPPC	S	V	G	R	P	S	L	F	R		C	D	S	F	T	N	C	W	E	L	L	T	CPPC	4	5.46038e-05
1038	CPPC	S	E	H	G	S	R	P	F	V		C	D	S	F	T	N	C	W	E	L	L	T	CPPC	4	5.46038e-05
1039	CPPC	S	E	L	V	S						C	D	S	F	T	N	C	W	E	L	L	T	CPPC	4	5.46038e-05
1040	CPPC	S	S	G	E	E	S	W	L	E	T	C	D	S	F	T	N	C	W	E	L	L	T	CPPC	4	5.46038e-05
1041	CPPC	S	S	V	H	E	G	G	W	L	A	C	D	S	F	T	N	C	W	E	L	L	T	CPPC	4	5.46038e-05
1042	CPPC	S	C	G	P	K	G	L	R	W	A	C	D	S	F	T	N	C	W	E	L	L	T	CPPC	4	5.46038e-05
1043	CPPC	S	C	Y	G	Q						C	D	S	F	T	N	C	W	E	L	L	T	CPPC	4	5.46038e-05
1044	CPPC	S	L	D	Q	E						C	D	S	F	T	N	C	W	E	L	L	T	CPPC	4	5.46038e-05
1045	CPPC	S	L	V	G	L						C	D	S	F	T	N	C	W	E	L	L	T	CPPC	4	5.46038e-05
1046	CPPC	S	F	E	A	G						C	D	S	F	T	N	C	W	E	L	L	T	CPPC	4	5.46038e-05
1047	CPPC	W	K	K	G	P	N	L	S	Y		C	D	S	F	T	N	C	W	E	L	L	T	CPPC	4	5.46038e-05
1048	CPPC	W	T	L	R	V	R	R	G	L		C	D	S	F	T	N	C	W	E	L	L	T	CPPC	4	5.46038e-05
1049	CPPC	W	S	P	G	V						C	D	S	F	T	N	C	W	E	L	L	T	CPPC	4	5.46038e-05
1050	CPPC	W	M	W	W	Y	S					C	D	S	F	T	N	C	W	E	L	L	T	CPPC	4	5.46038e-05
1051	CPPC	W	Q	T	S	F	E	P	W	L	K	C	D	S	F	T	N	C	W	E	L	L	T	CPPC	4	5.46038e-05
1052	CPPC	W	P	H	A	S	Q	P	A	L	G	C	D	S	F	T	N	C	W	E	L	L	T	CPPC	4	5.46038e-05
1053	CPPC	W	P	G	P	E	W	M				C	D	S	F	T	N	C	W	E	L	L	T	CPPC	4	5.46038e-05
1054	CPPC	W	R	L	L	M	A	G	R	F	G	C	D	S	F	T	N	C	W	E	L	L	T	CPPC	4	5.46038e-05
1055	CPPC	W	R	M	G	E	F	E	A	P	A	C	D	S	F	T	N	C	W	E	L	L	T	CPPC	4	5.46038e-05
1056	CPPC	W	R	E	Y	L	A	P	G	E	K	C	D	S	F	T	N	C	W	E	L	L	T	CPPC	4	5.46038e-05
1057	CPPC	W	L	G	G	S	T	S	L	V	M	C	D	S	F	T	N	C	W	E	L	L	T	CPPC	4	5.46038e-05
1058	CPPC	W	A	L	S	A						C	D	S	F	T	N	C	W	E	L	L	T	CPPC	4	5.46038e-05
1059	CPPC	W	G	R	F	L	N	E	R	G		C	D	S	F	T	N	C	W	E	L	L	T	CPPC	4	5.46038e-05
1060	CPPC	W	V	L	R	F						C	D	S	F	T	N	C	W	E	L	L	T	CPPC	4	5.46038e-05
1061	CPPC	W	V	M	E	A	L	S	E	E	R	C	D	S	F	T	N	C	W	E	L	L	T	CPPC	4	5.46038e-05
1062	CPPC	W	V	R	P	A						C	D	S	F	T	N	C	W	E	L	L	T	CPPC	4	5.46038e-05
1063	CPPC	W	S	S	C	T	S	S	W	I	G	C	D	S	F	T	N	C	W	E	L	L	T	CPPC	4	5.46038e-05
1064	CPPC	W	W	W	E	P	R					C	D	S	F	T	N	C	W	E	L	L	T	CPPC	4	5.46038e-05
1065	CPPC	W	F	G	L	S						C	D	S	F	T	N	C	W	E	L	L	T	CPPC	4	5.46038e-05
1066	CPPC	C	K	N	V	V	L	F	G	Y		C	D	S	F	T	N	C	W	E	L	L	T	CPPC	4	5.46038e-05
1067	CPPC	C	R	V	T	R	R	R	S	Q		C	D	S	F	T	N	C	W	E	L	L	T	CPPC	4	5.46038e-05
1068	CPPC	C	M	V	V	W						C	D	S	F	T	N	C	W	E	L	L	T	CPPC	4	5.46038e-05
1069	CPPC	C	M	S	S	T						C	D	S	F	T	N	C	W	E	L	L	T	CPPC	4	5.46038e-05
1070	CPPC	C	I	E	W	S	G	Q	F	V		C	D	S	F	T	N	C	W	E	L	L	T	CPPC	4	5.46038e-05
1071	CPPC	C	H	D	E	G						C	D	S	F	T	N	C	W	E	L	L	T	CPPC	4	5.46038e-05
1072	CPPC	C	P	I	G	W						C	D	S	F	T	N	C	W	E	L	L	T	CPPC	4	5.46038e-05
1073	CPPC	C	P	S	A	R	K					C	D	S	F	T	N	C	W	E	L	L	T	CPPC	4	5.46038e-05
1074	CPPC	C	P	A	K	E	E					C	D	S	F	T	N	C	W	E	L	L	T	CPPC	4	5.46038e-05
1075	CPPC	C	R	L	C	Q	C	C	F	V	C	C	D	S	F	T	N	C	W	E	L	L	T	CPPC	4	5.46038e-05
1076	CPPC	C	R	E	G	R						C	D	S	F	T	N	C	W	E	L	L	T	CPPC	4	5.46038e-05
1077	CPPC	C	L	T	W	Y						C	D	S	F	T	N	C	W	E	L	L	T	CPPC	4	5.46038e-05
1078	CPPC	C	A	A	Q	L						C	D	S	F	T	N	C	W	E	L	L	T	CPPC	4	5.46038e-05
1079	CPPC	C	G	L	G	E	S	A	G	P	L	C	D	S	F	T	N	C	W	E	L	L	T	CPPC	4	5.46038e-05
1080	CPPC	C	G	L	E	T	S	C	A	R	E	C	D	S	F	T	N	C	W	E	L	L	T	CPPC	4	5.46038e-05
1081	CPPC	C	V	D	V	E						C	D	S	F	T	N	C	W	E	L	L	T	CPPC	4	5.46038e-05
1082	CPPC	C	V	P	G	E						C	D	S	F	T	N	C	W	E	L	L	T	CPPC	4	5.46038e-05
1083	CPPC	C	V	F	R	H	L	R	S	F	R	C	D	S	F	T	N	C	W	E	L	L	T	CPPC	4	5.46038e-05
1084	CPPC	C	E	P	T	S	A	K	H	H	P	C	D	S	F	T	N	C	W	E	L	L	T	CPPC	4	5.46038e-05
1085	CPPC	C	E	R	E	K	E	V	G	W	W	C	D	S	F	T	N	C	W	E	L	L	T	CPPC	4	5.46038e-05
1086	CPPC	C	S	G	C	K	G	S	I	E		C	D	S	F	T	N	C	W	E	L	L	T	CPPC	4	5.46038e-05
1087	CPPC	L	T	T	S	R						C	D	S	F	T	N	C	W	E	L	L	T	CPPC	4	5.46038e-05
1088	CPPC	L	R	C	P	V	R	G				C	D	S	F	T	N	C	W	E	L	L	T	CPPC	4	5.46038e-05
1089	CPPC	L	S	P	S	R	G	L	A	L		C	D	S	F	T	N	C	W	E	L	L	T	CPPC	4	5.46038e-05
1090	CPPC	L	S	G	T	S						C	D	S	F	T	N	C	W	E	L	L	T	CPPC	4	5.46038e-05
1091	CPPC	L	Q	R	N	R	K	L	G	R		C	D	S	F	T	N	C	W	E	L	L	T	CPPC	4	5.46038e-05
1092	CPPC	L	P	A	A	S	G	D	S	C	R	C	D	S	F	T	N	C	W	E	L	L	T	CPPC	4	5.46038e-05
1093	CPPC	L	R	V	V	N	W	N	L	R	D	C	D	S	F	T	N	C	W	E	L	L	T	CPPC	4	5.46038e-05
1094	CPPC	L	R	Q	M	A	I	R	P	L		C	D	S	F	T	N	C	W	E	L	L	T	CPPC	4	5.46038e-05
1095	CPPC	L	R	P	R	E	V	P				C	D	S	F	T	N	C	W	E	L	L	T	CPPC	4	5.46038e-05
1096	CPPC	L	L	S	V	H	R	L				C	D	S	F	T	N	C	W	E	L	L	T	CPPC	4	5.46038e-05
1097	CPPC	L	E	E	R	R	P	E	H	L		C	D	S	F	T	N	C	W	E	L	L	T	CPPC	4	5.46038e-05
1098	CPPC	L	A	S	E	G						C	D	S	F	T	N	C	W	E	L	L	T	CPPC	4	5.46038e-05
1099	CPPC	L	A	P	V	R	G	R				C	D	S	F	T	N	C	W	E	L	L	T	CPPC	4	5.46038e-05
1100	CPPC	L	A	A	P	L						C	D	S	F	T	N	C	W	E	L	L	T	CPPC	4	5.46038e-05
1101	CPPC	L	A	S	A	W	V	E	S	E		C	D	S	F	T	N	C	W	E	L	L	T	CPPC	4	5.46038e-05
1102	CPPC	L	G	R	R	Q	S	A	G	S	G	C	D	S	F	T	N	C	W	E	L	L	T	CPPC	4	5.46038e-05
1103	CPPC	L	G	P	E	R						C	D	S	F	T	N	C	W	E	L	L	T	CPPC	4	5.46038e-05
1104	CPPC	L	V	Q	W	G						C	D	S	F	T	N	C	W	E	L	L	T	CPPC	4	5.46038e-05
1105	CPPC	L	S	E	L	I	G	M	V	A	W	C	D	S	F	T	N	C	W	E	L	L	T	CPPC	4	5.46038e-05
1106	CPPC	F	T	W	A	L						C	D	S	F	T	N	C	W	E	L	L	T	CPPC	4	5.46038e-05
1107	CPPC	F	T	P	K	R						C	D	S	F	T	N	C	W	E	L	L	T	CPPC	4	5.46038e-05
1108	CPPC	F	R	M	A	V	A	R	K	S		C	D	S	F	T	N	C	W	E	L	L	T	CPPC	4	5.46038e-05
1109	CPPC	F	M	G	G	E						C	D	S	F	T	N	C	W	E	L	L	T	CPPC	4	5.46038e-05
1110	CPPC	F	I	G	N	N	E					C	D	S	F	T	N	C	W	E	L	L	T	CPPC	4	5.46038e-05
1111	CPPC	F	Q	E	H	M	P	Y	E	N	L	C	D	S	F	T	N	C	W	E	L	L	T	CPPC	4	5.46038e-05
1112	CPPC	F	R	E	G	S	N	W	S	G		C	D	S	F	T	N	C	W	E	L	L	T	CPPC	4	5.46038e-05
1113	CPPC	F	L	P	A	L	R	L				C	D	S	F	T	N	C	W	E	L	L	T	CPPC	4	5.46038e-05
1114	CPPC	F	A	Q	V	L	T	W	V	L	L	C	D	S	F	T	N	C	W	E	L	L	T	CPPC	4	5.46038e-05
1115	CPPC	F	Y	L	V	S	S	E	L	P	C	C	D	S	F	T	N	C	W	E	L	L	T	CPPC	4	5.46038e-05
1116	CPPC	F	S	P	S	E	S	G	L	C	R	C	D	S	F	T	N	C	W	E	L	L	T	CPPC	4	5.46038e-05
1117	CPPC	F	S	P	V	L	T	S	R	C	R	C	D	S	F	T	N	C	W	E	L	L	T	CPPC	4	5.46038e-05
1118	CPPC	F	C	G	C	V	F	S	Y	E	V	C	D	S	F	T	N	C	W	E	L	L	T	CPPC	4	5.46038e-05
1119	CPPC	F	F	R	P	L						C	D	S	F	T	N	C	W	E	L	L	T	CPPC	4	5.46038e-05
1120	CPPC	K	K	T	I	G	S	Q	R	V		C	D	S	F	T	N	C	W	E	L	L	T	CPPC	3	4.09528e-05
1121	CPPC	K	K	T	P	I	M	F	M	W		C	D	S	F	T	N	C	W	E	L	L	T	CPPC	3	4.09528e-05
1122	CPPC	K	K	T	M	V	R	S	P	M		C	D	S	F	T	N	C	W	E	L	L	T	CPPC	3	4.09528e-05
1123	CPPC	K	K	Q	N	S	E	R	K	W		C	D	S	F	T	N	C	W	E	L	L	T	CPPC	3	4.09528e-05
1124	CPPC	K	K	Y	A	G	N	T	H	G		C	D	S	F	T	N	C	W	E	L	L	T	CPPC	3	4.09528e-05
1125	CPPC	K	N	N	A	F	S	C	I	T		C	D	S	F	T	N	C	W	E	L	L	T	CPPC	3	4.09528e-05
1126	CPPC	K	N	T	R	S	Q	R	S	E		C	D	S	F	T	N	C	W	E	L	L	T	CPPC	3	4.09528e-05
1127	CPPC	K	N	E	Q	R	Y	F	L	E		C	D	S	F	T	N	C	W	E	L	L	T	CPPC	3	4.09528e-05
1128	CPPC	K	T	P	G	G	R	F	C	V		C	D	S	F	T	N	C	W	E	L	L	T	CPPC	3	4.09528e-05
1129	CPPC	K	T	A	P	D	Q	W	D	E		C	D	S	F	T	N	C	W	E	L	L	T	CPPC	3	4.09528e-05
1130	CPPC	K	T	A	C	R	F	T	D	R		C	D	S	F	T	N	C	W	E	L	L	T	CPPC	3	4.09528e-05
1131	CPPC	K	T	V	F	P	C	F	Y	G		C	D	S	F	T	N	C	W	E	L	L	T	CPPC	3	4.09528e-05
1132	CPPC	K	T	V	R	A	R					C	D	S	F	T	N	C	W	E	L	L	T	CPPC	3	4.09528e-05
1133	CPPC	K	T	S	T	F	N	R	R	L		C	D	S	F	T	N	C	W	E	L	L	T	CPPC	3	4.09528e-05
1134	CPPC	K	T	R	Q	F	G	L	L	G	G	C	D	S	F	T	N	C	W	E	L	L	T	CPPC	3	4.09528e-05
1135	CPPC	K	T	W	P	S	Q	S	W	S	Q	C	D	S	F	T	N	C	W	E	L	L	T	CPPC	3	4.09528e-05
1136	CPPC	K	R	K	V	A	Y	S	V	K		C	D	S	F	T	N	C	W	E	L	L	T	CPPC	3	4.09528e-05
1137	CPPC	K	R	S	K	I	T	E	E	C		C	D	S	F	T	N	C	W	E	L	L	T	CPPC	3	4.09528e-05
1138	CPPC	K	S	L	G	F	P	T	L	E		C	D	S	F	T	N	C	W	E	L	L	T	CPPC	3	4.09528e-05
1139	CPPC	K	M	V	Q	C	P	E	S	Q		C	D	S	F	T	N	C	W	E	L	L	T	CPPC	3	4.09528e-05
1140	CPPC	K	M	S	G	V	P	R	P	D		C	D	S	F	T	N	C	W	E	L	L	T	CPPC	3	4.09528e-05
1141	CPPC	K	I	S	G	P						C	D	S	F	T	N	C	W	E	L	L	T	CPPC	3	4.09528e-05
1142	CPPC	K	I	P	V	S	R	S	R	Q		C	D	S	F	T	N	C	W	E	L	L	T	CPPC	3	4.09528e-05
1143	CPPC	K	Q	T	H	P	C	T	R	Q		C	D	S	F	T	N	C	W	E	L	L	T	CPPC	3	4.09528e-05
1144	CPPC	K	Q	T	G	K	L	F	K	F		C	D	S	F	T	N	C	W	E	L	L	T	CPPC	3	4.09528e-05
1145	CPPC	K	Q	I	R	K	G	K	M	N		C	D	S	F	T	N	C	W	E	L	L	T	CPPC	3	4.09528e-05
1146	CPPC	K	H	G	R	V	R	G	G	E	P	C	D	S	F	T	N	C	W	E	L	L	T	CPPC	3	4.09528e-05
1147	CPPC	K	P	S	R	H	W	V	D	C	Q	C	D	S	F	T	N	C	W	E	L	L	T	CPPC	3	4.09528e-05
1148	CPPC	K	R	S	E	M	C	K	E	I	T	C	D	S	F	T	N	C	W	E	L	L	T	CPPC	3	4.09528e-05
1149	CPPC	K	R	A	P	S	R	N	L	S		C	D	S	F	T	N	C	W	E	L	L	T	CPPC	3	4.09528e-05
1150	CPPC	K	R	S	Y	S	R	T	S	G		C	D	S	F	T	N	C	W	E	L	L	T	CPPC	3	4.09528e-05
1151	CPPC	K	R	M	T	V	R	M	K	T		C	D	S	F	T	N	C	W	E	L	L	T	CPPC	3	4.09528e-05
1152	CPPC	K	R	G	I	R						C	D	S	F	T	N	C	W	E	L	L	T	CPPC	3	4.09528e-05
1153	CPPC	K	L	V	R	T	K	K	S	G	E	C	D	S	F	T	N	C	W	E	L	L	T	CPPC	3	4.09528e-05
1154	CPPC	K	L	E	P	A	P	T	E	M		C	D	S	F	T	N	C	W	E	L	L	T	CPPC	3	4.09528e-05
1155	CPPC	K	L	E	A	A	V	N	Q	V		C	D	S	F	T	N	C	W	E	L	L	T	CPPC	3	4.09528e-05
1156	CPPC	K	E	L	F	I	T	E	S	T	T	C	D	S	F	T	N	C	W	E	L	L	T	CPPC	3	4.09528e-05
1157	CPPC	K	D	S	R	E	N	L	A	G		C	D	S	F	T	N	C	W	E	L	L	T	CPPC	3	4.09528e-05
1158	CPPC	K	A	E	P	Q	E	M	V	E		C	D	S	F	T	N	C	W	E	L	L	T	CPPC	3	4.09528e-05
1159	CPPC	K	A	N	R	V	R	F	K	N		C	D	S	F	T	N	C	W	E	L	L	T	CPPC	3	4.09528e-05
1160	CPPC	K	A	Q	S	S						C	D	S	F	T	N	C	W	E	L	L	T	CPPC	3	4.09528e-05
1161	CPPC	K	G	Q	L	Y	W	E	A	R		C	D	S	F	T	N	C	W	E	L	L	T	CPPC	3	4.09528e-05
1162	CPPC	K	G	R	A	L	C	R	I	A	Q	C	D	S	F	T	N	C	W	E	L	L	T	CPPC	3	4.09528e-05
1163	CPPC	K	G	E	T	L	P	R	R	D		C	D	S	F	T	N	C	W	E	L	L	T	CPPC	3	4.09528e-05
1164	CPPC	K	G	S	R	T	E	T	R	E		C	D	S	F	T	N	C	W	E	L	L	T	CPPC	3	4.09528e-05
1165	CPPC	K	G	S	Y	T	Q	R	P	R	Y	C	D	S	F	T	N	C	W	E	L	L	T	CPPC	3	4.09528e-05
1166	CPPC	K	G	W	L	V	W	E	E	A		C	D	S	F	T	N	C	W	E	L	L	T	CPPC	3	4.09528e-05
1167	CPPC	K	G	L	V	F	A	G	R	R	V	C	D	S	F	T	N	C	W	E	L	L	T	CPPC	3	4.09528e-05
1168	CPPC	K	G	L	S	G	G	E	G	L		C	D	S	F	T	N	C	W	E	L	L	T	CPPC	3	4.09528e-05
1169	CPPC	K	V	M	H	L	I	E	E	G	G	C	D	S	F	T	N	C	W	E	L	L	T	CPPC	3	4.09528e-05
1170	CPPC	K	V	P	M	P	H	L	P	W		C	D	S	F	T	N	C	W	E	L	L	T	CPPC	3	4.09528e-05
1171	CPPC	K	V	Y	Q	A	W	T	F	E		C	D	S	F	T	N	C	W	E	L	L	T	CPPC	3	4.09528e-05
1172	CPPC	K	V	A	A	L	S	H	L	A		C	D	S	F	T	N	C	W	E	L	L	T	CPPC	3	4.09528e-05
1173	CPPC	K	E	S	H	T	V					C	D	S	F	T	N	C	W	E	L	L	T	CPPC	3	4.09528e-05
1174	CPPC	K	Y	N	V	S	K	W	R	E		C	D	S	F	T	N	C	W	E	L	L	T	CPPC	3	4.09528e-05
1175	CPPC	K	Y	G	E	S	V					C	D	S	F	T	N	C	W	E	L	L	T	CPPC	3	4.09528e-05
1176	CPPC	K	S	T	A	G	W	S	G	M		C	D	S	F	T	N	C	W	E	L	L	T	CPPC	3	4.09528e-05
1177	CPPC	K	S	D	Y	M	L	S	S	V	K	C	D	S	F	T	N	C	W	E	L	L	T	CPPC	3	4.09528e-05
1178	CPPC	K	S	L	T	P	R	P	W	V		C	D	S	F	T	N	C	W	E	L	L	T	CPPC	3	4.09528e-05
1179	CPPC	K	S	R	R	W						C	D	S	F	T	N	C	W	E	L	L	T	CPPC	3	4.09528e-05
1180	CPPC	K	S	S	R	N	T	A	V	N	R	C	D	S	F	T	N	C	W	E	L	L	T	CPPC	3	4.09528e-05
1181	CPPC	K	L	E	S	L	V	Q	L	N		C	D	S	F	T	N	C	W	E	L	L	T	CPPC	3	4.09528e-05
1182	CPPC	K	F	V	A	E	E	S	R	L		C	D	S	F	T	N	C	W	E	L	L	T	CPPC	3	4.09528e-05
1183	CPPC	N	K	K	T	T	Q	K	N	Q		C	D	S	F	T	N	C	W	E	L	L	T	CPPC	3	4.09528e-05
1184	CPPC	N	K	K	V	C	L	T	H	V		C	D	S	F	T	N	C	W	E	L	L	T	CPPC	3	4.09528e-05
1185	CPPC	N	K	T	R	H	S	N	R	Y		C	D	S	F	T	N	C	W	E	L	L	T	CPPC	3	4.09528e-05
1186	CPPC	N	K	T	Y	Q	R	N	N	S		C	D	S	F	T	N	C	W	E	L	L	T	CPPC	3	4.09528e-05
1187	CPPC	N	K	H	G	V	S	K	G	E		C	D	S	F	T	N	C	W	E	L	L	T	CPPC	3	4.09528e-05
1188	CPPC	N	K	G	V	R	A	K	R	R		C	D	S	F	T	N	C	W	E	L	L	T	CPPC	3	4.09528e-05
1189	CPPC	N	N	I	P	L	R	E	W	K		C	D	S	F	T	N	C	W	E	L	L	T	CPPC	3	4.09528e-05
1190	CPPC	N	T	Q	E	Y	R	E	D	L	A	C	D	S	F	T	N	C	W	E	L	L	T	CPPC	3	4.09528e-05
1191	CPPC	N	R	R	D	F	F	L	G	I		C	D	S	F	T	N	C	W	E	L	L	T	CPPC	3	4.09528e-05
1192	CPPC	N	R	I	P	S	E	H	D	R	F	C	D	S	F	T	N	C	W	E	L	L	T	CPPC	3	4.09528e-05
1193	CPPC	N	R	A	W	E	D	R	R	R		C	D	S	F	T	N	C	W	E	L	L	T	CPPC	3	4.09528e-05
1194	CPPC	N	R	G	M	N	I	P	W	I		C	D	S	F	T	N	C	W	E	L	L	T	CPPC	3	4.09528e-05
1195	CPPC	N	S	A	S	P	C	P	A	W		C	D	S	F	T	N	C	W	E	L	L	T	CPPC	3	4.09528e-05
1196	CPPC	N	S	V	G	R	G	R				C	D	S	F	T	N	C	W	E	L	L	T	CPPC	3	4.09528e-05
1197	CPPC	N	I	Q	R	M	P					C	D	S	F	T	N	C	W	E	L	L	T	CPPC	3	4.09528e-05
1198	CPPC	N	I	E	D	D	S	T	T	R		C	D	S	F	T	N	C	W	E	L	L	T	CPPC	3	4.09528e-05
1199	CPPC	N	I	S	G	R	L	Q	V	G		C	D	S	F	T	N	C	W	E	L	L	T	CPPC	3	4.09528e-05
1200	CPPC	N	Q	P	S	A	S	S	I	R		C	D	S	F	T	N	C	W	E	L	L	T	CPPC	3	4.09528e-05
1201	CPPC	N	H	K	A	Y	A	E	Q	G		C	D	S	F	T	N	C	W	E	L	L	T	CPPC	3	4.09528e-05
1202	CPPC	N	P	T	E	E	S	V	D	S	D	C	D	S	F	T	N	C	W	E	L	L	T	CPPC	3	4.09528e-05
1203	CPPC	N	P	I	W	T	H	V	D	G	R	C	D	S	F	T	N	C	W	E	L	L	T	CPPC	3	4.09528e-05
1204	CPPC	N	P	V	R	S						C	D	S	F	T	N	C	W	E	L	L	T	CPPC	3	4.09528e-05
1205	CPPC	N	P	F	P	V						C	D	S	F	T	N	C	W	E	L	L	T	CPPC	3	4.09528e-05
1206	CPPC	N	P	F	S	P	P	R	G	N	G	C	D	S	F	T	N	C	W	E	L	L	T	CPPC	3	4.09528e-05
1207	CPPC	N	R	R	G	S	P	T	W	W		C	D	S	F	T	N	C	W	E	L	L	T	CPPC	3	4.09528e-05
1208	CPPC	N	R	R	C	P	S	C	A	T		C	D	S	F	T	N	C	W	E	L	L	T	CPPC	3	4.09528e-05
1209	CPPC	N	R	I	S	S	S	K	S	G		C	D	S	F	T	N	C	W	E	L	L	T	CPPC	3	4.09528e-05
1210	CPPC	N	R	H	K	L						C	D	S	F	T	N	C	W	E	L	L	T	CPPC	3	4.09528e-05
1211	CPPC	N	R	P	R	S	G	V	R	G	G	C	D	S	F	T	N	C	W	E	L	L	T	CPPC	3	4.09528e-05
1212	CPPC	N	R	P	R	A	L	L	A	G	T	C	D	S	F	T	N	C	W	E	L	L	T	CPPC	3	4.09528e-05
1213	CPPC	N	R	A	R	R	R	R	R	W		C	D	S	F	T	N	C	W	E	L	L	T	CPPC	3	4.09528e-05
1214	CPPC	N	R	G	R	L	S	S	R	E		C	D	S	F	T	N	C	W	E	L	L	T	CPPC	3	4.09528e-05
1215	CPPC	N	R	V	T	A	S	R	G	E		C	D	S	F	T	N	C	W	E	L	L	T	CPPC	3	4.09528e-05
1216	CPPC	N	R	K	T	P	L	T	P	R		C	D	S	F	T	N	C	W	E	L	L	T	CPPC	3	4.09528e-05
1217	CPPC	N	R	R	P	W	H	L	D	V		C	D	S	F	T	N	C	W	E	L	L	T	CPPC	3	4.09528e-05
1218	CPPC	N	R	M	T	K	L	P	T	K		C	D	S	F	T	N	C	W	E	L	L	T	CPPC	3	4.09528e-05
1219	CPPC	N	R	V	S	A	L	C	G	A	E	C	D	S	F	T	N	C	W	E	L	L	T	CPPC	3	4.09528e-05
1220	CPPC	N	R	Y	R	G	R	K	A	S		C	D	S	F	T	N	C	W	E	L	L	T	CPPC	3	4.09528e-05
1221	CPPC	N	L	N	N	S	S	R	G	R		C	D	S	F	T	N	C	W	E	L	L	T	CPPC	3	4.09528e-05
1222	CPPC	N	L	S	E	I	E	I	G	V	G	C	D	S	F	T	N	C	W	E	L	L	T	CPPC	3	4.09528e-05
1223	CPPC	N	L	P	N	P	E	E	T	D		C	D	S	F	T	N	C	W	E	L	L	T	CPPC	3	4.09528e-05
1224	CPPC	N	L	K	E	S	V	H	I	D		C	D	S	F	T	N	C	W	E	L	L	T	CPPC	3	4.09528e-05
1225	CPPC	N	L	P	R	S	E					C	D	S	F	T	N	C	W	E	L	L	T	CPPC	3	4.09528e-05
1226	CPPC	N	D	M	P	A	S	L	T	S		C	D	S	F	T	N	C	W	E	L	L	T	CPPC	3	4.09528e-05
1227	CPPC	N	D	A	T	F	S					C	D	S	F	T	N	C	W	E	L	L	T	CPPC	3	4.09528e-05
1228	CPPC	N	A	Q	R	R	S					C	D	S	F	T	N	C	W	E	L	L	T	CPPC	3	4.09528e-05
1229	CPPC	N	A	R	P	W						C	D	S	F	T	N	C	W	E	L	L	T	CPPC	3	4.09528e-05
1230	CPPC	N	A	E	S	E						C	D	S	F	T	N	C	W	E	L	L	T	CPPC	3	4.09528e-05
1231	CPPC	N	G	V	K	L	F	L	A	G		C	D	S	F	T	N	C	W	E	L	L	T	CPPC	3	4.09528e-05
1232	CPPC	N	G	P	K	S	E	R				C	D	S	F	T	N	C	W	E	L	L	T	CPPC	3	4.09528e-05
1233	CPPC	N	V	R	I	R	S	R	L	L		C	D	S	F	T	N	C	W	E	L	L	T	CPPC	3	4.09528e-05
1234	CPPC	N	E	R	A	A						C	D	S	F	T	N	C	W	E	L	L	T	CPPC	3	4.09528e-05
1235	CPPC	N	Y	L	T	T	S	G	M	N	G	C	D	S	F	T	N	C	W	E	L	L	T	CPPC	3	4.09528e-05
1236	CPPC	N	Y	C	S	L	A					C	D	S	F	T	N	C	W	E	L	L	T	CPPC	3	4.09528e-05
1237	CPPC	N	Y	F	P	L	M	S	S	L	A	C	D	S	F	T	N	C	W	E	L	L	T	CPPC	3	4.09528e-05
1238	CPPC	N	S	R	R	S	R	L	L	S	P	C	D	S	F	T	N	C	W	E	L	L	T	CPPC	3	4.09528e-05
1239	CPPC	N	W	V	Q	K	Q	R	N	R	G	C	D	S	F	T	N	C	W	E	L	L	T	CPPC	3	4.09528e-05
1240	CPPC	N	C	R	S	E	T	V	R	C	T	C	D	S	F	T	N	C	W	E	L	L	T	CPPC	3	4.09528e-05
1241	CPPC	N	C	D	S	C	L	T	K	H		C	D	S	F	T	N	C	W	E	L	L	T	CPPC	3	4.09528e-05
1242	CPPC	N	C	W	G	P	E					C	D	S	F	T	N	C	W	E	L	L	T	CPPC	3	4.09528e-05
1243	CPPC	N	L	A	I	E	E	V	H	V	P	C	D	S	F	T	N	C	W	E	L	L	T	CPPC	3	4.09528e-05
1244	CPPC	N	F	E	R	T						C	D	S	F	T	N	C	W	E	L	L	T	CPPC	3	4.09528e-05
1245	CPPC	T	T	S	M	R	D	R	W	V		C	D	S	F	T	N	C	W	E	L	L	T	CPPC	3	4.09528e-05
1246	CPPC	T	K	N	T	T						C	D	S	F	T	N	C	W	E	L	L	T	CPPC	3	4.09528e-05
1247	CPPC	T	K	T	I	L	P	M	A	E		C	D	S	F	T	N	C	W	E	L	L	T	CPPC	3	4.09528e-05
1248	CPPC	T	N	R	S	L	P	K	A	R		C	D	S	F	T	N	C	W	E	L	L	T	CPPC	3	4.09528e-05
1249	CPPC	T	N	R	V	G	E	M	G	T		C	D	S	F	T	N	C	W	E	L	L	T	CPPC	3	4.09528e-05
1250	CPPC	T	N	V	D	S	H					C	D	S	F	T	N	C	W	E	L	L	T	CPPC	3	4.09528e-05
1251	CPPC	T	T	N	Y	K	C	R	V	G		C	D	S	F	T	N	C	W	E	L	L	T	CPPC	3	4.09528e-05
1252	CPPC	T	T	T	G	G	E	M	R	W		C	D	S	F	T	N	C	W	E	L	L	T	CPPC	3	4.09528e-05
1253	CPPC	T	T	P	S	R	R	M	L	L		C	D	S	F	T	N	C	W	E	L	L	T	CPPC	3	4.09528e-05
1254	CPPC	T	T	Y	E	G						C	D	S	F	T	N	C	W	E	L	L	T	CPPC	3	4.09528e-05
1255	CPPC	T	T	A	L	A						C	D	S	F	T	N	C	W	E	L	L	T	CPPC	3	4.09528e-05
1256	CPPC	T	T	A	A	R	P	K	R	V		C	D	S	F	T	N	C	W	E	L	L	T	CPPC	3	4.09528e-05
1257	CPPC	T	T	G	C	P	G	P	P	R		C	D	S	F	T	N	C	W	E	L	L	T	CPPC	3	4.09528e-05
1258	CPPC	T	R	T	E	G						C	D	S	F	T	N	C	W	E	L	L	T	CPPC	3	4.09528e-05
1259	CPPC	T	R	R	L	G	R	L	L	G		C	D	S	F	T	N	C	W	E	L	L	T	CPPC	3	4.09528e-05
1260	CPPC	T	R	A	L	S	Q	R	Q	R		C	D	S	F	T	N	C	W	E	L	L	T	CPPC	3	4.09528e-05
1261	CPPC	T	R	G	P	W						C	D	S	F	T	N	C	W	E	L	L	T	CPPC	3	4.09528e-05
1262	CPPC	T	R	G	R	R	G					C	D	S	F	T	N	C	W	E	L	L	T	CPPC	3	4.09528e-05
1263	CPPC	T	R	V	Q	L	L	T	S	W		C	D	S	F	T	N	C	W	E	L	L	T	CPPC	3	4.09528e-05
1264	CPPC	T	R	Y	E	R						C	D	S	F	T	N	C	W	E	L	L	T	CPPC	3	4.09528e-05
1265	CPPC	T	R	L	R	L	W					C	D	S	F	T	N	C	W	E	L	L	T	CPPC	3	4.09528e-05
1266	CPPC	T	S	I	W	L	P	T	L	N		C	D	S	F	T	N	C	W	E	L	L	T	CPPC	3	4.09528e-05
1267	CPPC	T	S	R	R	L						C	D	S	F	T	N	C	W	E	L	L	T	CPPC	3	4.09528e-05
1268	CPPC	T	M	S	T	E	S	M	G	R	F	C	D	S	F	T	N	C	W	E	L	L	T	CPPC	3	4.09528e-05
1269	CPPC	T	I	T	T	L	G	M	E	T		C	D	S	F	T	N	C	W	E	L	L	T	CPPC	3	4.09528e-05
1270	CPPC	T	I	R	R	F						C	D	S	F	T	N	C	W	E	L	L	T	CPPC	3	4.09528e-05
1271	CPPC	T	I	R	L	R						C	D	S	F	T	N	C	W	E	L	L	T	CPPC	3	4.09528e-05
1272	CPPC	T	I	E	V	E	S	S	A	S		C	D	S	F	T	N	C	W	E	L	L	T	CPPC	3	4.09528e-05
1273	CPPC	T	I	S	E	L	V	S	R	Q	T	C	D	S	F	T	N	C	W	E	L	L	T	CPPC	3	4.09528e-05
1274	CPPC	T	H	P	S	V	D	P	E	L		C	D	S	F	T	N	C	W	E	L	L	T	CPPC	3	4.09528e-05
1275	CPPC	T	P	R	E	Q	E	K	D	R	D	C	D	S	F	T	N	C	W	E	L	L	T	CPPC	3	4.09528e-05
1276	CPPC	T	P	L	Q	A						C	D	S	F	T	N	C	W	E	L	L	T	CPPC	3	4.09528e-05
1277	CPPC	T	P	L	F	L	A	E	Q	R		C	D	S	F	T	N	C	W	E	L	L	T	CPPC	3	4.09528e-05
1278	CPPC	T	P	R	T	G	F					C	D	S	F	T	N	C	W	E	L	L	T	CPPC	3	4.09528e-05
1279	CPPC	T	P	R	E	R						C	D	S	F	T	N	C	W	E	L	L	T	CPPC	3	4.09528e-05
1280	CPPC	T	P	V	V	R	A	N	S	R		C	D	S	F	T	N	C	W	E	L	L	T	CPPC	3	4.09528e-05
1281	CPPC	T	P	E	G	K	R	T	K	R		C	D	S	F	T	N	C	W	E	L	L	T	CPPC	3	4.09528e-05
1282	CPPC	T	P	S	R	L	L	G	Y	G	A	C	D	S	F	T	N	C	W	E	L	L	T	CPPC	3	4.09528e-05
1283	CPPC	T	R	R	P	S	P	R				C	D	S	F	T	N	C	W	E	L	L	T	CPPC	3	4.09528e-05
1284	CPPC	T	R	R	A	G	A					C	D	S	F	T	N	C	W	E	L	L	T	CPPC	3	4.09528e-05
1285	CPPC	T	R	R	E	K						C	D	S	F	T	N	C	W	E	L	L	T	CPPC	3	4.09528e-05
1286	CPPC	T	R	V	G	L	G	T	S	S	H	C	D	S	F	T	N	C	W	E	L	L	T	CPPC	3	4.09528e-05
1287	CPPC	T	R	F	L	I	W	T	T	T		C	D	S	F	T	N	C	W	E	L	L	T	CPPC	3	4.09528e-05
1288	CPPC	T	R	S	V	N						C	D	S	F	T	N	C	W	E	L	L	T	CPPC	3	4.09528e-05
1289	CPPC	T	R	G	S	V						C	D	S	F	T	N	C	W	E	L	L	T	CPPC	3	4.09528e-05
1290	CPPC	T	L	F	R	V						C	D	S	F	T	N	C	W	E	L	L	T	CPPC	3	4.09528e-05
1291	CPPC	T	E	E	V	G	E	C	H	R		C	D	S	F	T	N	C	W	E	L	L	T	CPPC	3	4.09528e-05
1292	CPPC	T	E	S	E	L						C	D	S	F	T	N	C	W	E	L	L	T	CPPC	3	4.09528e-05
1293	CPPC	T	E	C	C	E						C	D	S	F	T	N	C	W	E	L	L	T	CPPC	3	4.09528e-05
1294	CPPC	T	D	E	M	E						C	D	S	F	T	N	C	W	E	L	L	T	CPPC	3	4.09528e-05
1295	CPPC	T	A	A	G	Q	S	R	R	I		C	D	S	F	T	N	C	W	E	L	L	T	CPPC	3	4.09528e-05
1296	CPPC	T	A	G	H	S	L	R				C	D	S	F	T	N	C	W	E	L	L	T	CPPC	3	4.09528e-05
1297	CPPC	T	A	G	A	L	S	K	G	W		C	D	S	F	T	N	C	W	E	L	L	T	CPPC	3	4.09528e-05
1298	CPPC	T	A	G	P	L	P	E	W	A	A	C	D	S	F	T	N	C	W	E	L	L	T	CPPC	3	4.09528e-05
1299	CPPC	T	A	T	W	Y						C	D	S	F	T	N	C	W	E	L	L	T	CPPC	3	4.09528e-05
1300	CPPC	T	A	T	A	K	L	E	G	L	I	C	D	S	F	T	N	C	W	E	L	L	T	CPPC	3	4.09528e-05
1301	CPPC	T	A	V	Q	A	L	L	I	G	Y	C	D	S	F	T	N	C	W	E	L	L	T	CPPC	3	4.09528e-05
1302	CPPC	T	A	V	E	E	C	N	F	W	F	C	D	S	F	T	N	C	W	E	L	L	T	CPPC	3	4.09528e-05
1303	CPPC	T	G	Q	R	P	I	C	H	S	S	C	D	S	F	T	N	C	W	E	L	L	T	CPPC	3	4.09528e-05
1304	CPPC	T	G	P	H	P						C	D	S	F	T	N	C	W	E	L	L	T	CPPC	3	4.09528e-05
1305	CPPC	T	G	S	S	I	R	S	R	W		C	D	S	F	T	N	C	W	E	L	L	T	CPPC	3	4.09528e-05
1306	CPPC	T	G	R	A	E	V					C	D	S	F	T	N	C	W	E	L	L	T	CPPC	3	4.09528e-05
1307	CPPC	T	G	R	G	E						C	D	S	F	T	N	C	W	E	L	L	T	CPPC	3	4.09528e-05
1308	CPPC	T	G	G	N	A						C	D	S	F	T	N	C	W	E	L	L	T	CPPC	3	4.09528e-05
1309	CPPC	T	G	S	F	Q	Y	P	W	Y	P	C	D	S	F	T	N	C	W	E	L	L	T	CPPC	3	4.09528e-05
1310	CPPC	T	G	L	A	A	R	R	E	A	W	C	D	S	F	T	N	C	W	E	L	L	T	CPPC	3	4.09528e-05
1311	CPPC	T	V	S	S	L						C	D	S	F	T	N	C	W	E	L	L	T	CPPC	3	4.09528e-05
1312	CPPC	T	V	W	L	G						C	D	S	F	T	N	C	W	E	L	L	T	CPPC	3	4.09528e-05
1313	CPPC	T	V	T	T	R	R	C	L	S		C	D	S	F	T	N	C	W	E	L	L	T	CPPC	3	4.09528e-05
1314	CPPC	T	E	K	S	Q						C	D	S	F	T	N	C	W	E	L	L	T	CPPC	3	4.09528e-05
1315	CPPC	T	E	N	E	P	L					C	D	S	F	T	N	C	W	E	L	L	T	CPPC	3	4.09528e-05
1316	CPPC	T	E	T	T	A						C	D	S	F	T	N	C	W	E	L	L	T	CPPC	3	4.09528e-05
1317	CPPC	T	E	L	L	V	G	W	W	V		C	D	S	F	T	N	C	W	E	L	L	T	CPPC	3	4.09528e-05
1318	CPPC	T	E	A	S	T	L	Q	S	V	W	C	D	S	F	T	N	C	W	E	L	L	T	CPPC	3	4.09528e-05
1319	CPPC	T	E	L	S	E	L	R	V	E		C	D	S	F	T	N	C	W	E	L	L	T	CPPC	3	4.09528e-05
1320	CPPC	T	E	L	W	S	W	Y	G	V		C	D	S	F	T	N	C	W	E	L	L	T	CPPC	3	4.09528e-05
1321	CPPC	T	Y	Q	E	R	P	P	R	R		C	D	S	F	T	N	C	W	E	L	L	T	CPPC	3	4.09528e-05
1322	CPPC	T	Y	L	P	T						C	D	S	F	T	N	C	W	E	L	L	T	CPPC	3	4.09528e-05
1323	CPPC	T	S	T	L	E	V					C	D	S	F	T	N	C	W	E	L	L	T	CPPC	3	4.09528e-05
1324	CPPC	T	S	P	S	I						C	D	S	F	T	N	C	W	E	L	L	T	CPPC	3	4.09528e-05
1325	CPPC	T	S	L	P	F	C	Y	G	N		C	D	S	F	T	N	C	W	E	L	L	T	CPPC	3	4.09528e-05
1326	CPPC	T	S	E	S	W						C	D	S	F	T	N	C	W	E	L	L	T	CPPC	3	4.09528e-05
1327	CPPC	T	S	D	M	E						C	D	S	F	T	N	C	W	E	L	L	T	CPPC	3	4.09528e-05
1328	CPPC	T	S	C	G	Q						C	D	S	F	T	N	C	W	E	L	L	T	CPPC	3	4.09528e-05
1329	CPPC	T	S	T	R	Y	H	T	L	E		C	D	S	F	T	N	C	W	E	L	L	T	CPPC	3	4.09528e-05
1330	CPPC	T	W	R	L	T	R	L				C	D	S	F	T	N	C	W	E	L	L	T	CPPC	3	4.09528e-05
1331	CPPC	T	W	L	L	T	P	R	I	S	G	C	D	S	F	T	N	C	W	E	L	L	T	CPPC	3	4.09528e-05
1332	CPPC	T	W	E	Q	T	Y	P	S	R	E	C	D	S	F	T	N	C	W	E	L	L	T	CPPC	3	4.09528e-05
1333	CPPC	T	W	S	V	L	S	G	P	Y	G	C	D	S	F	T	N	C	W	E	L	L	T	CPPC	3	4.09528e-05
1334	CPPC	T	C	P	E	L	R	L				C	D	S	F	T	N	C	W	E	L	L	T	CPPC	3	4.09528e-05
1335	CPPC	T	C	L	H	V	R	L	A	F		C	D	S	F	T	N	C	W	E	L	L	T	CPPC	3	4.09528e-05
1336	CPPC	T	C	W	T	E						C	D	S	F	T	N	C	W	E	L	L	T	CPPC	3	4.09528e-05
1337	CPPC	T	L	T	V	T	P	Q	E	G		C	D	S	F	T	N	C	W	E	L	L	T	CPPC	3	4.09528e-05
1338	CPPC	T	L	M	P	E	G					C	D	S	F	T	N	C	W	E	L	L	T	CPPC	3	4.09528e-05
1339	CPPC	T	L	Q	L	R	S	L	R	R		C	D	S	F	T	N	C	W	E	L	L	T	CPPC	3	4.09528e-05
1340	CPPC	T	L	Q	E	G						C	D	S	F	T	N	C	W	E	L	L	T	CPPC	3	4.09528e-05
1341	CPPC	T	L	R	R	G						C	D	S	F	T	N	C	W	E	L	L	T	CPPC	3	4.09528e-05
1342	CPPC	T	L	V	C	P	P	E				C	D	S	F	T	N	C	W	E	L	L	T	CPPC	3	4.09528e-05
1343	CPPC	T	L	E	Q	P	M	G				C	D	S	F	T	N	C	W	E	L	L	T	CPPC	3	4.09528e-05
1344	CPPC	T	K	I	S	V	W	R	I	G		C	D	S	F	T	N	C	W	E	L	L	T	CPPC	3	4.09528e-05
1345	CPPC	T	K	A	Q	C	L	G				C	D	S	F	T	N	C	W	E	L	L	T	CPPC	3	4.09528e-05
1346	CPPC	T	K	V	N	Y	T	N	K	E		C	D	S	F	T	N	C	W	E	L	L	T	CPPC	3	4.09528e-05
1347	CPPC	T	N	R	G	C	R	L				C	D	S	F	T	N	C	W	E	L	L	T	CPPC	3	4.09528e-05
1348	CPPC	T	T	R	L	D	R					C	D	S	F	T	N	C	W	E	L	L	T	CPPC	3	4.09528e-05
1349	CPPC	T	T	S	G	I	E					C	D	S	F	T	N	C	W	E	L	L	T	CPPC	3	4.09528e-05
1350	CPPC	T	T	C	M	F	L	F	R	E	A	C	D	S	F	T	N	C	W	E	L	L	T	CPPC	3	4.09528e-05
1351	CPPC	T	T	I	S	L	E	W	S	E		C	D	S	F	T	N	C	W	E	L	L	T	CPPC	3	4.09528e-05
1352	CPPC	T	R	L	A	G	L	S	W	R		C	D	S	F	T	N	C	W	E	L	L	T	CPPC	3	4.09528e-05
1353	CPPC	T	R	S	D	R	K	S	V	L		C	D	S	F	T	N	C	W	E	L	L	T	CPPC	3	4.09528e-05
1354	CPPC	T	S	R	A	Q	R	C	R	W		C	D	S	F	T	N	C	W	E	L	L	T	CPPC	3	4.09528e-05
1355	CPPC	T	S	R	L	G	G	L	V	R		C	D	S	F	T	N	C	W	E	L	L	T	CPPC	3	4.09528e-05
1356	CPPC	T	M	P	Y	P	E	Q	Y	H		C	D	S	F	T	N	C	W	E	L	L	T	CPPC	3	4.09528e-05
1357	CPPC	T	M	L	E	T	S	L	G	L	S	C	D	S	F	T	N	C	W	E	L	L	T	CPPC	3	4.09528e-05
1358	CPPC	T	M	S	P	L	A	S				C	D	S	F	T	N	C	W	E	L	L	T	CPPC	3	4.09528e-05
1359	CPPC	T	Q	R	P	T	T	P	G	R	R	C	D	S	F	T	N	C	W	E	L	L	T	CPPC	3	4.09528e-05
1360	CPPC	T	Q	G	R	I						C	D	S	F	T	N	C	W	E	L	L	T	CPPC	3	4.09528e-05
1361	CPPC	T	Q	V	G	F	R					C	D	S	F	T	N	C	W	E	L	L	T	CPPC	3	4.09528e-05
1362	CPPC	T	Q	Y	S	G	L	S	R	E		C	D	S	F	T	N	C	W	E	L	L	T	CPPC	3	4.09528e-05
1363	CPPC	T	Q	W	S	S	R	R				C	D	S	F	T	N	C	W	E	L	L	T	CPPC	3	4.09528e-05
1364	CPPC	T	H	G	Q	T	R	S	R	A	E	C	D	S	F	T	N	C	W	E	L	L	T	CPPC	3	4.09528e-05
1365	CPPC	T	P	I	Y	K	E	L	A	G	I	C	D	S	F	T	N	C	W	E	L	L	T	CPPC	3	4.09528e-05
1366	CPPC	T	P	G	V	R	G	R				C	D	S	F	T	N	C	W	E	L	L	T	CPPC	3	4.09528e-05
1367	CPPC	T	P	F	R	V	V	V	G	G	P	C	D	S	F	T	N	C	W	E	L	L	T	CPPC	3	4.09528e-05
1368	CPPC	T	P	R	V	K	H	H	S	E		C	D	S	F	T	N	C	W	E	L	L	T	CPPC	3	4.09528e-05
1369	CPPC	T	R	K	S	E	Q	L	S	R		C	D	S	F	T	N	C	W	E	L	L	T	CPPC	3	4.09528e-05
1370	CPPC	T	R	E	P	R	Q	E	S	L		C	D	S	F	T	N	C	W	E	L	L	T	CPPC	3	4.09528e-05
1371	CPPC	T	R	Q	I	L	S	P	A	W		C	D	S	F	T	N	C	W	E	L	L	T	CPPC	3	4.09528e-05
1372	CPPC	T	R	Q	R	W						C	D	S	F	T	N	C	W	E	L	L	T	CPPC	3	4.09528e-05
1373	CPPC	T	R	G	P	M	V	R	P	G	A	C	D	S	F	T	N	C	W	E	L	L	T	CPPC	3	4.09528e-05
1374	CPPC	T	R	G	W	V						C	D	S	F	T	N	C	W	E	L	L	T	CPPC	3	4.09528e-05
1375	CPPC	T	L	S	H	S						C	D	S	F	T	N	C	W	E	L	L	T	CPPC	3	4.09528e-05
1376	CPPC	T	L	A	T	Q	G	K	A	K		C	D	S	F	T	N	C	W	E	L	L	T	CPPC	3	4.09528e-05
1377	CPPC	T	L	I	S	N	G	R				C	D	S	F	T	N	C	W	E	L	L	T	CPPC	3	4.09528e-05
1378	CPPC	T	D	E	R	A	V	E	S	G	C	C	D	S	F	T	N	C	W	E	L	L	T	CPPC	3	4.09528e-05
1379	CPPC	T	A	M	P	S	N	E	G	G		C	D	S	F	T	N	C	W	E	L	L	T	CPPC	3	4.09528e-05
1380	CPPC	T	A	I	V	H	E	N	R	G		C	D	S	F	T	N	C	W	E	L	L	T	CPPC	3	4.09528e-05
1381	CPPC	T	A	G	A	L	R	R	L	E	G	C	D	S	F	T	N	C	W	E	L	L	T	CPPC	3	4.09528e-05
1382	CPPC	T	A	S	D	T	A	I	A	V	V	C	D	S	F	T	N	C	W	E	L	L	T	CPPC	3	4.09528e-05
1383	CPPC	T	A	S	R	E	R	M	W	S		C	D	S	F	T	N	C	W	E	L	L	T	CPPC	3	4.09528e-05
1384	CPPC	T	A	V	L	C						C	D	S	F	T	N	C	W	E	L	L	T	CPPC	3	4.09528e-05
1385	CPPC	T	A	S	M	L	T	S	E	P		C	D	S	F	T	N	C	W	E	L	L	T	CPPC	3	4.09528e-05
1386	CPPC	T	G	E	T	S						C	D	S	F	T	N	C	W	E	L	L	T	CPPC	3	4.09528e-05
1387	CPPC	T	G	K	C	P	R	S	G	G		C	D	S	F	T	N	C	W	E	L	L	T	CPPC	3	4.09528e-05
1388	CPPC	T	G	V	R	P	G	R	N	R	G	C	D	S	F	T	N	C	W	E	L	L	T	CPPC	3	4.09528e-05
1389	CPPC	T	G	E	L	C	S	K	G	L		C	D	S	F	T	N	C	W	E	L	L	T	CPPC	3	4.09528e-05
1390	CPPC	T	G	S	V	R						C	D	S	F	T	N	C	W	E	L	L	T	CPPC	3	4.09528e-05
1391	CPPC	T	G	S	E	A						C	D	S	F	T	N	C	W	E	L	L	T	CPPC	3	4.09528e-05
1392	CPPC	T	V	V	G	V	E	P	L	R		C	D	S	F	T	N	C	W	E	L	L	T	CPPC	3	4.09528e-05
1393	CPPC	T	V	S	Q	G						C	D	S	F	T	N	C	W	E	L	L	T	CPPC	3	4.09528e-05
1394	CPPC	T	E	E	N	P	L					C	D	S	F	T	N	C	W	E	L	L	T	CPPC	3	4.09528e-05
1395	CPPC	T	E	W	R	R						C	D	S	F	T	N	C	W	E	L	L	T	CPPC	3	4.09528e-05
1396	CPPC	T	E	L	V	N	R					C	D	S	F	T	N	C	W	E	L	L	T	CPPC	3	4.09528e-05
1397	CPPC	T	Y	T	D	L						C	D	S	F	T	N	C	W	E	L	L	T	CPPC	3	4.09528e-05
1398	CPPC	T	Y	R	S	F	Y	H	R	D	Y	C	D	S	F	T	N	C	W	E	L	L	T	CPPC	3	4.09528e-05
1399	CPPC	T	S	P	L	L	R	A	P	E	G	C	D	S	F	T	N	C	W	E	L	L	T	CPPC	3	4.09528e-05
1400	CPPC	T	S	L	S	I	R	P	G	E	Q	C	D	S	F	T	N	C	W	E	L	L	T	CPPC	3	4.09528e-05
1401	CPPC	T	S	G	E	R	G	Y	L	L		C	D	S	F	T	N	C	W	E	L	L	T	CPPC	3	4.09528e-05
1402	CPPC	T	S	V	S	S	M	S	A	V	M	C	D	S	F	T	N	C	W	E	L	L	T	CPPC	3	4.09528e-05
1403	CPPC	T	S	E	L	L						C	D	S	F	T	N	C	W	E	L	L	T	CPPC	3	4.09528e-05
1404	CPPC	T	W	D	L	L						C	D	S	F	T	N	C	W	E	L	L	T	CPPC	3	4.09528e-05
1405	CPPC	T	W	S	V	V	R	A	W	Q	D	C	D	S	F	T	N	C	W	E	L	L	T	CPPC	3	4.09528e-05
1406	CPPC	T	F	R	E	T	L	H	P	T	P	C	D	S	F	T	N	C	W	E	L	L	T	CPPC	3	4.09528e-05
1407	CPPC	T	F	L	R	F	L	F	Y	R		C	D	S	F	T	N	C	W	E	L	L	T	CPPC	3	4.09528e-05
1408	CPPC	R	K	K	T	P	Q	L	R	D		C	D	S	F	T	N	C	W	E	L	L	T	CPPC	3	4.09528e-05
1409	CPPC	R	K	T	D	I	N	S	H	E		C	D	S	F	T	N	C	W	E	L	L	T	CPPC	3	4.09528e-05
1410	CPPC	R	N	R	R	T						C	D	S	F	T	N	C	W	E	L	L	T	CPPC	3	4.09528e-05
1411	CPPC	R	N	L	V	P	G	G	T	P	L	C	D	S	F	T	N	C	W	E	L	L	T	CPPC	3	4.09528e-05
1412	CPPC	R	T	K	K	E	G	S	L	E		C	D	S	F	T	N	C	W	E	L	L	T	CPPC	3	4.09528e-05
1413	CPPC	R	T	R	F	G	S	N	G	R		C	D	S	F	T	N	C	W	E	L	L	T	CPPC	3	4.09528e-05
1414	CPPC	R	T	D	A	P	A	L	E	K		C	D	S	F	T	N	C	W	E	L	L	T	CPPC	3	4.09528e-05
1415	CPPC	R	T	T	C	A	T					C	D	S	F	T	N	C	W	E	L	L	T	CPPC	3	4.09528e-05
1416	CPPC	R	T	P	P	K	A	L	G	R		C	D	S	F	T	N	C	W	E	L	L	T	CPPC	3	4.09528e-05
1417	CPPC	R	R	N	P	K	R	S	S	R		C	D	S	F	T	N	C	W	E	L	L	T	CPPC	3	4.09528e-05
1418	CPPC	R	R	M	E	K	L	R	H	R		C	D	S	F	T	N	C	W	E	L	L	T	CPPC	3	4.09528e-05
1419	CPPC	R	R	V	G	V	G	P	R	V	F	C	D	S	F	T	N	C	W	E	L	L	T	CPPC	3	4.09528e-05
1420	CPPC	R	R	L	L	E	R	T	R	Y		C	D	S	F	T	N	C	W	E	L	L	T	CPPC	3	4.09528e-05
1421	CPPC	R	S	Q	R	S	L	A				C	D	S	F	T	N	C	W	E	L	L	T	CPPC	3	4.09528e-05
1422	CPPC	R	M	M	R	G	P	K	S	R		C	D	S	F	T	N	C	W	E	L	L	T	CPPC	3	4.09528e-05
1423	CPPC	R	M	V	K	W	R	L	S	S		C	D	S	F	T	N	C	W	E	L	L	T	CPPC	3	4.09528e-05
1424	CPPC	R	M	E	R	L	V	C	R	T		C	D	S	F	T	N	C	W	E	L	L	T	CPPC	3	4.09528e-05
1425	CPPC	R	M	W	W	T						C	D	S	F	T	N	C	W	E	L	L	T	CPPC	3	4.09528e-05
1426	CPPC	R	I	T	R	Y	N	K				C	D	S	F	T	N	C	W	E	L	L	T	CPPC	3	4.09528e-05
1427	CPPC	R	Q	R	G	S	P	C				C	D	S	F	T	N	C	W	E	L	L	T	CPPC	3	4.09528e-05
1428	CPPC	R	H	W	G	K	R	S	V	P	T	C	D	S	F	T	N	C	W	E	L	L	T	CPPC	3	4.09528e-05
1429	CPPC	R	P	L	I	S	G	R				C	D	S	F	T	N	C	W	E	L	L	T	CPPC	3	4.09528e-05
1430	CPPC	R	P	L	G	H						C	D	S	F	T	N	C	W	E	L	L	T	CPPC	3	4.09528e-05
1431	CPPC	R	P	A	T	S						C	D	S	F	T	N	C	W	E	L	L	T	CPPC	3	4.09528e-05
1432	CPPC	R	R	S	A	P						C	D	S	F	T	N	C	W	E	L	L	T	CPPC	3	4.09528e-05
1433	CPPC	R	R	P	A	L	L	L	A	C		C	D	S	F	T	N	C	W	E	L	L	T	CPPC	3	4.09528e-05
1434	CPPC	R	R	R	R	G						C	D	S	F	T	N	C	W	E	L	L	T	CPPC	3	4.09528e-05
1435	CPPC	R	R	D	Q	P	T	S	R	T	G	C	D	S	F	T	N	C	W	E	L	L	T	CPPC	3	4.09528e-05
1436	CPPC	R	R	D	A	C	R					C	D	S	F	T	N	C	W	E	L	L	T	CPPC	3	4.09528e-05
1437	CPPC	R	R	Y	G	L						C	D	S	F	T	N	C	W	E	L	L	T	CPPC	3	4.09528e-05
1438	CPPC	R	R	S	A	L	R	K	W	W	C	C	D	S	F	T	N	C	W	E	L	L	T	CPPC	3	4.09528e-05
1439	CPPC	R	R	T	I	L	P	S	P	Y	G	C	D	S	F	T	N	C	W	E	L	L	T	CPPC	3	4.09528e-05
1440	CPPC	R	R	M	F	R	R	R	F	W		C	D	S	F	T	N	C	W	E	L	L	T	CPPC	3	4.09528e-05
1441	CPPC	R	R	P	P	L	Q	W	T	R		C	D	S	F	T	N	C	W	E	L	L	T	CPPC	3	4.09528e-05
1442	CPPC	R	R	P	W	P	R	W				C	D	S	F	T	N	C	W	E	L	L	T	CPPC	3	4.09528e-05
1443	CPPC	R	R	A	V	V	W	S	A	W		C	D	S	F	T	N	C	W	E	L	L	T	CPPC	3	4.09528e-05
1444	CPPC	R	R	G	G	V	C	G	E	G	W	C	D	S	F	T	N	C	W	E	L	L	T	CPPC	3	4.09528e-05
1445	CPPC	R	L	P	A	V	R	E	L	Y		C	D	S	F	T	N	C	W	E	L	L	T	CPPC	3	4.09528e-05
1446	CPPC	R	L	S	D	N						C	D	S	F	T	N	C	W	E	L	L	T	CPPC	3	4.09528e-05
1447	CPPC	R	L	C	R	V	G					C	D	S	F	T	N	C	W	E	L	L	T	CPPC	3	4.09528e-05
1448	CPPC	R	L	T	K	Y	G	L	G	G		C	D	S	F	T	N	C	W	E	L	L	T	CPPC	3	4.09528e-05
1449	CPPC	R	L	P	R	G	E					C	D	S	F	T	N	C	W	E	L	L	T	CPPC	3	4.09528e-05
1450	CPPC	R	L	R	K	M	Y	E				C	D	S	F	T	N	C	W	E	L	L	T	CPPC	3	4.09528e-05
1451	CPPC	R	L	V	H	P	M	Q	T	V	R	C	D	S	F	T	N	C	W	E	L	L	T	CPPC	3	4.09528e-05
1452	CPPC	R	D	C	K	G						C	D	S	F	T	N	C	W	E	L	L	T	CPPC	3	4.09528e-05
1453	CPPC	R	A	S	P	R						C	D	S	F	T	N	C	W	E	L	L	T	CPPC	4	5.46038e-05
1454	CPPC	R	A	R	V	N	A	L	V	L		C	D	S	F	T	N	C	W	E	L	L	T	CPPC	3	4.09528e-05
1455	CPPC	R	A	L	I	R	E					C	D	S	F	T	N	C	W	E	L	L	T	CPPC	3	4.09528e-05
1456	CPPC	R	G	T	R	L	W	G	S	E	R	C	D	S	F	T	N	C	W	E	L	L	T	CPPC	3	4.09528e-05
1457	CPPC	R	G	L	E	E						C	D	S	F	T	N	C	W	E	L	L	T	CPPC	3	4.09528e-05
1458	CPPC	R	G	D	Q	I	E	S	L	C	S	C	D	S	F	T	N	C	W	E	L	L	T	CPPC	3	4.09528e-05
1459	CPPC	R	G	G	L	P	H					C	D	S	F	T	N	C	W	E	L	L	T	CPPC	3	4.09528e-05
1460	CPPC	R	G	V	V	M	F	S	G	C		C	D	S	F	T	N	C	W	E	L	L	T	CPPC	3	4.09528e-05
1461	CPPC	R	G	S	E	W	R	R				C	D	S	F	T	N	C	W	E	L	L	T	CPPC	3	4.09528e-05
1462	CPPC	R	G	S	S	S	A	A	L	G	I	C	D	S	F	T	N	C	W	E	L	L	T	CPPC	3	4.09528e-05
1463	CPPC	R	G	L	A	C	R	C	R	C		C	D	S	F	T	N	C	W	E	L	L	T	CPPC	3	4.09528e-05
1464	CPPC	R	V	C	G	A	E	L	R	M		C	D	S	F	T	N	C	W	E	L	L	T	CPPC	3	4.09528e-05
1465	CPPC	R	V	L	V	R	P	R	W	G		C	D	S	F	T	N	C	W	E	L	L	T	CPPC	3	4.09528e-05
1466	CPPC	R	V	M	H	G	A					C	D	S	F	T	N	C	W	E	L	L	T	CPPC	3	4.09528e-05
1467	CPPC	R	V	P	T	V	G	Q	P	R		C	D	S	F	T	N	C	W	E	L	L	T	CPPC	3	4.09528e-05
1468	CPPC	R	V	R	N	K						C	D	S	F	T	N	C	W	E	L	L	T	CPPC	3	4.09528e-05
1469	CPPC	R	E	R	G	S	Q	I	P	G		C	D	S	F	T	N	C	W	E	L	L	T	CPPC	3	4.09528e-05
1470	CPPC	R	E	L	R	R	V					C	D	S	F	T	N	C	W	E	L	L	T	CPPC	3	4.09528e-05
1471	CPPC	R	E	L	P	R	G	T	P	Q		C	D	S	F	T	N	C	W	E	L	L	T	CPPC	3	4.09528e-05
1472	CPPC	R	E	V	S	V	V					C	D	S	F	T	N	C	W	E	L	L	T	CPPC	3	4.09528e-05
1473	CPPC	R	Y	R	T	S	V	F	R	V		C	D	S	F	T	N	C	W	E	L	L	T	CPPC	3	4.09528e-05
1474	CPPC	R	S	R	V	V	G	S	P	R		C	D	S	F	T	N	C	W	E	L	L	T	CPPC	3	4.09528e-05
1475	CPPC	R	S	R	R	S	V	V	L	A	Y	C	D	S	F	T	N	C	W	E	L	L	T	CPPC	3	4.09528e-05
1476	CPPC	R	S	A	F	R	S	P	V	S		C	D	S	F	T	N	C	W	E	L	L	T	CPPC	3	4.09528e-05
1477	CPPC	R	S	G	V	W	L	S	V			C	D	S	F	T	N	C	W	E	L	L	T	CPPC	3	4.09528e-05
1478	CPPC	R	S	V	H	P	E	Y	Q	P	H	C	D	S	F	T	N	C	W	E	L	L	T	CPPC	3	4.09528e-05
1479	CPPC	R	S	R	G	L	E					C	D	S	F	T	N	C	W	E	L	L	T	CPPC	3	4.09528e-05
1480	CPPC	R	S	M	L	L	F	E	S	V		C	D	S	F	T	N	C	W	E	L	L	T	CPPC	3	4.09528e-05
1481	CPPC	R	S	H	F	P	P	W				C	D	S	F	T	N	C	W	E	L	L	T	CPPC	3	4.09528e-05
1482	CPPC	R	S	A	Q	S	R	V	W	V	P	C	D	S	F	T	N	C	W	E	L	L	T	CPPC	3	4.09528e-05
1483	CPPC	R	S	G	R	E						C	D	S	F	T	N	C	W	E	L	L	T	CPPC	4	5.46038e-05
1484	CPPC	R	S	S	V	S	V	K	N	V	W	C	D	S	F	T	N	C	W	E	L	L	T	CPPC	3	4.09528e-05
1485	CPPC	R	W	R	T	G	T	E	G	W		C	D	S	F	T	N	C	W	E	L	L	T	CPPC	3	4.09528e-05
1486	CPPC	R	W	R	R	Y						C	D	S	F	T	N	C	W	E	L	L	T	CPPC	3	4.09528e-05
1487	CPPC	R	W	L	V	S	E	F				C	D	S	F	T	N	C	W	E	L	L	T	CPPC	3	4.09528e-05
1488	CPPC	R	W	S	T	R						C	D	S	F	T	N	C	W	E	L	L	T	CPPC	3	4.09528e-05
1489	CPPC	R	C	T	R	A	V	L	S	E	L	C	D	S	F	T	N	C	W	E	L	L	T	CPPC	3	4.09528e-05
1490	CPPC	R	C	M	S	V	P	W	R	S		C	D	S	F	T	N	C	W	E	L	L	T	CPPC	3	4.09528e-05
1491	CPPC	R	C	R	R	F						C	D	S	F	T	N	C	W	E	L	L	T	CPPC	3	4.09528e-05
1492	CPPC	R	C	E	D	G	E	L	L	L		C	D	S	F	T	N	C	W	E	L	L	T	CPPC	3	4.09528e-05
1493	CPPC	R	L	T	S	V	W	S	R	C		C	D	S	F	T	N	C	W	E	L	L	T	CPPC	3	4.09528e-05
1494	CPPC	R	L	L	L	V	T	L				C	D	S	F	T	N	C	W	E	L	L	T	CPPC	3	4.09528e-05
1495	CPPC	R	L	E	R	P						C	D	S	F	T	N	C	W	E	L	L	T	CPPC	3	4.09528e-05
1496	CPPC	R	L	E	C	G	W	R	P	A		C	D	S	F	T	N	C	W	E	L	L	T	CPPC	3	4.09528e-05
1497	CPPC	R	L	E	L	W	V					C	D	S	F	T	N	C	W	E	L	L	T	CPPC	3	4.09528e-05
1498	CPPC	R	F	T	G	M	M	L	H	R	G	C	D	S	F	T	N	C	W	E	L	L	T	CPPC	3	4.09528e-05
1499	CPPC	R	F	R	T	K	L	L	G	P		C	D	S	F	T	N	C	W	E	L	L	T	CPPC	3	4.09528e-05
1500	CPPC	S	K	R	D	R	C					C	D	S	F	T	N	C	W	E	L	L	T	CPPC	3	4.09528e-05
1501	CPPC	S	K	V	C	R	S	R	S	R		C	D	S	F	T	N	C	W	E	L	L	T	CPPC	3	4.09528e-05
1502	CPPC	S	N	R	R	F	R	K	L	L		C	D	S	F	T	N	C	W	E	L	L	T	CPPC	3	4.09528e-05
1503	CPPC	S	N	R	L	A	E					C	D	S	F	T	N	C	W	E	L	L	T	CPPC	3	4.09528e-05
1504	CPPC	S	N	S	A	W						C	D	S	F	T	N	C	W	E	L	L	T	CPPC	3	4.09528e-05
1505	CPPC	S	T	E	G	R						C	D	S	F	T	N	C	W	E	L	L	T	CPPC	3	4.09528e-05
1506	CPPC	S	T	A	R	F	H	E	K	N	R	C	D	S	F	T	N	C	W	E	L	L	T	CPPC	3	4.09528e-05
1507	CPPC	S	T	T	W	A	Y	S	A	D		C	D	S	F	T	N	C	W	E	L	L	T	CPPC	3	4.09528e-05
1508	CPPC	S	R	M	M	S	P	E	H	V		C	D	S	F	T	N	C	W	E	L	L	T	CPPC	3	4.09528e-05
1509	CPPC	S	S	G	S	V						C	D	S	F	T	N	C	W	E	L	L	T	CPPC	3	4.09528e-05
1510	CPPC	S	M	N	N	K	R					C	D	S	F	T	N	C	W	E	L	L	T	CPPC	3	4.09528e-05
1511	CPPC	S	M	T	D	V	S	S	S	E		C	D	S	F	T	N	C	W	E	L	L	T	CPPC	3	4.09528e-05
1512	CPPC	S	I	R	R	G						C	D	S	F	T	N	C	W	E	L	L	T	CPPC	6	8.19057e-05
1513	CPPC	S	H	N	N	R	E					C	D	S	F	T	N	C	W	E	L	L	T	CPPC	3	4.09528e-05
1514	CPPC	S	P	L	V	C	S	R	P	V		C	D	S	F	T	N	C	W	E	L	L	T	CPPC	3	4.09528e-05
1515	CPPC	S	P	G	G	R						C	D	S	F	T	N	C	W	E	L	L	T	CPPC	3	4.09528e-05
1516	CPPC	S	P	G	A	A	T	M	A	Q		C	D	S	F	T	N	C	W	E	L	L	T	CPPC	3	4.09528e-05
1517	CPPC	S	P	T	G	H	M	H	R	K	R	C	D	S	F	T	N	C	W	E	L	L	T	CPPC	3	4.09528e-05
1518	CPPC	S	P	S	R	A	Q	N	A	P	S	C	D	S	F	T	N	C	W	E	L	L	T	CPPC	3	4.09528e-05
1519	CPPC	S	P	L	Q	S	M	V	K			C	D	S	F	T	N	C	W	E	L	L	T	CPPC	3	4.09528e-05
1520	CPPC	S	P	F	M	I	Q	D				C	D	S	F	T	N	C	W	E	L	L	T	CPPC	3	4.09528e-05
1521	CPPC	S	R	R	E	N	S	T	A	K	F	C	D	S	F	T	N	C	W	E	L	L	T	CPPC	3	4.09528e-05
1522	CPPC	S	R	I	R	I	I	E	N	P	S	C	D	S	F	T	N	C	W	E	L	L	T	CPPC	3	4.09528e-05
1523	CPPC	S	R	H	K	A	E					C	D	S	F	T	N	C	W	E	L	L	T	CPPC	3	4.09528e-05
1524	CPPC	S	R	P	P	C	T	M				C	D	S	F	T	N	C	W	E	L	L	T	CPPC	3	4.09528e-05
1525	CPPC	S	R	S	R	K	W					C	D	S	F	T	N	C	W	E	L	L	T	CPPC	3	4.09528e-05
1526	CPPC	S	R	K	R	L	P	R	G	E	S	C	D	S	F	T	N	C	W	E	L	L	T	CPPC	3	4.09528e-05
1527	CPPC	S	R	S	G	V						C	D	S	F	T	N	C	W	E	L	L	T	CPPC	3	4.09528e-05
1528	CPPC	S	R	W	L	H	S	F	C	A	G	C	D	S	F	T	N	C	W	E	L	L	T	CPPC	3	4.09528e-05
1529	CPPC	S	L	T	A	R	R					C	D	S	F	T	N	C	W	E	L	L	T	CPPC	3	4.09528e-05
1530	CPPC	S	L	R	L	G						C	D	S	F	T	N	C	W	E	L	L	T	CPPC	3	4.09528e-05
1531	CPPC	S	L	G	R	R						C	D	S	F	T	N	C	W	E	L	L	T	CPPC	4	5.46038e-05
1532	CPPC	S	L	E	F	A	S					C	D	S	F	T	N	C	W	E	L	L	T	CPPC	3	4.09528e-05
1533	CPPC	S	L	L	V	C	T	S	E	E		C	D	S	F	T	N	C	W	E	L	L	T	CPPC	3	4.09528e-05
1534	CPPC	S	L	R	V	V						C	D	S	F	T	N	C	W	E	L	L	T	CPPC	3	4.09528e-05
1535	CPPC	S	D	M	R	R	A	F	G	R		C	D	S	F	T	N	C	W	E	L	L	T	CPPC	3	4.09528e-05
1536	CPPC	S	D	P	L	E	W	W	L	K		C	D	S	F	T	N	C	W	E	L	L	T	CPPC	3	4.09528e-05
1537	CPPC	S	D	Y	A	V	G	A	R	D	A	C	D	S	F	T	N	C	W	E	L	L	T	CPPC	3	4.09528e-05
1538	CPPC	S	D	W	R	L	S	A	K	T	E	C	D	S	F	T	N	C	W	E	L	L	T	CPPC	3	4.09528e-05
1539	CPPC	S	A	E	T	W	V					C	D	S	F	T	N	C	W	E	L	L	T	CPPC	3	4.09528e-05
1540	CPPC	S	A	T	I	V	R	L	P	F		C	D	S	F	T	N	C	W	E	L	L	T	CPPC	3	4.09528e-05
1541	CPPC	S	A	F	F	D						C	D	S	F	T	N	C	W	E	L	L	T	CPPC	3	4.09528e-05
1542	CPPC	S	G	F	R	Q						C	D	S	F	T	N	C	W	E	L	L	T	CPPC	3	4.09528e-05
1543	CPPC	S	G	K	G	G	F	G				C	D	S	F	T	N	C	W	E	L	L	T	CPPC	3	4.09528e-05
1544	CPPC	S	G	R	S	R	D					C	D	S	F	T	N	C	W	E	L	L	T	CPPC	3	4.09528e-05
1545	CPPC	S	G	S	R	V	P	Q	R	A	W	C	D	S	F	T	N	C	W	E	L	L	T	CPPC	3	4.09528e-05
1546	CPPC	S	G	W	G	E						C	D	S	F	T	N	C	W	E	L	L	T	CPPC	3	4.09528e-05
1547	CPPC	S	G	L	R	S						C	D	S	F	T	N	C	W	E	L	L	T	CPPC	3	4.09528e-05
1548	CPPC	S	V	P	M	Y						C	D	S	F	T	N	C	W	E	L	L	T	CPPC	3	4.09528e-05
1549	CPPC	S	V	L	H	L	C	N				C	D	S	F	T	N	C	W	E	L	L	T	CPPC	3	4.09528e-05
1550	CPPC	S	V	V	S	A	Q	S	E	E		C	D	S	F	T	N	C	W	E	L	L	T	CPPC	3	4.09528e-05
1551	CPPC	S	V	Y	A	V	Q	T	W	E		C	D	S	F	T	N	C	W	E	L	L	T	CPPC	3	4.09528e-05
1552	CPPC	S	E	I	G	N	E					C	D	S	F	T	N	C	W	E	L	L	T	CPPC	3	4.09528e-05
1553	CPPC	S	E	R	A	Q	G					C	D	S	F	T	N	C	W	E	L	L	T	CPPC	3	4.09528e-05
1554	CPPC	S	E	R	T	I	L	C	S	W		C	D	S	F	T	N	C	W	E	L	L	T	CPPC	3	4.09528e-05
1555	CPPC	S	E	L	Q	F	W					C	D	S	F	T	N	C	W	E	L	L	T	CPPC	3	4.09528e-05
1556	CPPC	S	E	G	A	S	P					C	D	S	F	T	N	C	W	E	L	L	T	CPPC	3	4.09528e-05
1557	CPPC	S	Y	I	W	P	A	T				C	D	S	F	T	N	C	W	E	L	L	T	CPPC	3	4.09528e-05
1558	CPPC	S	Y	G	A	S	F	C	R	R	L	C	D	S	F	T	N	C	W	E	L	L	T	CPPC	3	4.09528e-05
1559	CPPC	S	S	A	V	F	E	Y	G	W	S	C	D	S	F	T	N	C	W	E	L	L	T	CPPC	3	4.09528e-05
1560	CPPC	S	S	P	L	E	Y	R	D	R		C	D	S	F	T	N	C	W	E	L	L	T	CPPC	3	4.09528e-05
1561	CPPC	S	S	L	H	Q	V	N	E	R	G	C	D	S	F	T	N	C	W	E	L	L	T	CPPC	3	4.09528e-05
1562	CPPC	S	W	R	M	H	W					C	D	S	F	T	N	C	W	E	L	L	T	CPPC	3	4.09528e-05
1563	CPPC	S	C	N	S	E	Q	R	K	P		C	D	S	F	T	N	C	W	E	L	L	T	CPPC	3	4.09528e-05
1564	CPPC	S	L	G	G	P	L	P				C	D	S	F	T	N	C	W	E	L	L	T	CPPC	3	4.09528e-05
1565	CPPC	S	F	L	V	W	A	R	W	S		C	D	S	F	T	N	C	W	E	L	L	T	CPPC	3	4.09528e-05
1566	CPPC	S	F	E	L	R	P	N	R	Q		C	D	S	F	T	N	C	W	E	L	L	T	CPPC	3	4.09528e-05
1567	CPPC	M	K	V	L	G	G					C	D	S	F	T	N	C	W	E	L	L	T	CPPC	3	4.09528e-05
1568	CPPC	M	N	L	S	G	V	T	R	G		C	D	S	F	T	N	C	W	E	L	L	T	CPPC	3	4.09528e-05
1569	CPPC	M	T	R	A	Q	E	T	G	G		C	D	S	F	T	N	C	W	E	L	L	T	CPPC	3	4.09528e-05
1570	CPPC	M	T	A	W	A						C	D	S	F	T	N	C	W	E	L	L	T	CPPC	3	4.09528e-05
1571	CPPC	M	T	E	P	T	S	T	L	C		C	D	S	F	T	N	C	W	E	L	L	T	CPPC	3	4.09528e-05
1572	CPPC	M	T	R	M	S	G	P	A	E		C	D	S	F	T	N	C	W	E	L	L	T	CPPC	3	4.09528e-05
1573	CPPC	M	T	G	S	E	V	D				C	D	S	F	T	N	C	W	E	L	L	T	CPPC	3	4.09528e-05
1574	CPPC	M	R	K	R	R	E	Q	N	Q		C	D	S	F	T	N	C	W	E	L	L	T	CPPC	3	4.09528e-05
1575	CPPC	M	R	E	H	Q	Q	R	Y	G	E	C	D	S	F	T	N	C	W	E	L	L	T	CPPC	3	4.09528e-05
1576	CPPC	M	M	T	E	P	S	L	W	W		C	D	S	F	T	N	C	W	E	L	L	T	CPPC	3	4.09528e-05
1577	CPPC	M	M	M	R	M	G	E	W	V		C	D	S	F	T	N	C	W	E	L	L	T	CPPC	3	4.09528e-05
1578	CPPC	M	M	P	G	M	Q	E	A	S		C	D	S	F	T	N	C	W	E	L	L	T	CPPC	3	4.09528e-05
1579	CPPC	M	M	R	E	W						C	D	S	F	T	N	C	W	E	L	L	T	CPPC	3	4.09528e-05
1580	CPPC	M	P	R	E	V	V	R	T	L	R	C	D	S	F	T	N	C	W	E	L	L	T	CPPC	3	4.09528e-05
1581	CPPC	M	P	L	F	E						C	D	S	F	T	N	C	W	E	L	L	T	CPPC	3	4.09528e-05
1582	CPPC	M	R	T	D	T	L	G	P	Q	R	C	D	S	F	T	N	C	W	E	L	L	T	CPPC	3	4.09528e-05
1583	CPPC	M	R	R	T	A	V	H	T	S	R	C	D	S	F	T	N	C	W	E	L	L	T	CPPC	3	4.09528e-05
1584	CPPC	M	R	L	P	S	T	R	M	E	A	C	D	S	F	T	N	C	W	E	L	L	T	CPPC	3	4.09528e-05
1585	CPPC	M	R	V	R	V						C	D	S	F	T	N	C	W	E	L	L	T	CPPC	3	4.09528e-05
1586	CPPC	M	L	L	L	D	L	A	G	S	G	C	D	S	F	T	N	C	W	E	L	L	T	CPPC	3	4.09528e-05
1587	CPPC	M	L	E	C	C	W	T	R	R		C	D	S	F	T	N	C	W	E	L	L	T	CPPC	3	4.09528e-05
1588	CPPC	M	L	Y	C	G	A	D				C	D	S	F	T	N	C	W	E	L	L	T	CPPC	3	4.09528e-05
1589	CPPC	M	L	P	A	D	G	P	E	A	P	C	D	S	F	T	N	C	W	E	L	L	T	CPPC	3	4.09528e-05
1590	CPPC	M	L	G	L	R						C	D	S	F	T	N	C	W	E	L	L	T	CPPC	3	4.09528e-05
1591	CPPC	M	L	F	H	R	G	V				C	D	S	F	T	N	C	W	E	L	L	T	CPPC	3	4.09528e-05
1592	CPPC	M	E	R	R	R	P	R	E	W		C	D	S	F	T	N	C	W	E	L	L	T	CPPC	3	4.09528e-05
1593	CPPC	M	E	G	P	H	P	R	A	E		C	D	S	F	T	N	C	W	E	L	L	T	CPPC	3	4.09528e-05
1594	CPPC	M	D	V	G	E						C	D	S	F	T	N	C	W	E	L	L	T	CPPC	3	4.09528e-05
1595	CPPC	M	D	S	T	S	E	W	C	R		C	D	S	F	T	N	C	W	E	L	L	T	CPPC	3	4.09528e-05
1596	CPPC	M	A	K	R	A	R	V	A	L	L	C	D	S	F	T	N	C	W	E	L	L	T	CPPC	3	4.09528e-05
1597	CPPC	M	A	V	R	G	S	R				C	D	S	F	T	N	C	W	E	L	L	T	CPPC	3	4.09528e-05
1598	CPPC	M	A	E	A	R	R	P	T	G		C	D	S	F	T	N	C	W	E	L	L	T	CPPC	3	4.09528e-05
1599	CPPC	M	A	L	C	A	P	Y	R	F		C	D	S	F	T	N	C	W	E	L	L	T	CPPC	3	4.09528e-05
1600	CPPC	M	A	P	L	P	V	C	R	G	T	C	D	S	F	T	N	C	W	E	L	L	T	CPPC	3	4.09528e-05
1601	CPPC	M	G	R	W	S						C	D	S	F	T	N	C	W	E	L	L	T	CPPC	3	4.09528e-05
1602	CPPC	M	G	P	T	T	W	E	F	W		C	D	S	F	T	N	C	W	E	L	L	T	CPPC	3	4.09528e-05
1603	CPPC	M	G	L	G	A	R	E				C	D	S	F	T	N	C	W	E	L	L	T	CPPC	3	4.09528e-05
1604	CPPC	M	G	V	S	A	T	A	R	R	P	C	D	S	F	T	N	C	W	E	L	L	T	CPPC	3	4.09528e-05
1605	CPPC	M	V	R	D	A	F	Y	W	G	I	C	D	S	F	T	N	C	W	E	L	L	T	CPPC	3	4.09528e-05
1606	CPPC	M	V	I	S	E	S	E				C	D	S	F	T	N	C	W	E	L	L	T	CPPC	3	4.09528e-05
1607	CPPC	M	V	L	W	T	G	E	L	I	K	C	D	S	F	T	N	C	W	E	L	L	T	CPPC	3	4.09528e-05
1608	CPPC	M	E	E	A	P	T	Q	G	E		C	D	S	F	T	N	C	W	E	L	L	T	CPPC	3	4.09528e-05
1609	CPPC	M	E	W	S	D						C	D	S	F	T	N	C	W	E	L	L	T	CPPC	3	4.09528e-05
1610	CPPC	M	E	W	C	R						C	D	S	F	T	N	C	W	E	L	L	T	CPPC	3	4.09528e-05
1611	CPPC	M	Y	V	R	E						C	D	S	F	T	N	C	W	E	L	L	T	CPPC	3	4.09528e-05
1612	CPPC	M	S	R	V	R	A					C	D	S	F	T	N	C	W	E	L	L	T	CPPC	3	4.09528e-05
1613	CPPC	M	S	V	G	K						C	D	S	F	T	N	C	W	E	L	L	T	CPPC	3	4.09528e-05
1614	CPPC	M	S	F	R	L	L	L				C	D	S	F	T	N	C	W	E	L	L	T	CPPC	3	4.09528e-05
1615	CPPC	M	S	R	W	A	R	T	A	E		C	D	S	F	T	N	C	W	E	L	L	T	CPPC	3	4.09528e-05
1616	CPPC	M	C	P	R	G	P	T				C	D	S	F	T	N	C	W	E	L	L	T	CPPC	3	4.09528e-05
1617	CPPC	M	C	L	V	G						C	D	S	F	T	N	C	W	E	L	L	T	CPPC	3	4.09528e-05
1618	CPPC	M	L	F	S	A	P	M	R	S	G	C	D	S	F	T	N	C	W	E	L	L	T	CPPC	3	4.09528e-05
1619	CPPC	M	F	F	L	L	K	H	S			C	D	S	F	T	N	C	W	E	L	L	T	CPPC	3	4.09528e-05
1620	CPPC	I	K	K	S	G	S	N	R	N		C	D	S	F	T	N	C	W	E	L	L	T	CPPC	3	4.09528e-05
1621	CPPC	I	K	R	L	T	I	P	A	S	A	C	D	S	F	T	N	C	W	E	L	L	T	CPPC	3	4.09528e-05
1622	CPPC	I	K	L	R	A	T	E	A	E		C	D	S	F	T	N	C	W	E	L	L	T	CPPC	3	4.09528e-05
1623	CPPC	I	N	R	A	R	G	L	A	G		C	D	S	F	T	N	C	W	E	L	L	T	CPPC	3	4.09528e-05
1624	CPPC	I	T	T	S	P	R	T	A	D		C	D	S	F	T	N	C	W	E	L	L	T	CPPC	3	4.09528e-05
1625	CPPC	I	T	E	A	L	R	Q	P	H		C	D	S	F	T	N	C	W	E	L	L	T	CPPC	3	4.09528e-05
1626	CPPC	I	R	S	T	L	L	R	G	T		C	D	S	F	T	N	C	W	E	L	L	T	CPPC	3	4.09528e-05
1627	CPPC	I	S	E	E	S	Q	I	S	F	T	C	D	S	F	T	N	C	W	E	L	L	T	CPPC	3	4.09528e-05
1628	CPPC	I	M	N	L	S	S	K	Y	W		C	D	S	F	T	N	C	W	E	L	L	T	CPPC	3	4.09528e-05
1629	CPPC	I	I	K	T	R	G	P	P	T		C	D	S	F	T	N	C	W	E	L	L	T	CPPC	3	4.09528e-05
1630	CPPC	I	I	V	G	E	G	Q	R	C		C	D	S	F	T	N	C	W	E	L	L	T	CPPC	3	4.09528e-05
1631	CPPC	I	Q	R	Y	L	K	E	I	C	R	C	D	S	F	T	N	C	W	E	L	L	T	CPPC	3	4.09528e-05
1632	CPPC	I	Q	E	A	M	F					C	D	S	F	T	N	C	W	E	L	L	T	CPPC	3	4.09528e-05
1633	CPPC	I	P	T	L	E	V	E	E	L	A	C	D	S	F	T	N	C	W	E	L	L	T	CPPC	3	4.09528e-05
1634	CPPC	I	P	M	D	K	D	E	E	R	Q	C	D	S	F	T	N	C	W	E	L	L	T	CPPC	3	4.09528e-05
1635	CPPC	I	P	A	D	R						C	D	S	F	T	N	C	W	E	L	L	T	CPPC	3	4.09528e-05
1636	CPPC	I	R	P	V	E	A	S	E	E		C	D	S	F	T	N	C	W	E	L	L	T	CPPC	3	4.09528e-05
1637	CPPC	I	R	L	T	T	L	R	A	V	R	C	D	S	F	T	N	C	W	E	L	L	T	CPPC	3	4.09528e-05
1638	CPPC	I	L	T	N	W	E	G				C	D	S	F	T	N	C	W	E	L	L	T	CPPC	3	4.09528e-05
1639	CPPC	I	L	P	H	C	R					C	D	S	F	T	N	C	W	E	L	L	T	CPPC	3	4.09528e-05
1640	CPPC	I	L	R	V	L	G	N	R	G		C	D	S	F	T	N	C	W	E	L	L	T	CPPC	3	4.09528e-05
1641	CPPC	I	L	S	G	C	W					C	D	S	F	T	N	C	W	E	L	L	T	CPPC	3	4.09528e-05
1642	CPPC	I	E	M	S	P	P	H	C	F		C	D	S	F	T	N	C	W	E	L	L	T	CPPC	3	4.09528e-05
1643	CPPC	I	A	A	F	A	L	R	N	C		C	D	S	F	T	N	C	W	E	L	L	T	CPPC	3	4.09528e-05
1644	CPPC	I	A	W	T	H						C	D	S	F	T	N	C	W	E	L	L	T	CPPC	3	4.09528e-05
1645	CPPC	I	A	V	G	L	E	P	T	R	L	C	D	S	F	T	N	C	W	E	L	L	T	CPPC	3	4.09528e-05
1646	CPPC	I	G	S	R	V	S	T	M	G	V	C	D	S	F	T	N	C	W	E	L	L	T	CPPC	3	4.09528e-05
1647	CPPC	I	G	S	D	S	Y	E	F	L		C	D	S	F	T	N	C	W	E	L	L	T	CPPC	3	4.09528e-05
1648	CPPC	I	V	E	C	M	Q	E	Y	R		C	D	S	F	T	N	C	W	E	L	L	T	CPPC	3	4.09528e-05
1649	CPPC	I	V	D	Q	M						C	D	S	F	T	N	C	W	E	L	L	T	CPPC	3	4.09528e-05
1650	CPPC	I	E	C	E	P						C	D	S	F	T	N	C	W	E	L	L	T	CPPC	3	4.09528e-05
1651	CPPC	I	Y	Q	A	A						C	D	S	F	T	N	C	W	E	L	L	T	CPPC	3	4.09528e-05
1652	CPPC	I	S	W	V	V	V	G	E	E	R	C	D	S	F	T	N	C	W	E	L	L	T	CPPC	3	4.09528e-05
1653	CPPC	I	W	P	R	S	Y	R	H	R	L	C	D	S	F	T	N	C	W	E	L	L	T	CPPC	3	4.09528e-05
1654	CPPC	I	L	R	P	V						C	D	S	F	T	N	C	W	E	L	L	T	CPPC	3	4.09528e-05
1655	CPPC	I	L	C	A	E						C	D	S	F	T	N	C	W	E	L	L	T	CPPC	3	4.09528e-05
1656	CPPC	I	F	R	K	L						C	D	S	F	T	N	C	W	E	L	L	T	CPPC	3	4.09528e-05
1657	CPPC	I	F	R	E	C						C	D	S	F	T	N	C	W	E	L	L	T	CPPC	3	4.09528e-05
1658	CPPC	I	F	A	R	Y	A	M	R	V	L	C	D	S	F	T	N	C	W	E	L	L	T	CPPC	3	4.09528e-05
1659	CPPC	Q	K	G	V	P						C	D	S	F	T	N	C	W	E	L	L	T	CPPC	3	4.09528e-05
1660	CPPC	Q	K	E	P	H	C	L	C	Y		C	D	S	F	T	N	C	W	E	L	L	T	CPPC	3	4.09528e-05
1661	CPPC	Q	N	N	L	A	G	S	P	Y		C	D	S	F	T	N	C	W	E	L	L	T	CPPC	3	4.09528e-05
1662	CPPC	Q	N	T	Q	M	N	G	N	F	R	C	D	S	F	T	N	C	W	E	L	L	T	CPPC	3	4.09528e-05
1663	CPPC	Q	N	P	G	I	V	T	E	E		C	D	S	F	T	N	C	W	E	L	L	T	CPPC	3	4.09528e-05
1664	CPPC	Q	N	P	R	A						C	D	S	F	T	N	C	W	E	L	L	T	CPPC	3	4.09528e-05
1665	CPPC	Q	N	E	L	H	S	N	A	S		C	D	S	F	T	N	C	W	E	L	L	T	CPPC	3	4.09528e-05
1666	CPPC	Q	T	A	L	V						C	D	S	F	T	N	C	W	E	L	L	T	CPPC	3	4.09528e-05
1667	CPPC	Q	T	G	D	L						C	D	S	F	T	N	C	W	E	L	L	T	CPPC	3	4.09528e-05
1668	CPPC	Q	T	G	W	C	E					C	D	S	F	T	N	C	W	E	L	L	T	CPPC	3	4.09528e-05
1669	CPPC	Q	T	P	G	G	L	E	T	A		C	D	S	F	T	N	C	W	E	L	L	T	CPPC	3	4.09528e-05
1670	CPPC	Q	R	Q	P	Y	R	G	I	N	V	C	D	S	F	T	N	C	W	E	L	L	T	CPPC	3	4.09528e-05
1671	CPPC	Q	R	R	V	E	V	F	W	R		C	D	S	F	T	N	C	W	E	L	L	T	CPPC	3	4.09528e-05
1672	CPPC	Q	R	L	E	V	S					C	D	S	F	T	N	C	W	E	L	L	T	CPPC	3	4.09528e-05
1673	CPPC	Q	R	E	W	A	E	Q	K	G		C	D	S	F	T	N	C	W	E	L	L	T	CPPC	3	4.09528e-05
1674	CPPC	Q	R	G	S	P	G	R	A	G		C	D	S	F	T	N	C	W	E	L	L	T	CPPC	3	4.09528e-05
1675	CPPC	Q	R	E	T	N	A	Y	K	Y		C	D	S	F	T	N	C	W	E	L	L	T	CPPC	3	4.09528e-05
1676	CPPC	Q	S	P	S	E	W					C	D	S	F	T	N	C	W	E	L	L	T	CPPC	3	4.09528e-05
1677	CPPC	Q	S	A	E	R	G	I				C	D	S	F	T	N	C	W	E	L	L	T	CPPC	3	4.09528e-05
1678	CPPC	Q	I	I	E	V	S	R	G	R		C	D	S	F	T	N	C	W	E	L	L	T	CPPC	3	4.09528e-05
1679	CPPC	Q	I	H	S	L						C	D	S	F	T	N	C	W	E	L	L	T	CPPC	3	4.09528e-05
1680	CPPC	Q	Q	A	E	I	E	C	S	R	H	C	D	S	F	T	N	C	W	E	L	L	T	CPPC	3	4.09528e-05
1681	CPPC	Q	Q	E	C	Q						C	D	S	F	T	N	C	W	E	L	L	T	CPPC	3	4.09528e-05
1682	CPPC	Q	H	R	R	C	T	R	E	G		C	D	S	F	T	N	C	W	E	L	L	T	CPPC	3	4.09528e-05
1683	CPPC	Q	H	P	W	V	H	E	R	R		C	D	S	F	T	N	C	W	E	L	L	T	CPPC	3	4.09528e-05
1684	CPPC	Q	H	V	P	S						C	D	S	F	T	N	C	W	E	L	L	T	CPPC	3	4.09528e-05
1685	CPPC	Q	P	R	Y	P	S	P	L	R	R	C	D	S	F	T	N	C	W	E	L	L	T	CPPC	3	4.09528e-05
1686	CPPC	Q	P	R	S	R						C	D	S	F	T	N	C	W	E	L	L	T	CPPC	3	4.09528e-05
1687	CPPC	Q	P	S	E	T	D	P	P	S		C	D	S	F	T	N	C	W	E	L	L	T	CPPC	3	4.09528e-05
1688	CPPC	Q	P	R	E	S	L	E	Y	A	S	C	D	S	F	T	N	C	W	E	L	L	T	CPPC	3	4.09528e-05
1689	CPPC	Q	P	L	G	V	R	L				C	D	S	F	T	N	C	W	E	L	L	T	CPPC	3	4.09528e-05
1690	CPPC	Q	P	W	A	S						C	D	S	F	T	N	C	W	E	L	L	T	CPPC	3	4.09528e-05
1691	CPPC	Q	P	S	G	T						C	D	S	F	T	N	C	W	E	L	L	T	CPPC	3	4.09528e-05
1692	CPPC	Q	R	R	G	V	F	G	R	S	E	C	D	S	F	T	N	C	W	E	L	L	T	CPPC	3	4.09528e-05
1693	CPPC	Q	R	L	W	S	S	E	S	M		C	D	S	F	T	N	C	W	E	L	L	T	CPPC	3	4.09528e-05
1694	CPPC	Q	R	H	R	N	M	K	P	A	I	C	D	S	F	T	N	C	W	E	L	L	T	CPPC	3	4.09528e-05
1695	CPPC	Q	R	G	D	E						C	D	S	F	T	N	C	W	E	L	L	T	CPPC	3	4.09528e-05
1696	CPPC	Q	R	V	G	T	R	Q	I	M	H	C	D	S	F	T	N	C	W	E	L	L	T	CPPC	3	4.09528e-05
1697	CPPC	Q	R	Y	R	S						C	D	S	F	T	N	C	W	E	L	L	T	CPPC	3	4.09528e-05
1698	CPPC	Q	R	L	K	E						C	D	S	F	T	N	C	W	E	L	L	T	CPPC	3	4.09528e-05
1699	CPPC	Q	L	R	G	R	R	S	K	V		C	D	S	F	T	N	C	W	E	L	L	T	CPPC	3	4.09528e-05
1700	CPPC	Q	L	A	V	T						C	D	S	F	T	N	C	W	E	L	L	T	CPPC	3	4.09528e-05
1701	CPPC	Q	L	E	R	S	Y	L	K	N	T	C	D	S	F	T	N	C	W	E	L	L	T	CPPC	3	4.09528e-05
1702	CPPC	Q	L	D	P	P	A	G	E	Q	R	C	D	S	F	T	N	C	W	E	L	L	T	CPPC	3	4.09528e-05
1703	CPPC	Q	L	V	G	G	R	W	R	Y		C	D	S	F	T	N	C	W	E	L	L	T	CPPC	3	4.09528e-05
1704	CPPC	Q	E	R	S	L	R	S	R	G	A	C	D	S	F	T	N	C	W	E	L	L	T	CPPC	3	4.09528e-05
1705	CPPC	Q	E	F	S	L	S	Q	E	R	P	C	D	S	F	T	N	C	W	E	L	L	T	CPPC	3	4.09528e-05
1706	CPPC	Q	D	W	S	K						C	D	S	F	T	N	C	W	E	L	L	T	CPPC	3	4.09528e-05
1707	CPPC	Q	D	C	Q	A						C	D	S	F	T	N	C	W	E	L	L	T	CPPC	3	4.09528e-05
1708	CPPC	Q	A	K	E	M	M	W	G	G	D	C	D	S	F	T	N	C	W	E	L	L	T	CPPC	3	4.09528e-05
1709	CPPC	Q	A	G	E	T	P	K	E	H	K	C	D	S	F	T	N	C	W	E	L	L	T	CPPC	3	4.09528e-05
1710	CPPC	Q	A	D	C	G	G	W	W	L		C	D	S	F	T	N	C	W	E	L	L	T	CPPC	3	4.09528e-05
1711	CPPC	Q	G	K	L	R	R	Q	V	W		C	D	S	F	T	N	C	W	E	L	L	T	CPPC	3	4.09528e-05
1712	CPPC	Q	G	T	R	S	T	S				C	D	S	F	T	N	C	W	E	L	L	T	CPPC	3	4.09528e-05
1713	CPPC	Q	G	R	G	E						C	D	S	F	T	N	C	W	E	L	L	T	CPPC	3	4.09528e-05
1714	CPPC	Q	G	R	R	I	L	L	E	S	C	C	D	S	F	T	N	C	W	E	L	L	T	CPPC	3	4.09528e-05
1715	CPPC	Q	G	A	S	R	G	L	R	E		C	D	S	F	T	N	C	W	E	L	L	T	CPPC	3	4.09528e-05
1716	CPPC	Q	G	G	V	G	W	K	R	R		C	D	S	F	T	N	C	W	E	L	L	T	CPPC	3	4.09528e-05
1717	CPPC	Q	G	V	N	G						C	D	S	F	T	N	C	W	E	L	L	T	CPPC	3	4.09528e-05
1718	CPPC	Q	G	V	R	A	R	R	C	Q		C	D	S	F	T	N	C	W	E	L	L	T	CPPC	3	4.09528e-05
1719	CPPC	Q	G	E	W	P						C	D	S	F	T	N	C	W	E	L	L	T	CPPC	3	4.09528e-05
1720	CPPC	Q	G	L	D	S	S	K	P	W		C	D	S	F	T	N	C	W	E	L	L	T	CPPC	3	4.09528e-05
1721	CPPC	Q	G	F	P	L	V	S	G	L		C	D	S	F	T	N	C	W	E	L	L	T	CPPC	3	4.09528e-05
1722	CPPC	Q	G	N	E	Q	R	C	A	L		C	D	S	F	T	N	C	W	E	L	L	T	CPPC	3	4.09528e-05
1723	CPPC	Q	G	R	M	K	W	K	H	R	E	C	D	S	F	T	N	C	W	E	L	L	T	CPPC	3	4.09528e-05
1724	CPPC	Q	G	V	D	E						C	D	S	F	T	N	C	W	E	L	L	T	CPPC	3	4.09528e-05
1725	CPPC	Q	G	S	S	Q						C	D	S	F	T	N	C	W	E	L	L	T	CPPC	3	4.09528e-05
1726	CPPC	Q	G	F	R	S						C	D	S	F	T	N	C	W	E	L	L	T	CPPC	3	4.09528e-05
1727	CPPC	Q	V	P	E	C	V					C	D	S	F	T	N	C	W	E	L	L	T	CPPC	3	4.09528e-05
1728	CPPC	Q	V	V	E	E	G	S	G	E	E	C	D	S	F	T	N	C	W	E	L	L	T	CPPC	3	4.09528e-05
1729	CPPC	Q	V	S	Q	S	Q	L				C	D	S	F	T	N	C	W	E	L	L	T	CPPC	3	4.09528e-05
1730	CPPC	Q	V	R	E	H	C	D	A	N	E	C	D	S	F	T	N	C	W	E	L	L	T	CPPC	3	4.09528e-05
1731	CPPC	Q	V	P	A	V						C	D	S	F	T	N	C	W	E	L	L	T	CPPC	3	4.09528e-05
1732	CPPC	Q	V	R	S	L	V	Q	P	G	S	C	D	S	F	T	N	C	W	E	L	L	T	CPPC	3	4.09528e-05
1733	CPPC	Q	V	R	G	L	E					C	D	S	F	T	N	C	W	E	L	L	T	CPPC	3	4.09528e-05
1734	CPPC	Q	V	D	F	R	R	T	T	G		C	D	S	F	T	N	C	W	E	L	L	T	CPPC	3	4.09528e-05
1735	CPPC	Q	E	K	A	V	Q	Y	S	Q		C	D	S	F	T	N	C	W	E	L	L	T	CPPC	3	4.09528e-05
1736	CPPC	Q	E	Q	L	K	E	Y	I	F	L	C	D	S	F	T	N	C	W	E	L	L	T	CPPC	3	4.09528e-05
1737	CPPC	Q	E	R	T	C						C	D	S	F	T	N	C	W	E	L	L	T	CPPC	3	4.09528e-05
1738	CPPC	Q	E	L	E	L	Q	D	S	V	V	C	D	S	F	T	N	C	W	E	L	L	T	CPPC	3	4.09528e-05
1739	CPPC	Q	E	A	R	R						C	D	S	F	T	N	C	W	E	L	L	T	CPPC	3	4.09528e-05
1740	CPPC	Q	E	G	L	N	M	C	F	T		C	D	S	F	T	N	C	W	E	L	L	T	CPPC	3	4.09528e-05
1741	CPPC	Q	E	V	P	K						C	D	S	F	T	N	C	W	E	L	L	T	CPPC	3	4.09528e-05
1742	CPPC	Q	E	E	Y	S						C	D	S	F	T	N	C	W	E	L	L	T	CPPC	3	4.09528e-05
1743	CPPC	Q	E	W	G	G						C	D	S	F	T	N	C	W	E	L	L	T	CPPC	3	4.09528e-05
1744	CPPC	Q	E	W	G	S	A	S	G	T	A	C	D	S	F	T	N	C	W	E	L	L	T	CPPC	3	4.09528e-05
1745	CPPC	Q	Y	Q	R	L	K	S	L	Q	G	C	D	S	F	T	N	C	W	E	L	L	T	CPPC	3	4.09528e-05
1746	CPPC	Q	S	T	S	E	R	L	P	S		C	D	S	F	T	N	C	W	E	L	L	T	CPPC	3	4.09528e-05
1747	CPPC	Q	S	M	A	S	G	P	Q	Q	W	C	D	S	F	T	N	C	W	E	L	L	T	CPPC	3	4.09528e-05
1748	CPPC	Q	S	E	S	V	D	V	M	H	A	C	D	S	F	T	N	C	W	E	L	L	T	CPPC	3	4.09528e-05
1749	CPPC	Q	S	W	G	E						C	D	S	F	T	N	C	W	E	L	L	T	CPPC	3	4.09528e-05
1750	CPPC	Q	S	M	S	E	G	N	N	F	S	C	D	S	F	T	N	C	W	E	L	L	T	CPPC	3	4.09528e-05
1751	CPPC	Q	S	G	L	I						C	D	S	F	T	N	C	W	E	L	L	T	CPPC	3	4.09528e-05
1752	CPPC	Q	W	V	P	P	R	W	G	G	R	C	D	S	F	T	N	C	W	E	L	L	T	CPPC	3	4.09528e-05
1753	CPPC	Q	C	S	S	A						C	D	S	F	T	N	C	W	E	L	L	T	CPPC	3	4.09528e-05
1754	CPPC	Q	L	R	W	R						C	D	S	F	T	N	C	W	E	L	L	T	CPPC	3	4.09528e-05
1755	CPPC	Q	L	E	R	C	A	R	R	R		C	D	S	F	T	N	C	W	E	L	L	T	CPPC	3	4.09528e-05
1756	CPPC	Q	L	W	R	F	K	T	R	S	V	C	D	S	F	T	N	C	W	E	L	L	T	CPPC	3	4.09528e-05
1757	CPPC	Q	L	C	R	S	S					C	D	S	F	T	N	C	W	E	L	L	T	CPPC	3	4.09528e-05
1758	CPPC	Q	F	P	L	A						C	D	S	F	T	N	C	W	E	L	L	T	CPPC	3	4.09528e-05
1759	CPPC	Q	F	R	T	R						C	D	S	F	T	N	C	W	E	L	L	T	CPPC	3	4.09528e-05
1760	CPPC	Q	F	S	T	P	T	L	S	W		C	D	S	F	T	N	C	W	E	L	L	T	CPPC	3	4.09528e-05
1761	CPPC	H	K	R	T	E	Q	T	E	L	E	C	D	S	F	T	N	C	W	E	L	L	T	CPPC	3	4.09528e-05
1762	CPPC	H	N	E	R	A	V					C	D	S	F	T	N	C	W	E	L	L	T	CPPC	3	4.09528e-05
1763	CPPC	H	T	M	K	L	R	I	R	S		C	D	S	F	T	N	C	W	E	L	L	T	CPPC	3	4.09528e-05
1764	CPPC	H	T	V	E	S	E	S	E	E	S	C	D	S	F	T	N	C	W	E	L	L	T	CPPC	3	4.09528e-05
1765	CPPC	H	T	E	E	P	W	Y	G	Q	L	C	D	S	F	T	N	C	W	E	L	L	T	CPPC	3	4.09528e-05
1766	CPPC	H	T	T	R	T	K	W	R	T		C	D	S	F	T	N	C	W	E	L	L	T	CPPC	3	4.09528e-05
1767	CPPC	H	R	P	S	T	R	R	H	R		C	D	S	F	T	N	C	W	E	L	L	T	CPPC	3	4.09528e-05
1768	CPPC	H	R	L	S	Y	M	S	H	I	L	C	D	S	F	T	N	C	W	E	L	L	T	CPPC	3	4.09528e-05
1769	CPPC	H	S	R	A	Q	E					C	D	S	F	T	N	C	W	E	L	L	T	CPPC	3	4.09528e-05
1770	CPPC	H	S	G	T	I	E	L	K	R		C	D	S	F	T	N	C	W	E	L	L	T	CPPC	3	4.09528e-05
1771	CPPC	H	S	G	L	V						C	D	S	F	T	N	C	W	E	L	L	T	CPPC	3	4.09528e-05
1772	CPPC	H	S	V	G	L	E	E	L	S		C	D	S	F	T	N	C	W	E	L	L	T	CPPC	3	4.09528e-05
1773	CPPC	H	S	Y	N	A	L	R	P	E		C	D	S	F	T	N	C	W	E	L	L	T	CPPC	3	4.09528e-05
1774	CPPC	H	M	N	I	H	R	N	R	K		C	D	S	F	T	N	C	W	E	L	L	T	CPPC	3	4.09528e-05
1775	CPPC	H	M	R	Q	R						C	D	S	F	T	N	C	W	E	L	L	T	CPPC	3	4.09528e-05
1776	CPPC	H	I	E	E	G						C	D	S	F	T	N	C	W	E	L	L	T	CPPC	3	4.09528e-05
1777	CPPC	H	I	A	S	A	N	R	A	V	C	C	D	S	F	T	N	C	W	E	L	L	T	CPPC	3	4.09528e-05
1778	CPPC	H	I	S	Q	Y	E					C	D	S	F	T	N	C	W	E	L	L	T	CPPC	3	4.09528e-05
1779	CPPC	H	Q	I	A	W	Q					C	D	S	F	T	N	C	W	E	L	L	T	CPPC	3	4.09528e-05
1780	CPPC	H	H	L	N	Q						C	D	S	F	T	N	C	W	E	L	L	T	CPPC	3	4.09528e-05
1781	CPPC	H	P	N	R	L	Y					C	D	S	F	T	N	C	W	E	L	L	T	CPPC	3	4.09528e-05
1782	CPPC	H	P	M	E	V	E					C	D	S	F	T	N	C	W	E	L	L	T	CPPC	3	4.09528e-05
1783	CPPC	H	P	Q	F	P	R	L	F	S		C	D	S	F	T	N	C	W	E	L	L	T	CPPC	3	4.09528e-05
1784	CPPC	H	P	A	K	P	K	A	F	V	A	C	D	S	F	T	N	C	W	E	L	L	T	CPPC	3	4.09528e-05
1785	CPPC	H	P	A	V	P	G	L	T	V	Q	C	D	S	F	T	N	C	W	E	L	L	T	CPPC	3	4.09528e-05
1786	CPPC	H	P	G	P	L	P	E	S	R	D	C	D	S	F	T	N	C	W	E	L	L	T	CPPC	3	4.09528e-05
1787	CPPC	H	P	G	P	A	A	P	T	W	P	C	D	S	F	T	N	C	W	E	L	L	T	CPPC	3	4.09528e-05
1788	CPPC	H	P	W	E	L	D	Q	S	E		C	D	S	F	T	N	C	W	E	L	L	T	CPPC	3	4.09528e-05
1789	CPPC	H	P	P	R	E						C	D	S	F	T	N	C	W	E	L	L	T	CPPC	3	4.09528e-05
1790	CPPC	H	P	P	R	R						C	D	S	F	T	N	C	W	E	L	L	T	CPPC	3	4.09528e-05
1791	CPPC	H	P	G	C	R						C	D	S	F	T	N	C	W	E	L	L	T	CPPC	3	4.09528e-05
1792	CPPC	H	P	L	W	L	E					C	D	S	F	T	N	C	W	E	L	L	T	CPPC	3	4.09528e-05
1793	CPPC	H	R	Q	R	L	L	L	V	H	R	C	D	S	F	T	N	C	W	E	L	L	T	CPPC	3	4.09528e-05
1794	CPPC	H	R	A	P	R						C	D	S	F	T	N	C	W	E	L	L	T	CPPC	3	4.09528e-05
1795	CPPC	H	R	L	A	K	F	R	P	E		C	D	S	F	T	N	C	W	E	L	L	T	CPPC	3	4.09528e-05
1796	CPPC	H	R	K	P	E	R	P	L	I		C	D	S	F	T	N	C	W	E	L	L	T	CPPC	3	4.09528e-05
1797	CPPC	H	R	N	V	Y	R	K	E	R		C	D	S	F	T	N	C	W	E	L	L	T	CPPC	3	4.09528e-05
1798	CPPC	H	R	Q	Y	Q	P	L	C	D		C	D	S	F	T	N	C	W	E	L	L	T	CPPC	3	4.09528e-05
1799	CPPC	H	R	P	D	I	S	Q	L	P	G	C	D	S	F	T	N	C	W	E	L	L	T	CPPC	3	4.09528e-05
1800	CPPC	H	L	M	G	Q	E					C	D	S	F	T	N	C	W	E	L	L	T	CPPC	3	4.09528e-05
1801	CPPC	H	L	E	V	G						C	D	S	F	T	N	C	W	E	L	L	T	CPPC	3	4.09528e-05
1802	CPPC	H	L	Y	A	N	R	S	R	E		C	D	S	F	T	N	C	W	E	L	L	T	CPPC	3	4.09528e-05
1803	CPPC	H	L	S	R	D						C	D	S	F	T	N	C	W	E	L	L	T	CPPC	3	4.09528e-05
1804	CPPC	H	E	G	R	V						C	D	S	F	T	N	C	W	E	L	L	T	CPPC	3	4.09528e-05
1805	CPPC	H	D	R	G	M	A	E	G	V	P	C	D	S	F	T	N	C	W	E	L	L	T	CPPC	3	4.09528e-05
1806	CPPC	H	A	K	I	I	R	P	S	G		C	D	S	F	T	N	C	W	E	L	L	T	CPPC	3	4.09528e-05
1807	CPPC	H	A	H	G	T	Q	R	E	L		C	D	S	F	T	N	C	W	E	L	L	T	CPPC	3	4.09528e-05
1808	CPPC	H	A	H	E	R	E	N	L	D		C	D	S	F	T	N	C	W	E	L	L	T	CPPC	3	4.09528e-05
1809	CPPC	H	A	V	G	E	C					C	D	S	F	T	N	C	W	E	L	L	T	CPPC	3	4.09528e-05
1810	CPPC	H	G	L	W	E	S	F	M	H		C	D	S	F	T	N	C	W	E	L	L	T	CPPC	3	4.09528e-05
1811	CPPC	H	G	G	N	S	Q	W	G	T		C	D	S	F	T	N	C	W	E	L	L	T	CPPC	3	4.09528e-05
1812	CPPC	H	G	Y	F	E	V	T	L	F		C	D	S	F	T	N	C	W	E	L	L	T	CPPC	3	4.09528e-05
1813	CPPC	H	G	P	D	F						C	D	S	F	T	N	C	W	E	L	L	T	CPPC	3	4.09528e-05
1814	CPPC	H	G	R	P	L						C	D	S	F	T	N	C	W	E	L	L	T	CPPC	3	4.09528e-05
1815	CPPC	H	G	L	E	A	V	S	W	S	L	C	D	S	F	T	N	C	W	E	L	L	T	CPPC	3	4.09528e-05
1816	CPPC	H	V	A	I	E						C	D	S	F	T	N	C	W	E	L	L	T	CPPC	3	4.09528e-05
1817	CPPC	H	V	S	R	G	W	V				C	D	S	F	T	N	C	W	E	L	L	T	CPPC	3	4.09528e-05
1818	CPPC	H	E	R	E	G						C	D	S	F	T	N	C	W	E	L	L	T	CPPC	3	4.09528e-05
1819	CPPC	H	E	V	C	Y	W	P				C	D	S	F	T	N	C	W	E	L	L	T	CPPC	3	4.09528e-05
1820	CPPC	H	E	S	P	G	R	F	L	W		C	D	S	F	T	N	C	W	E	L	L	T	CPPC	3	4.09528e-05
1821	CPPC	H	Y	N	D	S	S					C	D	S	F	T	N	C	W	E	L	L	T	CPPC	3	4.09528e-05
1822	CPPC	H	Y	T	S	N	V	E	S	I	R	C	D	S	F	T	N	C	W	E	L	L	T	CPPC	3	4.09528e-05
1823	CPPC	H	Y	A	G	Q	Q	H	Q	K		C	D	S	F	T	N	C	W	E	L	L	T	CPPC	3	4.09528e-05
1824	CPPC	H	S	M	A	S	A	C	E	G	A	C	D	S	F	T	N	C	W	E	L	L	T	CPPC	3	4.09528e-05
1825	CPPC	H	S	P	E	D						C	D	S	F	T	N	C	W	E	L	L	T	CPPC	3	4.09528e-05
1826	CPPC	H	S	E	A	I	G	P	G	V		C	D	S	F	T	N	C	W	E	L	L	T	CPPC	3	4.09528e-05
1827	CPPC	H	S	G	P	W						C	D	S	F	T	N	C	W	E	L	L	T	CPPC	3	4.09528e-05
1828	CPPC	H	S	F	L	K	W	L	R	R	F	C	D	S	F	T	N	C	W	E	L	L	T	CPPC	3	4.09528e-05
1829	CPPC	H	S	R	A	K						C	D	S	F	T	N	C	W	E	L	L	T	CPPC	3	4.09528e-05
1830	CPPC	H	W	N	S	R	A	R				C	D	S	F	T	N	C	W	E	L	L	T	CPPC	3	4.09528e-05
1831	CPPC	H	W	A	L	V						C	D	S	F	T	N	C	W	E	L	L	T	CPPC	3	4.09528e-05
1832	CPPC	H	W	S	D	Q						C	D	S	F	T	N	C	W	E	L	L	T	CPPC	3	4.09528e-05
1833	CPPC	H	W	W	Y	V						C	D	S	F	T	N	C	W	E	L	L	T	CPPC	3	4.09528e-05
1834	CPPC	H	C	R	L	A	V	V	S	S	A	C	D	S	F	T	N	C	W	E	L	L	T	CPPC	3	4.09528e-05
1835	CPPC	H	L	H	L	L	G	L	V	W		C	D	S	F	T	N	C	W	E	L	L	T	CPPC	3	4.09528e-05
1836	CPPC	H	L	R	V	V	R	T	P	V	R	C	D	S	F	T	N	C	W	E	L	L	T	CPPC	3	4.09528e-05
1837	CPPC	H	L	D	F	P						C	D	S	F	T	N	C	W	E	L	L	T	CPPC	3	4.09528e-05
1838	CPPC	H	L	A	P	G	S	E	V	V		C	D	S	F	T	N	C	W	E	L	L	T	CPPC	3	4.09528e-05
1839	CPPC	H	L	S	P	E						C	D	S	F	T	N	C	W	E	L	L	T	CPPC	3	4.09528e-05
1840	CPPC	H	F	G	S	V	W	E	G	A	E	C	D	S	F	T	N	C	W	E	L	L	T	CPPC	3	4.09528e-05
1841	CPPC	H	F	V	R	K	P	S	S	D	S	C	D	S	F	T	N	C	W	E	L	L	T	CPPC	3	4.09528e-05
1842	CPPC	P	K	P	C	F						C	D	S	F	T	N	C	W	E	L	L	T	CPPC	3	4.09528e-05
1843	CPPC	P	K	R	E	V						C	D	S	F	T	N	C	W	E	L	L	T	CPPC	3	4.09528e-05
1844	CPPC	P	T	R	L	K	E	I	K	K	G	C	D	S	F	T	N	C	W	E	L	L	T	CPPC	3	4.09528e-05
1845	CPPC	P	R	K	C	S	W	R	P	E		C	D	S	F	T	N	C	W	E	L	L	T	CPPC	3	4.09528e-05
1846	CPPC	P	R	T	I	R	S	E	L	R		C	D	S	F	T	N	C	W	E	L	L	T	CPPC	3	4.09528e-05
1847	CPPC	P	R	M	S	C	E	E	L	C		C	D	S	F	T	N	C	W	E	L	L	T	CPPC	3	4.09528e-05
1848	CPPC	P	R	R	W	R						C	D	S	F	T	N	C	W	E	L	L	T	CPPC	3	4.09528e-05
1849	CPPC	P	R	L	E	M	S	L	M	R		C	D	S	F	T	N	C	W	E	L	L	T	CPPC	3	4.09528e-05
1850	CPPC	P	R	A	V	Q	L	W	R	G		C	D	S	F	T	N	C	W	E	L	L	T	CPPC	3	4.09528e-05
1851	CPPC	P	R	V	F	Y	C	R	V	W		C	D	S	F	T	N	C	W	E	L	L	T	CPPC	3	4.09528e-05
1852	CPPC	P	R	S	T	R						C	D	S	F	T	N	C	W	E	L	L	T	CPPC	3	4.09528e-05
1853	CPPC	P	R	W	G	R						C	D	S	F	T	N	C	W	E	L	L	T	CPPC	3	4.09528e-05
1854	CPPC	P	S	M	I	G	V	C	A	L		C	D	S	F	T	N	C	W	E	L	L	T	CPPC	3	4.09528e-05
1855	CPPC	P	M	A	R	G						C	D	S	F	T	N	C	W	E	L	L	T	CPPC	4	5.46038e-05
1856	CPPC	P	M	A	A	F	W	S	G	S		C	D	S	F	T	N	C	W	E	L	L	T	CPPC	3	4.09528e-05
1857	CPPC	P	M	G	C	Q						C	D	S	F	T	N	C	W	E	L	L	T	CPPC	3	4.09528e-05
1858	CPPC	P	M	V	M	R						C	D	S	F	T	N	C	W	E	L	L	T	CPPC	3	4.09528e-05
1859	CPPC	P	M	E	V	S	W	S	G	C		C	D	S	F	T	N	C	W	E	L	L	T	CPPC	3	4.09528e-05
1860	CPPC	P	M	S	I	A	Q	E	A	G		C	D	S	F	T	N	C	W	E	L	L	T	CPPC	3	4.09528e-05
1861	CPPC	P	M	W	D	P						C	D	S	F	T	N	C	W	E	L	L	T	CPPC	3	4.09528e-05
1862	CPPC	P	M	F	A	R						C	D	S	F	T	N	C	W	E	L	L	T	CPPC	3	4.09528e-05
1863	CPPC	P	I	L	Y	L	E	K	V	A		C	D	S	F	T	N	C	W	E	L	L	T	CPPC	3	4.09528e-05
1864	CPPC	P	Q	I	L	E	R	P	P	H		C	D	S	F	T	N	C	W	E	L	L	T	CPPC	3	4.09528e-05
1865	CPPC	P	Q	I	A	W	S	F	M	P		C	D	S	F	T	N	C	W	E	L	L	T	CPPC	3	4.09528e-05
1866	CPPC	P	Q	A	K	R						C	D	S	F	T	N	C	W	E	L	L	T	CPPC	3	4.09528e-05
1867	CPPC	P	Q	G	C	V						C	D	S	F	T	N	C	W	E	L	L	T	CPPC	3	4.09528e-05
1868	CPPC	P	Q	S	K	L						C	D	S	F	T	N	C	W	E	L	L	T	CPPC	3	4.09528e-05
1869	CPPC	P	Q	S	R	R						C	D	S	F	T	N	C	W	E	L	L	T	CPPC	3	4.09528e-05
1870	CPPC	P	Q	C	L	L	R	S	S	C	T	C	D	S	F	T	N	C	W	E	L	L	T	CPPC	3	4.09528e-05
1871	CPPC	P	Q	L	P	P	T	N				C	D	S	F	T	N	C	W	E	L	L	T	CPPC	3	4.09528e-05
1872	CPPC	P	H	N	G	L						C	D	S	F	T	N	C	W	E	L	L	T	CPPC	3	4.09528e-05
1873	CPPC	P	H	S	V	R	W	P	R	G		C	D	S	F	T	N	C	W	E	L	L	T	CPPC	3	4.09528e-05
1874	CPPC	P	P	D	R	E						C	D	S	F	T	N	C	W	E	L	L	T	CPPC	3	4.09528e-05
1875	CPPC	P	P	G	V	D	R	A	G	R	V	C	D	S	F	T	N	C	W	E	L	L	T	CPPC	3	4.09528e-05
1876	CPPC	P	P	E	S	C	L	W	S	L		C	D	S	F	T	N	C	W	E	L	L	T	CPPC	3	4.09528e-05
1877	CPPC	P	P	R	R	R	R	E				C	D	S	F	T	N	C	W	E	L	L	T	CPPC	3	4.09528e-05
1878	CPPC	P	P	A	F	L	W	W	R	V	A	C	D	S	F	T	N	C	W	E	L	L	T	CPPC	3	4.09528e-05
1879	CPPC	P	P	L	E	D						C	D	S	F	T	N	C	W	E	L	L	T	CPPC	3	4.09528e-05
1880	CPPC	P	R	S	P	L	R	S	F	R	R	C	D	S	F	T	N	C	W	E	L	L	T	CPPC	3	4.09528e-05
1881	CPPC	P	R	R	Q	V						C	D	S	F	T	N	C	W	E	L	L	T	CPPC	4	5.46038e-05
1882	CPPC	P	R	R	P	T						C	D	S	F	T	N	C	W	E	L	L	T	CPPC	3	4.09528e-05
1883	CPPC	P	R	R	A	G						C	D	S	F	T	N	C	W	E	L	L	T	CPPC	3	4.09528e-05
1884	CPPC	P	R	E	H	K	R	F	S	A	A	C	D	S	F	T	N	C	W	E	L	L	T	CPPC	3	4.09528e-05
1885	CPPC	P	R	E	E	V	I	T	W	G	E	C	D	S	F	T	N	C	W	E	L	L	T	CPPC	3	4.09528e-05
1886	CPPC	P	R	A	W	L						C	D	S	F	T	N	C	W	E	L	L	T	CPPC	3	4.09528e-05
1887	CPPC	P	R	G	D	F						C	D	S	F	T	N	C	W	E	L	L	T	CPPC	3	4.09528e-05
1888	CPPC	P	R	G	R	V						C	D	S	F	T	N	C	W	E	L	L	T	CPPC	7	9.55566e-05
1889	CPPC	P	R	S	W	E	W					C	D	S	F	T	N	C	W	E	L	L	T	CPPC	3	4.09528e-05
1890	CPPC	P	R	L	V	L	D	G				C	D	S	F	T	N	C	W	E	L	L	T	CPPC	3	4.09528e-05
1891	CPPC	P	R	F	A	Y	G	R	G	M	S	C	D	S	F	T	N	C	W	E	L	L	T	CPPC	3	4.09528e-05
1892	CPPC	P	R	T	S	N						C	D	S	F	T	N	C	W	E	L	L	T	CPPC	3	4.09528e-05
1893	CPPC	P	R	S	L	S	T	L	K	R	R	C	D	S	F	T	N	C	W	E	L	L	T	CPPC	3	4.09528e-05
1894	CPPC	P	R	R	C	M	L	D	R	M	R	C	D	S	F	T	N	C	W	E	L	L	T	CPPC	3	4.09528e-05
1895	CPPC	P	R	A	R	P						C	D	S	F	T	N	C	W	E	L	L	T	CPPC	3	4.09528e-05
1896	CPPC	P	R	A	S	R						C	D	S	F	T	N	C	W	E	L	L	T	CPPC	3	4.09528e-05
1897	CPPC	P	R	G	A	T						C	D	S	F	T	N	C	W	E	L	L	T	CPPC	3	4.09528e-05
1898	CPPC	P	L	P	E	L	T	V	L	S	G	C	D	S	F	T	N	C	W	E	L	L	T	CPPC	3	4.09528e-05
1899	CPPC	P	L	L	L	G	V	P				C	D	S	F	T	N	C	W	E	L	L	T	CPPC	3	4.09528e-05
1900	CPPC	P	L	E	S	P	G	A	F	G	G	C	D	S	F	T	N	C	W	E	L	L	T	CPPC	3	4.09528e-05
1901	CPPC	P	L	E	Y	I						C	D	S	F	T	N	C	W	E	L	L	T	CPPC	3	4.09528e-05
1902	CPPC	P	L	R	L	V						C	D	S	F	T	N	C	W	E	L	L	T	CPPC	3	4.09528e-05
1903	CPPC	P	L	L	S	A	M	S	I	R	R	C	D	S	F	T	N	C	W	E	L	L	T	CPPC	3	4.09528e-05
1904	CPPC	P	L	A	V	P	N	Y	E	S	R	C	D	S	F	T	N	C	W	E	L	L	T	CPPC	3	4.09528e-05
1905	CPPC	P	L	S	F	G	R					C	D	S	F	T	N	C	W	E	L	L	T	CPPC	3	4.09528e-05
1906	CPPC	P	E	P	M	L						C	D	S	F	T	N	C	W	E	L	L	T	CPPC	4	5.46038e-05
1907	CPPC	P	E	D	S	E	M	W	A	L		C	D	S	F	T	N	C	W	E	L	L	T	CPPC	3	4.09528e-05
1908	CPPC	P	E	G	S	S						C	D	S	F	T	N	C	W	E	L	L	T	CPPC	4	5.46038e-05
1909	CPPC	P	D	N	R	P	M	P	A	S	P	C	D	S	F	T	N	C	W	E	L	L	T	CPPC	3	4.09528e-05
1910	CPPC	P	D	L	P	W						C	D	S	F	T	N	C	W	E	L	L	T	CPPC	3	4.09528e-05
1911	CPPC	P	D	E	V	G						C	D	S	F	T	N	C	W	E	L	L	T	CPPC	3	4.09528e-05
1912	CPPC	P	A	R	P	P	R	N	G	E	V	C	D	S	F	T	N	C	W	E	L	L	T	CPPC	3	4.09528e-05
1913	CPPC	P	A	Q	R	E						C	D	S	F	T	N	C	W	E	L	L	T	CPPC	3	4.09528e-05
1914	CPPC	P	A	H	L	G	K					C	D	S	F	T	N	C	W	E	L	L	T	CPPC	3	4.09528e-05
1915	CPPC	P	A	P	A	R						C	D	S	F	T	N	C	W	E	L	L	T	CPPC	3	4.09528e-05
1916	CPPC	P	A	A	Q	M	A	G	S	T	E	C	D	S	F	T	N	C	W	E	L	L	T	CPPC	3	4.09528e-05
1917	CPPC	P	A	A	A	D						C	D	S	F	T	N	C	W	E	L	L	T	CPPC	3	4.09528e-05
1918	CPPC	P	A	E	S	S	S	M	A	G		C	D	S	F	T	N	C	W	E	L	L	T	CPPC	3	4.09528e-05
1919	CPPC	P	A	S	P	T						C	D	S	F	T	N	C	W	E	L	L	T	CPPC	3	4.09528e-05
1920	CPPC	P	A	P	A	K	P	D	K	L	A	C	D	S	F	T	N	C	W	E	L	L	T	CPPC	3	4.09528e-05
1921	CPPC	P	A	R	L	Y						C	D	S	F	T	N	C	W	E	L	L	T	CPPC	3	4.09528e-05
1922	CPPC	P	A	L	R	S	S	C	L	E	L	C	D	S	F	T	N	C	W	E	L	L	T	CPPC	3	4.09528e-05
1923	CPPC	P	A	A	C	P	S	R	S	G		C	D	S	F	T	N	C	W	E	L	L	T	CPPC	3	4.09528e-05
1924	CPPC	P	A	G	V	G						C	D	S	F	T	N	C	W	E	L	L	T	CPPC	3	4.09528e-05
1925	CPPC	P	A	S	V	L						C	D	S	F	T	N	C	W	E	L	L	T	CPPC	3	4.09528e-05
1926	CPPC	P	G	R	V	E						C	D	S	F	T	N	C	W	E	L	L	T	CPPC	4	5.46038e-05
1927	CPPC	P	G	P	R	P	R	L	L	F	W	C	D	S	F	T	N	C	W	E	L	L	T	CPPC	3	4.09528e-05
1928	CPPC	P	G	R	C	V	C	G	F	R	S	C	D	S	F	T	N	C	W	E	L	L	T	CPPC	3	4.09528e-05
1929	CPPC	P	G	R	Q	A	R	W	D	K		C	D	S	F	T	N	C	W	E	L	L	T	CPPC	3	4.09528e-05
1930	CPPC	P	G	A	G	G						C	D	S	F	T	N	C	W	E	L	L	T	CPPC	3	4.09528e-05
1931	CPPC	P	G	A	G	S	R	S	L	L		C	D	S	F	T	N	C	W	E	L	L	T	CPPC	3	4.09528e-05
1932	CPPC	P	G	G	E	D	W	F	E	L	R	C	D	S	F	T	N	C	W	E	L	L	T	CPPC	3	4.09528e-05
1933	CPPC	P	G	G	S	G						C	D	S	F	T	N	C	W	E	L	L	T	CPPC	3	4.09528e-05
1934	CPPC	P	G	S	R	L						C	D	S	F	T	N	C	W	E	L	L	T	CPPC	3	4.09528e-05
1935	CPPC	P	G	C	Q	A						C	D	S	F	T	N	C	W	E	L	L	T	CPPC	3	4.09528e-05
1936	CPPC	P	G	T	T	G						C	D	S	F	T	N	C	W	E	L	L	T	CPPC	3	4.09528e-05
1937	CPPC	P	G	P	D	R	S	R	W	R		C	D	S	F	T	N	C	W	E	L	L	T	CPPC	3	4.09528e-05
1938	CPPC	P	G	L	S	A	S	R	G	E		C	D	S	F	T	N	C	W	E	L	L	T	CPPC	3	4.09528e-05
1939	CPPC	P	G	V	L	S	R	P	R	M	R	C	D	S	F	T	N	C	W	E	L	L	T	CPPC	3	4.09528e-05
1940	CPPC	P	G	E	G	L	V	S	F	R		C	D	S	F	T	N	C	W	E	L	L	T	CPPC	3	4.09528e-05
1941	CPPC	P	G	W	G	A						C	D	S	F	T	N	C	W	E	L	L	T	CPPC	4	5.46038e-05
1942	CPPC	P	V	I	P	P	G	I	V	W	F	C	D	S	F	T	N	C	W	E	L	L	T	CPPC	3	4.09528e-05
1943	CPPC	P	V	Q	S	L						C	D	S	F	T	N	C	W	E	L	L	T	CPPC	3	4.09528e-05
1944	CPPC	P	V	L	S	L	S					C	D	S	F	T	N	C	W	E	L	L	T	CPPC	3	4.09528e-05
1945	CPPC	P	V	A	V	I	R	E	P	Q		C	D	S	F	T	N	C	W	E	L	L	T	CPPC	3	4.09528e-05
1946	CPPC	P	V	G	P	N						C	D	S	F	T	N	C	W	E	L	L	T	CPPC	3	4.09528e-05
1947	CPPC	P	V	S	E	L	G	S	E	G	E	C	D	S	F	T	N	C	W	E	L	L	T	CPPC	3	4.09528e-05
1948	CPPC	P	V	W	A	V	P	L	D	R		C	D	S	F	T	N	C	W	E	L	L	T	CPPC	3	4.09528e-05
1949	CPPC	P	V	T	R	R	W	E				C	D	S	F	T	N	C	W	E	L	L	T	CPPC	3	4.09528e-05
1950	CPPC	P	V	S	N	H	C	P	S	E		C	D	S	F	T	N	C	W	E	L	L	T	CPPC	3	4.09528e-05
1951	CPPC	P	V	H	R	A	P	S	R	G		C	D	S	F	T	N	C	W	E	L	L	T	CPPC	3	4.09528e-05
1952	CPPC	P	V	P	R	R	P					C	D	S	F	T	N	C	W	E	L	L	T	CPPC	3	4.09528e-05
1953	CPPC	P	V	G	P	A	R	P	K	E	M	C	D	S	F	T	N	C	W	E	L	L	T	CPPC	3	4.09528e-05
1954	CPPC	P	V	S	L	L	L	S				C	D	S	F	T	N	C	W	E	L	L	T	CPPC	3	4.09528e-05
1955	CPPC	P	V	W	Q	E	F	L	W	R	F	C	D	S	F	T	N	C	W	E	L	L	T	CPPC	3	4.09528e-05
1956	CPPC	P	E	P	M	S	M	M	T	E		C	D	S	F	T	N	C	W	E	L	L	T	CPPC	3	4.09528e-05
1957	CPPC	P	E	R	G	R						C	D	S	F	T	N	C	W	E	L	L	T	CPPC	4	5.46038e-05
1958	CPPC	P	E	L	L	A	R	G				C	D	S	F	T	N	C	W	E	L	L	T	CPPC	3	4.09528e-05
1959	CPPC	P	E	A	W	W						C	D	S	F	T	N	C	W	E	L	L	T	CPPC	3	4.09528e-05
1960	CPPC	P	E	G	P	S	T	M				C	D	S	F	T	N	C	W	E	L	L	T	CPPC	3	4.09528e-05
1961	CPPC	P	E	G	L	T						C	D	S	F	T	N	C	W	E	L	L	T	CPPC	3	4.09528e-05
1962	CPPC	P	E	V	I	I	N	S	S	Y		C	D	S	F	T	N	C	W	E	L	L	T	CPPC	3	4.09528e-05
1963	CPPC	P	E	V	G	D	W	M	E	T	E	C	D	S	F	T	N	C	W	E	L	L	T	CPPC	3	4.09528e-05
1964	CPPC	P	E	S	S	K						C	D	S	F	T	N	C	W	E	L	L	T	CPPC	3	4.09528e-05
1965	CPPC	P	E	S	L	G						C	D	S	F	T	N	C	W	E	L	L	T	CPPC	3	4.09528e-05
1966	CPPC	P	E	S	V	V						C	D	S	F	T	N	C	W	E	L	L	T	CPPC	3	4.09528e-05
1967	CPPC	P	E	S	W	R						C	D	S	F	T	N	C	W	E	L	L	T	CPPC	3	4.09528e-05
1968	CPPC	P	S	T	E	Q	H	E	T	K	S	C	D	S	F	T	N	C	W	E	L	L	T	CPPC	3	4.09528e-05
1969	CPPC	P	S	L	R	T	T	R	G	G		C	D	S	F	T	N	C	W	E	L	L	T	CPPC	3	4.09528e-05
1970	CPPC	P	S	L	S	A	T	F	G	D	G	C	D	S	F	T	N	C	W	E	L	L	T	CPPC	3	4.09528e-05
1971	CPPC	P	S	G	E	M	D	R	D	G	R	C	D	S	F	T	N	C	W	E	L	L	T	CPPC	3	4.09528e-05
1972	CPPC	P	S	S	E	L	H	S	E	W	E	C	D	S	F	T	N	C	W	E	L	L	T	CPPC	3	4.09528e-05
1973	CPPC	P	S	Q	E	A	H	P	E	E	G	C	D	S	F	T	N	C	W	E	L	L	T	CPPC	3	4.09528e-05
1974	CPPC	P	S	E	G	G						C	D	S	F	T	N	C	W	E	L	L	T	CPPC	3	4.09528e-05
1975	CPPC	P	S	V	K	E						C	D	S	F	T	N	C	W	E	L	L	T	CPPC	3	4.09528e-05
1976	CPPC	P	W	R	F	L	R	R	G	V		C	D	S	F	T	N	C	W	E	L	L	T	CPPC	3	4.09528e-05
1977	CPPC	P	W	S	L	L	R	M	L	G	M	C	D	S	F	T	N	C	W	E	L	L	T	CPPC	3	4.09528e-05
1978	CPPC	P	W	R	Q	P	L	R	P	R	E	C	D	S	F	T	N	C	W	E	L	L	T	CPPC	3	4.09528e-05
1979	CPPC	P	W	S	G	V						C	D	S	F	T	N	C	W	E	L	L	T	CPPC	3	4.09528e-05
1980	CPPC	P	C	L	P	G	R	L	R	G		C	D	S	F	T	N	C	W	E	L	L	T	CPPC	3	4.09528e-05
1981	CPPC	P	C	S	E	V						C	D	S	F	T	N	C	W	E	L	L	T	CPPC	3	4.09528e-05
1982	CPPC	P	L	P	R	A	S	E	R	R	G	C	D	S	F	T	N	C	W	E	L	L	T	CPPC	3	4.09528e-05
1983	CPPC	P	L	E	R	L						C	D	S	F	T	N	C	W	E	L	L	T	CPPC	3	4.09528e-05
1984	CPPC	P	L	L	Q	V						C	D	S	F	T	N	C	W	E	L	L	T	CPPC	3	4.09528e-05
1985	CPPC	P	F	T	P	G						C	D	S	F	T	N	C	W	E	L	L	T	CPPC	3	4.09528e-05
1986	CPPC	P	F	R	P	T						C	D	S	F	T	N	C	W	E	L	L	T	CPPC	3	4.09528e-05
1987	CPPC	P	F	S	S	G	A	W	W	G		C	D	S	F	T	N	C	W	E	L	L	T	CPPC	3	4.09528e-05
1988	CPPC	P	K	L	V	S	F	M	G	V		C	D	S	F	T	N	C	W	E	L	L	T	CPPC	3	4.09528e-05
1989	CPPC	P	N	M	R	M	E	L	E	W	K	C	D	S	F	T	N	C	W	E	L	L	T	CPPC	3	4.09528e-05
1990	CPPC	P	N	R	L	T	L	W	V	G	A	C	D	S	F	T	N	C	W	E	L	L	T	CPPC	3	4.09528e-05
1991	CPPC	P	N	E	E	Y	P	R	N	N	I	C	D	S	F	T	N	C	W	E	L	L	T	CPPC	3	4.09528e-05
1992	CPPC	P	N	S	R	K						C	D	S	F	T	N	C	W	E	L	L	T	CPPC	3	4.09528e-05
1993	CPPC	P	T	K	D	Q	L	S	H	E		C	D	S	F	T	N	C	W	E	L	L	T	CPPC	3	4.09528e-05
1994	CPPC	P	T	T	Q	R	V	R	P	G		C	D	S	F	T	N	C	W	E	L	L	T	CPPC	3	4.09528e-05
1995	CPPC	P	T	T	R	L	P	L	R	R		C	D	S	F	T	N	C	W	E	L	L	T	CPPC	3	4.09528e-05
1996	CPPC	P	T	R	P	A	N	S	E	Q		C	D	S	F	T	N	C	W	E	L	L	T	CPPC	3	4.09528e-05
1997	CPPC	P	T	A	P	P						C	D	S	F	T	N	C	W	E	L	L	T	CPPC	3	4.09528e-05
1998	CPPC	P	T	Y	E	V	K					C	D	S	F	T	N	C	W	E	L	L	T	CPPC	3	4.09528e-05
1999	CPPC	P	T	L	A	W	M					C	D	S	F	T	N	C	W	E	L	L	T	CPPC	3	4.09528e-05
[truncated: 49,386 more rows]
