# Supplementary material for: Structure-guided design of CPPC-paired disulfide-rich peptide libraries for ligand and drug discovery
Source: Chem Sci. 2022 May 20;13(26):7780–9. doi: 10.1039/d2sc00924b (PMC9258321; doi:10.1039/d2sc00924b)
Supplement: SC-013-D2SC00924B-s004 [file SC-013-D2SC00924B-s004.xlsx]

## Sheet: Translated_BC3_GOOD
Number	Sequence																								Abundance	Percentages
1	CPPC	E	W	V	M	E	G	P	D	E		C	D	S	F	T	N	C	W	E	L	L	T	CPPC	1275	0.003511
2	CPPC	E	Y	S	W	W						C	D	S	F	T	N	C	W	E	L	L	T	CPPC	757	0.00208457
3	CPPC	S	Y	W	V	E						C	D	S	F	T	N	C	W	E	L	L	T	CPPC	552	0.00152006
4	CPPC	S	E	Y	V	K	S	L	L	I		C	D	S	F	T	N	C	W	E	L	L	T	CPPC	533	0.00146774
5	CPPC	W	A	R	V	L	E					C	D	S	F	T	N	C	W	E	L	L	T	CPPC	527	0.00145121
6	CPPC	R	E	T	W	V	G	R	M	E		C	D	S	F	T	N	C	W	E	L	L	T	CPPC	440	0.00121164
7	CPPC	E	P	W	W	V	A					C	D	S	F	T	N	C	W	E	L	L	T	CPPC	389	0.0010712
8	CPPC	G	E	R	I	A	A	W	T	G		C	D	S	F	T	N	C	W	E	L	L	T	CPPC	355	0.000977574
9	CPPC	C	R	S	G	R	S	L	L	L		C	D	S	F	T	N	C	W	E	L	L	T	CPPC	346	0.00095279
10	CPPC	L	E	L	W	G	R	L	R	S		C	D	S	F	T	N	C	W	E	L	L	T	CPPC	340	0.000936268
11	CPPC	H	G	E	S	L	Y	W	R	I		C	D	S	F	T	N	C	W	E	L	L	T	CPPC	306	0.000842641
12	CPPC	S	P	Q	A	V	W	Q	L	Y	E	C	D	S	F	T	N	C	W	E	L	L	T	CPPC	302	0.000831626
13	CPPC	W	E	W	S	H						C	D	S	F	T	N	C	W	E	L	L	T	CPPC	256	0.000704955
14	CPPC	R	A	G	D	H	G	P	S	R	R	C	D	S	F	T	N	C	W	E	L	L	T	CPPC	255	0.000702201
15	CPPC	S	R	D	W	L	M	M	E	W		C	D	S	F	T	N	C	W	E	L	L	T	CPPC	230	0.000633358
16	CPPC	R	E	F	V	W						C	D	S	F	T	N	C	W	E	L	L	T	CPPC	229	0.000630604
17	CPPC	E	W	V	G	F						C	D	S	F	T	N	C	W	E	L	L	T	CPPC	223	0.000614081
18	CPPC	H	T	R	E	T	R	S	V	T		C	D	S	F	T	N	C	W	E	L	L	T	CPPC	221	0.000608574
19	CPPC	Q	E	W	K	S						C	D	S	F	T	N	C	W	E	L	L	T	CPPC	218	0.000600313
20	CPPC	A	S	E	M	G	W	W	L	E		C	D	S	F	T	N	C	W	E	L	L	T	CPPC	217	0.000597559
21	CPPC	D	E	W	L	T						C	D	S	F	T	N	C	W	E	L	L	T	CPPC	208	0.000572776
22	CPPC	E	W	G	C	L						C	D	S	F	T	N	C	W	E	L	L	T	CPPC	205	0.000564514
23	CPPC	K	E	L	S	K	L	R	A	L		C	D	S	F	T	N	C	W	E	L	L	T	CPPC	204	0.000561761
24	CPPC	A	S	E	W	L	L					C	D	S	F	T	N	C	W	E	L	L	T	CPPC	201	0.000553499
25	CPPC	G	R	G	G	V	R	E	L	E		C	D	S	F	T	N	C	W	E	L	L	T	CPPC	198	0.000545238
26	CPPC	D	R	W	W	E						C	D	S	F	T	N	C	W	E	L	L	T	CPPC	195	0.000536977
27	CPPC	P	L	L	A	L	S	E	S	L	S	C	D	S	F	T	N	C	W	E	L	L	T	CPPC	193	0.00053147
28	CPPC	H	I	R	S	S	P	F	F	E		C	D	S	F	T	N	C	W	E	L	L	T	CPPC	191	0.000525962
29	CPPC	L	W	*	A	T						C	D	S	F	T	N	C	W	E	L	L	T	CPPC	183	0.000503932
30	CPPC	S	S	V	*	A	L					C	D	S	F	T	N	C	W	E	L	L	T	CPPC	182	0.000501179
31	CPPC	C	R	A	R	V	E	L	W	F	L	C	D	S	F	T	N	C	W	E	L	L	T	CPPC	179	0.000492917
32	CPPC	V	L	E	L	L						C	D	S	F	T	N	C	W	E	L	L	T	CPPC	177	0.00048741
33	CPPC	E	W	R	S	L	A	L	V	R		C	D	S	F	T	N	C	W	E	L	L	T	CPPC	175	0.000481902
34	CPPC	E	L	R	N	R	L	S				C	D	S	F	T	N	C	W	E	L	L	T	CPPC	174	0.000479149
35	CPPC	D	E	L	A	V	W	L	N	L		C	D	S	F	T	N	C	W	E	L	L	T	CPPC	172	0.000473641
36	CPPC	A	E	R	W	L	E					C	D	S	F	T	N	C	W	E	L	L	T	CPPC	168	0.000462626
37	CPPC	A	S	W	S	V	L	L	H	E		C	D	S	F	T	N	C	W	E	L	L	T	CPPC	167	0.000459873
38	CPPC	G	E	W	E	V						C	D	S	F	T	N	C	W	E	L	L	T	CPPC	165	0.000454365
39	CPPC	A	F	R	G	P	L	E				C	D	S	F	T	N	C	W	E	L	L	T	CPPC	163	0.000448858
40	CPPC	G	G	W	R	L	S	S	W	E		C	D	S	F	T	N	C	W	E	L	L	T	CPPC	163	0.000448858
41	CPPC	N	P	R	W	P	F	E	Y	M	W	C	D	S	F	T	N	C	W	E	L	L	T	CPPC	162	0.000446104
42	CPPC	P	R	S	L	E						C	D	S	F	T	N	C	W	E	L	L	T	CPPC	162	0.000446104
43	CPPC	L	M	V	L	E						C	D	S	F	T	N	C	W	E	L	L	T	CPPC	161	0.00044335
44	CPPC	V	N	R	T	P	A	T	S	E		C	D	S	F	T	N	C	W	E	L	L	T	CPPC	159	0.000437843
45	CPPC	E	G	M	E	R	A	E	F	L		C	D	S	F	T	N	C	W	E	L	L	T	CPPC	157	0.000432335
46	CPPC	E	S	A	V	A	R	L	R	M		C	D	S	F	T	N	C	W	E	L	L	T	CPPC	156	0.000429582
47	CPPC	A	S	R	F	E	W	W	S	E		C	D	S	F	T	N	C	W	E	L	L	T	CPPC	155	0.000426828
48	CPPC	G	S	R	E	Q	E					C	D	S	F	T	N	C	W	E	L	L	T	CPPC	155	0.000426828
49	CPPC	F	L	E	F	S	V					C	D	S	F	T	N	C	W	E	L	L	T	CPPC	155	0.000426828
50	CPPC	V	L	H	E	W	M	W				C	D	S	F	T	N	C	W	E	L	L	T	CPPC	154	0.000424074
51	CPPC	G	V	Q	W	V	E	L				C	D	S	F	T	N	C	W	E	L	L	T	CPPC	153	0.00042132
52	CPPC	T	E	Y	R	W						C	D	S	F	T	N	C	W	E	L	L	T	CPPC	152	0.000418567
53	CPPC	R	G	S	R	L	P	E	V	E	T	C	D	S	F	T	N	C	W	E	L	L	T	CPPC	151	0.000415813
54	CPPC	A	M	W	E	Y						C	D	S	F	T	N	C	W	E	L	L	T	CPPC	151	0.000415813
55	CPPC	E	T	R	W	A	H	E				C	D	S	F	T	N	C	W	E	L	L	T	CPPC	150	0.000413059
56	CPPC	D	R	L	S	E	S	L	Q	Y		C	D	S	F	T	N	C	W	E	L	L	T	CPPC	149	0.000410306
57	CPPC	S	A	E	R	L	E					C	D	S	F	T	N	C	W	E	L	L	T	CPPC	146	0.000402044
58	CPPC	A	E	W	E	W						C	D	S	F	T	N	C	W	E	L	L	T	CPPC	145	0.000399291
59	CPPC	T	G	W	A	E	S	L	A	W		C	D	S	F	T	N	C	W	E	L	L	T	CPPC	143	0.000393783
60	CPPC	S	E	W	E	Y						C	D	S	F	T	N	C	W	E	L	L	T	CPPC	143	0.000393783
61	CPPC	E	R	A	A	W						C	D	S	F	T	N	C	W	E	L	L	T	CPPC	140	0.000385522
62	CPPC	R	F	W	R	W						C	D	S	F	T	N	C	W	E	L	L	T	CPPC	139	0.000382768
63	CPPC	T	G	S	G	E						C	D	S	F	T	N	C	W	E	L	L	T	CPPC	137	0.000377261
64	CPPC	Q	P	E	R	T	L	L	S	L	E	C	D	S	F	T	N	C	W	E	L	L	T	CPPC	136	0.000374507
65	CPPC	A	L	W	E	S						C	D	S	F	T	N	C	W	E	L	L	T	CPPC	134	0.000369
66	CPPC	R	W	F	G	E						C	D	S	F	T	N	C	W	E	L	L	T	CPPC	132	0.000363492
67	CPPC	D	N	R	I	T	R	I	M	E		C	D	S	F	T	N	C	W	E	L	L	T	CPPC	132	0.000363492
68	CPPC	M	W	A	E	Y						C	D	S	F	T	N	C	W	E	L	L	T	CPPC	131	0.000360738
69	CPPC	L	E	L	M	W						C	D	S	F	T	N	C	W	E	L	L	T	CPPC	130	0.000357985
70	CPPC	E	W	Y	Q	A	S	V	L	W	L	C	D	S	F	T	N	C	W	E	L	L	T	CPPC	130	0.000357985
71	CPPC	A	K	S	G	S	P	H	A	W	E	C	D	S	F	T	N	C	W	E	L	L	T	CPPC	129	0.000355231
72	CPPC	K	M	W	E	F						C	D	S	F	T	N	C	W	E	L	L	T	CPPC	128	0.000352477
73	CPPC	S	V	E	R	G						C	D	S	F	T	N	C	W	E	L	L	T	CPPC	127	0.000349724
74	CPPC	R	G	E	F	T	V					C	D	S	F	T	N	C	W	E	L	L	T	CPPC	126	0.00034697
75	CPPC	E	F	D	W	L	D	W	V	V		C	D	S	F	T	N	C	W	E	L	L	T	CPPC	126	0.00034697
76	CPPC	D	T	D	E	P	E	I	L	L		C	D	S	F	T	N	C	W	E	L	L	T	CPPC	125	0.000344216
77	CPPC	G	F	R	L	E						C	D	S	F	T	N	C	W	E	L	L	T	CPPC	125	0.000344216
78	CPPC	N	R	F	F	V	E	E	R	W		C	D	S	F	T	N	C	W	E	L	L	T	CPPC	123	0.000338709
79	CPPC	R	E	L	D	E	A	W	D	H		C	D	S	F	T	N	C	W	E	L	L	T	CPPC	123	0.000338709
80	CPPC	A	R	E	F	S	L	A				C	D	S	F	T	N	C	W	E	L	L	T	CPPC	123	0.000338709
81	CPPC	E	Q	E	W	W						C	D	S	F	T	N	C	W	E	L	L	T	CPPC	123	0.000338709
82	CPPC	D	R	K	E	S	V	Y	E	S		C	D	S	F	T	N	C	W	E	L	L	T	CPPC	122	0.000335955
83	CPPC	G	P	E	W	W	E					C	D	S	F	T	N	C	W	E	L	L	T	CPPC	121	0.000333201
84	CPPC	Y	E	W	S	T						C	D	S	F	T	N	C	W	E	L	L	T	CPPC	121	0.000333201
85	CPPC	E	W	W	G	M						C	D	S	F	T	N	C	W	E	L	L	T	CPPC	120	0.000330447
86	CPPC	W	M	V	W	E						C	D	S	F	T	N	C	W	E	L	L	T	CPPC	120	0.000330447
87	CPPC	L	E	W	W	G						C	D	S	F	T	N	C	W	E	L	L	T	CPPC	120	0.000330447
88	CPPC	R	L	L	R	W						C	D	S	F	T	N	C	W	E	L	L	T	CPPC	119	0.000327694
89	CPPC	R	S	G	A	E	S	R	L	L	N	C	D	S	F	T	N	C	W	E	L	L	T	CPPC	119	0.000327694
90	CPPC	T	W	L	Y	E	S	R	T	F		C	D	S	F	T	N	C	W	E	L	L	T	CPPC	118	0.00032494
91	CPPC	I	P	T	E	L	G	E	W	W	G	C	D	S	F	T	N	C	W	E	L	L	T	CPPC	118	0.00032494
92	CPPC	P	E	W	W	V						C	D	S	F	T	N	C	W	E	L	L	T	CPPC	118	0.00032494
93	CPPC	S	E	R	S	F	L	E	V	M	K	C	D	S	F	T	N	C	W	E	L	L	T	CPPC	118	0.00032494
94	CPPC	E	E	S	G	I						C	D	S	F	T	N	C	W	E	L	L	T	CPPC	117	0.000322186
95	CPPC	G	P	A	W	W	E					C	D	S	F	T	N	C	W	E	L	L	T	CPPC	117	0.000322186
96	CPPC	G	S	E	R	E	K	H	S	E		C	D	S	F	T	N	C	W	E	L	L	T	CPPC	117	0.000322186
97	CPPC	C	E	K	M	N	L	E	R	E		C	D	S	F	T	N	C	W	E	L	L	T	CPPC	115	0.000316679
98	CPPC	R	E	W	M	W						C	D	S	F	T	N	C	W	E	L	L	T	CPPC	114	0.000313925
99	CPPC	I	W	E	D	L	G	E	L	R		C	D	S	F	T	N	C	W	E	L	L	T	CPPC	114	0.000313925
100	CPPC	W	V	L	H	G	L	E				C	D	S	F	T	N	C	W	E	L	L	T	CPPC	113	0.000311171
101	CPPC	N	E	I	V	V	E	L	E	H		C	D	S	F	T	N	C	W	E	L	L	T	CPPC	112	0.000308418
102	CPPC	R	G	W	E	W						C	D	S	F	T	N	C	W	E	L	L	T	CPPC	112	0.000308418
103	CPPC	S	L	W	E	L						C	D	S	F	T	N	C	W	E	L	L	T	CPPC	112	0.000308418
104	CPPC	S	E	R	G	V	A	Q	S	W	S	C	D	S	F	T	N	C	W	E	L	L	T	CPPC	112	0.000308418
105	CPPC	R	E	W	Y	Y	E					C	D	S	F	T	N	C	W	E	L	L	T	CPPC	111	0.000305664
106	CPPC	I	T	H	Q	W	L	M	L	E		C	D	S	F	T	N	C	W	E	L	L	T	CPPC	111	0.000305664
107	CPPC	S	E	W	L	R						C	D	S	F	T	N	C	W	E	L	L	T	CPPC	111	0.000305664
108	CPPC	G	S	S	A	A	G	E				C	D	S	F	T	N	C	W	E	L	L	T	CPPC	110	0.00030291
109	CPPC	A	V	R	Q	E	V	L				C	D	S	F	T	N	C	W	E	L	L	T	CPPC	109	0.000300156
110	CPPC	G	K	E	L	L	S	L	A	L		C	D	S	F	T	N	C	W	E	L	L	T	CPPC	109	0.000300156
111	CPPC	P	R	H	T	E	L	E	L	I		C	D	S	F	T	N	C	W	E	L	L	T	CPPC	108	0.000297403
112	CPPC	N	E	Y	V	F	S					C	D	S	F	T	N	C	W	E	L	L	T	CPPC	107	0.000294649
113	CPPC	R	N	T	F	I	L	E	P	D		C	D	S	F	T	N	C	W	E	L	L	T	CPPC	107	0.000294649
114	CPPC	S	A	I	E	W	I	W	V	W		C	D	S	F	T	N	C	W	E	L	L	T	CPPC	107	0.000294649
115	CPPC	I	W	E	Y	W	A					C	D	S	F	T	N	C	W	E	L	L	T	CPPC	107	0.000294649
116	CPPC	A	V	E	W	W	R	L	S	W		C	D	S	F	T	N	C	W	E	L	L	T	CPPC	107	0.000294649
117	CPPC	W	S	W	G	E						C	D	S	F	T	N	C	W	E	L	L	T	CPPC	107	0.000294649
118	CPPC	A	E	W	L	W						C	D	S	F	T	N	C	W	E	L	L	T	CPPC	106	0.000291895
119	CPPC	V	A	S	L	F	E	W	S	R	T	C	D	S	F	T	N	C	W	E	L	L	T	CPPC	106	0.000291895
120	CPPC	E	W	S	A	V	A	L	E	V		C	D	S	F	T	N	C	W	E	L	L	T	CPPC	106	0.000291895
121	CPPC	W	Y	G	E	R	W					C	D	S	F	T	N	C	W	E	L	L	T	CPPC	106	0.000291895
122	CPPC	V	R	W	F	E						C	D	S	F	T	N	C	W	E	L	L	T	CPPC	105	0.000289141
123	CPPC	E	W	W	W	H						C	D	S	F	T	N	C	W	E	L	L	T	CPPC	105	0.000289141
124	CPPC	S	E	H	V	L	L					C	D	S	F	T	N	C	W	E	L	L	T	CPPC	105	0.000289141
125	CPPC	R	P	A	E	E	R	L	P	I		C	D	S	F	T	N	C	W	E	L	L	T	CPPC	104	0.000286388
126	CPPC	R	E	L	Y	W						C	D	S	F	T	N	C	W	E	L	L	T	CPPC	104	0.000286388
127	CPPC	V	G	T	V	S	S	W	F	E		C	D	S	F	T	N	C	W	E	L	L	T	CPPC	104	0.000286388
128	CPPC	I	E	Y	Q	W						C	D	S	F	T	N	C	W	E	L	L	T	CPPC	103	0.000283634
129	CPPC	R	S	R	E	V	A					C	D	S	F	T	N	C	W	E	L	L	T	CPPC	103	0.000283634
130	CPPC	E	W	W	W	G						C	D	S	F	T	N	C	W	E	L	L	T	CPPC	103	0.000283634
131	CPPC	F	S	I	A	E	S					C	D	S	F	T	N	C	W	E	L	L	T	CPPC	103	0.000283634
132	CPPC	W	F	G	D	L	Q	W	S	V	E	C	D	S	F	T	N	C	W	E	L	L	T	CPPC	102	0.00028088
133	CPPC	G	S	L	E	S	A	I	R	R		C	D	S	F	T	N	C	W	E	L	L	T	CPPC	101	0.000278127
134	CPPC	V	V	G	R	L	E	F				C	D	S	F	T	N	C	W	E	L	L	T	CPPC	101	0.000278127
135	CPPC	G	H	G	G	V	Q	S	H	E		C	D	S	F	T	N	C	W	E	L	L	T	CPPC	99	0.000272619
136	CPPC	L	E	P	W	V	W					C	D	S	F	T	N	C	W	E	L	L	T	CPPC	99	0.000272619
137	CPPC	V	G	A	G	L	L	L	G	V	E	C	D	S	F	T	N	C	W	E	L	L	T	CPPC	98	0.000269865
138	CPPC	E	A	G	L	L	E	T	L	S		C	D	S	F	T	N	C	W	E	L	L	T	CPPC	98	0.000269865
139	CPPC	C	E	R	A	E	V					C	D	S	F	T	N	C	W	E	L	L	T	CPPC	98	0.000269865
140	CPPC	H	*	M	A	F	V	D	D			C	D	S	F	T	N	C	W	E	L	L	T	CPPC	97	0.000267112
141	CPPC	Q	R	T	L	V	E	M	L	E		C	D	S	F	T	N	C	W	E	L	L	T	CPPC	96	0.000264358
142	CPPC	Q	F	W	E	W						C	D	S	F	T	N	C	W	E	L	L	T	CPPC	96	0.000264358
143	CPPC	H	L	H	A	T	M	F	A	E		C	D	S	F	T	N	C	W	E	L	L	T	CPPC	96	0.000264358
144	CPPC	L	Q	I	G	E						C	D	S	F	T	N	C	W	E	L	L	T	CPPC	96	0.000264358
145	CPPC	R	E	P	E	V	L	V	T	I	F	C	D	S	F	T	N	C	W	E	L	L	T	CPPC	95	0.000261604
146	CPPC	R	W	G	Q	L	L	R	H	E	S	C	D	S	F	T	N	C	W	E	L	L	T	CPPC	95	0.000261604
147	CPPC	M	D	I	T	E	S	W	R	Q		C	D	S	F	T	N	C	W	E	L	L	T	CPPC	95	0.000261604
148	CPPC	E	D	V	G	Y	V	S	E	S	S	C	D	S	F	T	N	C	W	E	L	L	T	CPPC	95	0.000261604
149	CPPC	R	C	P	R	L						C	D	S	F	T	N	C	W	E	L	L	T	CPPC	94	0.00025885
150	CPPC	Y	E	F	L	W						C	D	S	F	T	N	C	W	E	L	L	T	CPPC	94	0.00025885
151	CPPC	K	R	E	S	W	T					C	D	S	F	T	N	C	W	E	L	L	T	CPPC	93	0.000256097
152	CPPC	T	Y	V	A	L	E	M	V	E	L	C	D	S	F	T	N	C	W	E	L	L	T	CPPC	93	0.000256097
153	CPPC	R	E	Q	P	E						C	D	S	F	T	N	C	W	E	L	L	T	CPPC	93	0.000256097
154	CPPC	V	P	E	W	V	S	W	M	V	Y	C	D	S	F	T	N	C	W	E	L	L	T	CPPC	93	0.000256097
155	CPPC	N	R	W	S	V	R	I	A	E		C	D	S	F	T	N	C	W	E	L	L	T	CPPC	92	0.000253343
156	CPPC	D	Q	R	G	V	E					C	D	S	F	T	N	C	W	E	L	L	T	CPPC	92	0.000253343
157	CPPC	Y	E	L	D	L	S	V	V	S	D	C	D	S	F	T	N	C	W	E	L	L	T	CPPC	92	0.000253343
158	CPPC	F	G	Y	L	E						C	D	S	F	T	N	C	W	E	L	L	T	CPPC	92	0.000253343
159	CPPC	P	W	E	P	E						C	D	S	F	T	N	C	W	E	L	L	T	CPPC	90	0.000247836
160	CPPC	Y	V	T	E	W	W	F	E	Q		C	D	S	F	T	N	C	W	E	L	L	T	CPPC	90	0.000247836
161	CPPC	S	G	S	A	Q	G	E	Q	V		C	D	S	F	T	N	C	W	E	L	L	T	CPPC	90	0.000247836
162	CPPC	P	S	T	R	L	W	V	E	L	L	C	D	S	F	T	N	C	W	E	L	L	T	CPPC	89	0.000245082
163	CPPC	L	Q	W	D	W	H	M	S	E		C	D	S	F	T	N	C	W	E	L	L	T	CPPC	89	0.000245082
164	CPPC	G	W	A	A	A	V	S	V	E		C	D	S	F	T	N	C	W	E	L	L	T	CPPC	89	0.000245082
165	CPPC	K	T	T	E	E	L	L	R	V		C	D	S	F	T	N	C	W	E	L	L	T	CPPC	88	0.000242328
166	CPPC	G	H	M	R	L	H	E	V	E	R	C	D	S	F	T	N	C	W	E	L	L	T	CPPC	88	0.000242328
167	CPPC	S	E	W	F	N						C	D	S	F	T	N	C	W	E	L	L	T	CPPC	87	0.000239574
168	CPPC	Q	R	A	G	S	E	H	Y	E		C	D	S	F	T	N	C	W	E	L	L	T	CPPC	87	0.000239574
169	CPPC	H	W	V	E	Y	C	L				C	D	S	F	T	N	C	W	E	L	L	T	CPPC	87	0.000239574
170	CPPC	T	E	W	M	H						C	D	S	F	T	N	C	W	E	L	L	T	CPPC	86	0.000236821
171	CPPC	Q	T	G	R	E	A	T	R	E		C	D	S	F	T	N	C	W	E	L	L	T	CPPC	86	0.000236821
172	CPPC	G	N	M	W	Y	Q	E				C	D	S	F	T	N	C	W	E	L	L	T	CPPC	86	0.000236821
173	CPPC	R	W	P	E	R	A					C	D	S	F	T	N	C	W	E	L	L	T	CPPC	85	0.000234067
174	CPPC	V	T	W	L	L	E					C	D	S	F	T	N	C	W	E	L	L	T	CPPC	85	0.000234067
175	CPPC	W	S	Y	E	W						C	D	S	F	T	N	C	W	E	L	L	T	CPPC	85	0.000234067
176	CPPC	W	W	E	W	A						C	D	S	F	T	N	C	W	E	L	L	T	CPPC	85	0.000234067
177	CPPC	T	P	L	E	E	G	L	R	G		C	D	S	F	T	N	C	W	E	L	L	T	CPPC	84	0.000231313
178	CPPC	T	A	E	L	W	S					C	D	S	F	T	N	C	W	E	L	L	T	CPPC	84	0.000231313
179	CPPC	P	R	Q	E	P						C	D	S	F	T	N	C	W	E	L	L	T	CPPC	84	0.000231313
180	CPPC	R	M	T	D	L	I	W	L	E		C	D	S	F	T	N	C	W	E	L	L	T	CPPC	84	0.000231313
181	CPPC	A	E	F	T	L	W					C	D	S	F	T	N	C	W	E	L	L	T	CPPC	84	0.000231313
182	CPPC	G	S	A	T	E	R	T	W	G		C	D	S	F	T	N	C	W	E	L	L	T	CPPC	84	0.000231313
183	CPPC	E	L	V	W	D						C	D	S	F	T	N	C	W	E	L	L	T	CPPC	84	0.000231313
184	CPPC	S	E	W	E	H						C	D	S	F	T	N	C	W	E	L	L	T	CPPC	84	0.000231313
185	CPPC	W	V	G	S	L	E	R	S	M	V	C	D	S	F	T	N	C	W	E	L	L	T	CPPC	84	0.000231313
186	CPPC	N	R	A	R	V	E	Y	R	W	A	C	D	S	F	T	N	C	W	E	L	L	T	CPPC	83	0.000228559
187	CPPC	H	T	H	V	E	V	L	P	E		C	D	S	F	T	N	C	W	E	L	L	T	CPPC	83	0.000228559
188	CPPC	R	S	T	A	M	G	E	L	S		C	D	S	F	T	N	C	W	E	L	L	T	CPPC	83	0.000228559
189	CPPC	E	H	E	Y	W						C	D	S	F	T	N	C	W	E	L	L	T	CPPC	83	0.000228559
190	CPPC	A	L	E	H	W						C	D	S	F	T	N	C	W	E	L	L	T	CPPC	83	0.000228559
191	CPPC	G	G	G	W	A	V	F	S	E		C	D	S	F	T	N	C	W	E	L	L	T	CPPC	83	0.000228559
192	CPPC	E	F	R	V	Y						C	D	S	F	T	N	C	W	E	L	L	T	CPPC	83	0.000228559
193	CPPC	W	R	E	F	F						C	D	S	F	T	N	C	W	E	L	L	T	CPPC	83	0.000228559
194	CPPC	G	H	S	A	R	L	W	I	E		C	D	S	F	T	N	C	W	E	L	L	T	CPPC	82	0.000225806
195	CPPC	G	E	W	L	Y						C	D	S	F	T	N	C	W	E	L	L	T	CPPC	82	0.000225806
196	CPPC	Y	E	S	W	L	G	F	D	S	Y	C	D	S	F	T	N	C	W	E	L	L	T	CPPC	82	0.000225806
197	CPPC	S	E	W	S	R						C	D	S	F	T	N	C	W	E	L	L	T	CPPC	82	0.000225806
198	CPPC	S	E	W	S	S						C	D	S	F	T	N	C	W	E	L	L	T	CPPC	82	0.000225806
199	CPPC	F	I	R	S	P	A	A	Q	E	L	C	D	S	F	T	N	C	W	E	L	L	T	CPPC	82	0.000225806
200	CPPC	T	V	I	L	E	T	E	F	R		C	D	S	F	T	N	C	W	E	L	L	T	CPPC	81	0.000223052
201	CPPC	R	V	D	L	R	S	T	T	E		C	D	S	F	T	N	C	W	E	L	L	T	CPPC	81	0.000223052
202	CPPC	S	E	R	S	S	Q	T				C	D	S	F	T	N	C	W	E	L	L	T	CPPC	81	0.000223052
203	CPPC	S	G	G	E	R	E					C	D	S	F	T	N	C	W	E	L	L	T	CPPC	81	0.000223052
204	CPPC	R	D	W	E	Y						C	D	S	F	T	N	C	W	E	L	L	T	CPPC	80	0.000220298
205	CPPC	R	E	Q	R	E	A	T	L	R		C	D	S	F	T	N	C	W	E	L	L	T	CPPC	80	0.000220298
206	CPPC	H	I	L	L	E	H	S				C	D	S	F	T	N	C	W	E	L	L	T	CPPC	80	0.000220298
207	CPPC	L	R	G	S	E	L	E	W	W	L	C	D	S	F	T	N	C	W	E	L	L	T	CPPC	80	0.000220298
208	CPPC	L	E	W	D	L						C	D	S	F	T	N	C	W	E	L	L	T	CPPC	80	0.000220298
209	CPPC	S	G	L	E	S	A	R	K	L	L	C	D	S	F	T	N	C	W	E	L	L	T	CPPC	80	0.000220298
210	CPPC	S	E	R	A	I	L					C	D	S	F	T	N	C	W	E	L	L	T	CPPC	80	0.000220298
211	CPPC	W	Q	W	F	N	E					C	D	S	F	T	N	C	W	E	L	L	T	CPPC	80	0.000220298
212	CPPC	W	W	G	I	E						C	D	S	F	T	N	C	W	E	L	L	T	CPPC	80	0.000220298
213	CPPC	S	A	E	T	E	P	G	P	I	V	C	D	S	F	T	N	C	W	E	L	L	T	CPPC	79	0.000217545
214	CPPC	E	R	W	G	V						C	D	S	F	T	N	C	W	E	L	L	T	CPPC	79	0.000217545
215	CPPC	E	L	W	W	W						C	D	S	F	T	N	C	W	E	L	L	T	CPPC	79	0.000217545
216	CPPC	S	R	W	W	L	E					C	D	S	F	T	N	C	W	E	L	L	T	CPPC	79	0.000217545
217	CPPC	T	M	S	C	S	W	E	W	W		C	D	S	F	T	N	C	W	E	L	L	T	CPPC	78	0.000214791
218	CPPC	P	E	W	S	V	P	R	L	V	L	C	D	S	F	T	N	C	W	E	L	L	T	CPPC	78	0.000214791
219	CPPC	E	T	E	T	T	E	W	W	E		C	D	S	F	T	N	C	W	E	L	L	T	CPPC	78	0.000214791
220	CPPC	G	L	S	G	V	E	S				C	D	S	F	T	N	C	W	E	L	L	T	CPPC	78	0.000214791
221	CPPC	G	A	E	L	R	L	R				C	D	S	F	T	N	C	W	E	L	L	T	CPPC	78	0.000214791
222	CPPC	V	E	W	G	T						C	D	S	F	T	N	C	W	E	L	L	T	CPPC	78	0.000214791
223	CPPC	G	V	E	R	G						C	D	S	F	T	N	C	W	E	L	L	T	CPPC	77	0.000212037
224	CPPC	S	S	A	G	T	I	I	G	F	E	C	D	S	F	T	N	C	W	E	L	L	T	CPPC	77	0.000212037
225	CPPC	W	W	W	K	E						C	D	S	F	T	N	C	W	E	L	L	T	CPPC	77	0.000212037
226	CPPC	P	W	E	S	V						C	D	S	F	T	N	C	W	E	L	L	T	CPPC	76	0.000209283
227	CPPC	R	E	S	W	L	V	T	R	S		C	D	S	F	T	N	C	W	E	L	L	T	CPPC	76	0.000209283
228	CPPC	L	F	W	R	E						C	D	S	F	T	N	C	W	E	L	L	T	CPPC	76	0.000209283
229	CPPC	E	Q	L	*	A						C	D	S	F	T	N	C	W	E	L	L	T	CPPC	76	0.000209283
230	CPPC	D	L	H	P	E	F	G	L	R	W	C	D	S	F	T	N	C	W	E	L	L	T	CPPC	76	0.000209283
231	CPPC	V	D	R	L	L	E					C	D	S	F	T	N	C	W	E	L	L	T	CPPC	76	0.000209283
232	CPPC	E	S	G	A	R	T	L	E			C	D	S	F	T	N	C	W	E	L	L	T	CPPC	76	0.000209283
233	CPPC	W	R	I	L	I	E					C	D	S	F	T	N	C	W	E	L	L	T	CPPC	76	0.000209283
234	CPPC	L	R	R	A	W						C	D	S	F	T	N	C	W	E	L	L	T	CPPC	76	0.000209283
235	CPPC	P	R	P	P	L	E	R	E	V	G	C	D	S	F	T	N	C	W	E	L	L	T	CPPC	75	0.00020653
236	CPPC	D	R	G	V	E	W	G	D	A	W	C	D	S	F	T	N	C	W	E	L	L	T	CPPC	75	0.00020653
237	CPPC	A	E	L	H	I	V	I	S	E		C	D	S	F	T	N	C	W	E	L	L	T	CPPC	75	0.00020653
238	CPPC	A	V	A	E	A	A	S	L	W	E	C	D	S	F	T	N	C	W	E	L	L	T	CPPC	75	0.00020653
239	CPPC	E	V	S	T	G	T	W	L	E		C	D	S	F	T	N	C	W	E	L	L	T	CPPC	75	0.00020653
240	CPPC	E	L	W	G	L						C	D	S	F	T	N	C	W	E	L	L	T	CPPC	75	0.00020653
241	CPPC	N	E	N	I	V	E	L	M	T	Y	C	D	S	F	T	N	C	W	E	L	L	T	CPPC	74	0.000203776
242	CPPC	N	W	D	E	W						C	D	S	F	T	N	C	W	E	L	L	T	CPPC	74	0.000203776
243	CPPC	R	F	T	L	F	Y	L	G	E		C	D	S	F	T	N	C	W	E	L	L	T	CPPC	74	0.000203776
244	CPPC	R	Y	F	R	W						C	D	S	F	T	N	C	W	E	L	L	T	CPPC	74	0.000203776
245	CPPC	E	S	L	H	M	E					C	D	S	F	T	N	C	W	E	L	L	T	CPPC	74	0.000203776
246	CPPC	G	E	S	V	G	H	L	W	L		C	D	S	F	T	N	C	W	E	L	L	T	CPPC	74	0.000203776
247	CPPC	E	G	R	E	T						C	D	S	F	T	N	C	W	E	L	L	T	CPPC	74	0.000203776
248	CPPC	Y	E	W	S	G						C	D	S	F	T	N	C	W	E	L	L	T	CPPC	74	0.000203776
249	CPPC	Y	S	T	L	M	T	E				C	D	S	F	T	N	C	W	E	L	L	T	CPPC	74	0.000203776
250	CPPC	W	S	L	S	T	E					C	D	S	F	T	N	C	W	E	L	L	T	CPPC	74	0.000203776
251	CPPC	T	E	G	M	V	A	W	W	E		C	D	S	F	T	N	C	W	E	L	L	T	CPPC	73	0.000201022
252	CPPC	L	W	W	G	E						C	D	S	F	T	N	C	W	E	L	L	T	CPPC	73	0.000201022
253	CPPC	S	S	R	E	L	E	I	L	Y		C	D	S	F	T	N	C	W	E	L	L	T	CPPC	73	0.000201022
254	CPPC	W	I	A	P	E	R	L	Y	I		C	D	S	F	T	N	C	W	E	L	L	T	CPPC	73	0.000201022
255	CPPC	S	T	V	S	P	W	E				C	D	S	F	T	N	C	W	E	L	L	T	CPPC	72	0.000198268
256	CPPC	H	H	W	G	E	W	N				C	D	S	F	T	N	C	W	E	L	L	T	CPPC	72	0.000198268
257	CPPC	P	E	W	G	G						C	D	S	F	T	N	C	W	E	L	L	T	CPPC	72	0.000198268
258	CPPC	P	S	P	E	S	V	M	V	F	S	C	D	S	F	T	N	C	W	E	L	L	T	CPPC	72	0.000198268
259	CPPC	L	L	F	T	E						C	D	S	F	T	N	C	W	E	L	L	T	CPPC	72	0.000198268
260	CPPC	A	W	A	A	V	G	L	G	E	F	C	D	S	F	T	N	C	W	E	L	L	T	CPPC	72	0.000198268
261	CPPC	E	S	R	W	F	A	W	L	G	F	C	D	S	F	T	N	C	W	E	L	L	T	CPPC	72	0.000198268
262	CPPC	W	E	S	R	V						C	D	S	F	T	N	C	W	E	L	L	T	CPPC	72	0.000198268
263	CPPC	N	R	T	V	V	T	Y	G	E		C	D	S	F	T	N	C	W	E	L	L	T	CPPC	71	0.000195515
264	CPPC	N	E	C	V	L	I	T	L	W		C	D	S	F	T	N	C	W	E	L	L	T	CPPC	71	0.000195515
265	CPPC	R	F	E	F	L						C	D	S	F	T	N	C	W	E	L	L	T	CPPC	71	0.000195515
266	CPPC	I	S	N	G	E	S	Q	F	I	F	C	D	S	F	T	N	C	W	E	L	L	T	CPPC	71	0.000195515
267	CPPC	P	D	K	M	S	E					C	D	S	F	T	N	C	W	E	L	L	T	CPPC	71	0.000195515
268	CPPC	D	E	V	P	E						C	D	S	F	T	N	C	W	E	L	L	T	CPPC	71	0.000195515
269	CPPC	Y	W	I	E	I	S					C	D	S	F	T	N	C	W	E	L	L	T	CPPC	71	0.000195515
270	CPPC	S	E	R	A	S						C	D	S	F	T	N	C	W	E	L	L	T	CPPC	71	0.000195515
271	CPPC	S	A	L	W	W	E					C	D	S	F	T	N	C	W	E	L	L	T	CPPC	71	0.000195515
272	CPPC	W	L	G	T	S	R	E	L	L	G	C	D	S	F	T	N	C	W	E	L	L	T	CPPC	71	0.000195515
273	CPPC	N	E	L	S	L	E	S	E	H	W	C	D	S	F	T	N	C	W	E	L	L	T	CPPC	70	0.000192761
274	CPPC	R	G	E	R	W						C	D	S	F	T	N	C	W	E	L	L	T	CPPC	70	0.000192761
275	CPPC	Q	M	H	G	V	R	M	S	E		C	D	S	F	T	N	C	W	E	L	L	T	CPPC	70	0.000192761
276	CPPC	P	R	G	T	E						C	D	S	F	T	N	C	W	E	L	L	T	CPPC	70	0.000192761
277	CPPC	R	E	W	A	W						C	D	S	F	T	N	C	W	E	L	L	T	CPPC	70	0.000192761
278	CPPC	G	T	V	A	E						C	D	S	F	T	N	C	W	E	L	L	T	CPPC	70	0.000192761
279	CPPC	V	E	V	H	A	E	R	V	L	W	C	D	S	F	T	N	C	W	E	L	L	T	CPPC	70	0.000192761
280	CPPC	W	V	F	L	E						C	D	S	F	T	N	C	W	E	L	L	T	CPPC	70	0.000192761
281	CPPC	F	S	P	N	P	W	A	V	P	E	C	D	S	F	T	N	C	W	E	L	L	T	CPPC	70	0.000192761
282	CPPC	F	H	V	E	W						C	D	S	F	T	N	C	W	E	L	L	T	CPPC	70	0.000192761
283	CPPC	Q	E	R	E	P	I	Q	I	S	I	C	D	S	F	T	N	C	W	E	L	L	T	CPPC	69	0.000190007
284	CPPC	H	W	W	S	E						C	D	S	F	T	N	C	W	E	L	L	T	CPPC	69	0.000190007
285	CPPC	R	E	W	T	G						C	D	S	F	T	N	C	W	E	L	L	T	CPPC	69	0.000190007
286	CPPC	L	E	S	G	V	F	E	P	R	V	C	D	S	F	T	N	C	W	E	L	L	T	CPPC	69	0.000190007
287	CPPC	L	S	I	I	E						C	D	S	F	T	N	C	W	E	L	L	T	CPPC	69	0.000190007
288	CPPC	A	E	F	L	W						C	D	S	F	T	N	C	W	E	L	L	T	CPPC	69	0.000190007
289	CPPC	A	S	W	W	V	E	K	A	E	A	C	D	S	F	T	N	C	W	E	L	L	T	CPPC	69	0.000190007
290	CPPC	E	T	S	G	E	G	R	N	L		C	D	S	F	T	N	C	W	E	L	L	T	CPPC	69	0.000190007
291	CPPC	E	D	P	C	C	R	L	L	W		C	D	S	F	T	N	C	W	E	L	L	T	CPPC	69	0.000190007
292	CPPC	E	W	L	K	L						C	D	S	F	T	N	C	W	E	L	L	T	CPPC	69	0.000190007
293	CPPC	T	E	E	I	A	L					C	D	S	F	T	N	C	W	E	L	L	T	CPPC	68	0.000187254
294	CPPC	T	E	W	S	G						C	D	S	F	T	N	C	W	E	L	L	T	CPPC	68	0.000187254
295	CPPC	R	A	H	M	L	V	L	G	E		C	D	S	F	T	N	C	W	E	L	L	T	CPPC	68	0.000187254
296	CPPC	R	G	V	D	E	W	Y	D	R	W	C	D	S	F	T	N	C	W	E	L	L	T	CPPC	68	0.000187254
297	CPPC	E	L	T	Y	M	T	L	E	H	F	C	D	S	F	T	N	C	W	E	L	L	T	CPPC	68	0.000187254
298	CPPC	G	T	R	P	S	E					C	D	S	F	T	N	C	W	E	L	L	T	CPPC	68	0.000187254
299	CPPC	S	F	L	W	E						C	D	S	F	T	N	C	W	E	L	L	T	CPPC	68	0.000187254
300	CPPC	W	L	W	W	E						C	D	S	F	T	N	C	W	E	L	L	T	CPPC	68	0.000187254
301	CPPC	W	A	R	E	L	Y	S	Q	S		C	D	S	F	T	N	C	W	E	L	L	T	CPPC	68	0.000187254
302	CPPC	C	E	L	V	L	A	F	L	L		C	D	S	F	T	N	C	W	E	L	L	T	CPPC	68	0.000187254
303	CPPC	L	E	W	S	T	V	W	A	Y		C	D	S	F	T	N	C	W	E	L	L	T	CPPC	68	0.000187254
304	CPPC	K	Q	G	Y	N	L	E	E	V	E	C	D	S	F	T	N	C	W	E	L	L	T	CPPC	67	0.0001845
305	CPPC	K	G	E	G	H	R	T	Y	E	N	C	D	S	F	T	N	C	W	E	L	L	T	CPPC	67	0.0001845
306	CPPC	R	E	W	L	Q						C	D	S	F	T	N	C	W	E	L	L	T	CPPC	67	0.0001845
307	CPPC	G	S	G	S	E	S	L				C	D	S	F	T	N	C	W	E	L	L	T	CPPC	67	0.0001845
308	CPPC	V	K	P	E	S	A					C	D	S	F	T	N	C	W	E	L	L	T	CPPC	67	0.0001845
309	CPPC	E	Y	L	W	W	V	G				C	D	S	F	T	N	C	W	E	L	L	T	CPPC	67	0.0001845
310	CPPC	E	Y	W	S	Y						C	D	S	F	T	N	C	W	E	L	L	T	CPPC	67	0.0001845
311	CPPC	E	W	E	G	W						C	D	S	F	T	N	C	W	E	L	L	T	CPPC	67	0.0001845
312	CPPC	Y	E	W	L	Y						C	D	S	F	T	N	C	W	E	L	L	T	CPPC	67	0.0001845
313	CPPC	C	K	Q	E	V	R	L	E	R		C	D	S	F	T	N	C	W	E	L	L	T	CPPC	67	0.0001845
314	CPPC	K	R	W	E	A	L	G	W	Y	L	C	D	S	F	T	N	C	W	E	L	L	T	CPPC	66	0.000181746
315	CPPC	R	G	Q	A	E	F	L	V	L		C	D	S	F	T	N	C	W	E	L	L	T	CPPC	66	0.000181746
316	CPPC	I	G	P	G	V	S	W	L	E		C	D	S	F	T	N	C	W	E	L	L	T	CPPC	66	0.000181746
317	CPPC	P	T	S	L	R	E					C	D	S	F	T	N	C	W	E	L	L	T	CPPC	66	0.000181746
318	CPPC	P	Q	F	R	S	G	L	V	E		C	D	S	F	T	N	C	W	E	L	L	T	CPPC	66	0.000181746
319	CPPC	R	E	R	V	T	A					C	D	S	F	T	N	C	W	E	L	L	T	CPPC	66	0.000181746
320	CPPC	R	L	W	D	E						C	D	S	F	T	N	C	W	E	L	L	T	CPPC	66	0.000181746
321	CPPC	R	E	W	H	S	W	V				C	D	S	F	T	N	C	W	E	L	L	T	CPPC	66	0.000181746
322	CPPC	E	A	A	W	E	W					C	D	S	F	T	N	C	W	E	L	L	T	CPPC	66	0.000181746
323	CPPC	D	R	H	G	E	N	Q	L	E		C	D	S	F	T	N	C	W	E	L	L	T	CPPC	66	0.000181746
324	CPPC	A	G	S	F	D	E	W	L	S		C	D	S	F	T	N	C	W	E	L	L	T	CPPC	66	0.000181746
325	CPPC	A	W	E	W	L	F	L				C	D	S	F	T	N	C	W	E	L	L	T	CPPC	66	0.000181746
326	CPPC	G	T	G	W	E	F	K	F	E	F	C	D	S	F	T	N	C	W	E	L	L	T	CPPC	66	0.000181746
327	CPPC	E	W	L	Q	G						C	D	S	F	T	N	C	W	E	L	L	T	CPPC	66	0.000181746
328	CPPC	S	S	W	F	T	E	Y	R	S		C	D	S	F	T	N	C	W	E	L	L	T	CPPC	66	0.000181746
329	CPPC	L	E	T	W	L	E	T	V	Q	E	C	D	S	F	T	N	C	W	E	L	L	T	CPPC	66	0.000181746
330	CPPC	S	E	W	Q	W						C	D	S	F	T	N	C	W	E	L	L	T	CPPC	65	0.000178992
331	CPPC	Q	E	M	E	Y	P	S	F	E	V	C	D	S	F	T	N	C	W	E	L	L	T	CPPC	65	0.000178992
332	CPPC	R	R	D	A	P	Q	E	L	V		C	D	S	F	T	N	C	W	E	L	L	T	CPPC	65	0.000178992
333	CPPC	R	Y	E	R	W						C	D	S	F	T	N	C	W	E	L	L	T	CPPC	65	0.000178992
334	CPPC	R	G	R	P	E	P	E	R	L	P	C	D	S	F	T	N	C	W	E	L	L	T	CPPC	65	0.000178992
335	CPPC	E	L	L	L	V	R	L	S	E		C	D	S	F	T	N	C	W	E	L	L	T	CPPC	65	0.000178992
336	CPPC	D	V	F	R	E	Y	A	Q	W	K	C	D	S	F	T	N	C	W	E	L	L	T	CPPC	65	0.000178992
337	CPPC	G	L	Y	A	S	S	A	*	A	V	C	D	S	F	T	N	C	W	E	L	L	T	CPPC	65	0.000178992
338	CPPC	G	E	W	V	G						C	D	S	F	T	N	C	W	E	L	L	T	CPPC	65	0.000178992
339	CPPC	V	G	V	G	F	A	G	S	E	R	C	D	S	F	T	N	C	W	E	L	L	T	CPPC	65	0.000178992
340	CPPC	Y	E	W	S	F	A					C	D	S	F	T	N	C	W	E	L	L	T	CPPC	65	0.000178992
341	CPPC	S	E	F	T	G	L	F	E			C	D	S	F	T	N	C	W	E	L	L	T	CPPC	65	0.000178992
342	CPPC	W	V	L	Q	Y	E					C	D	S	F	T	N	C	W	E	L	L	T	CPPC	65	0.000178992
343	CPPC	F	S	A	L	E	L					C	D	S	F	T	N	C	W	E	L	L	T	CPPC	65	0.000178992
344	CPPC	T	R	L	E	W						C	D	S	F	T	N	C	W	E	L	L	T	CPPC	64	0.000176239
345	CPPC	S	D	T	E	W	T	I	E	A		C	D	S	F	T	N	C	W	E	L	L	T	CPPC	64	0.000176239
346	CPPC	M	G	V	F	E						C	D	S	F	T	N	C	W	E	L	L	T	CPPC	64	0.000176239
347	CPPC	P	L	R	G	T	E					C	D	S	F	T	N	C	W	E	L	L	T	CPPC	64	0.000176239
348	CPPC	R	E	W	R	W						C	D	S	F	T	N	C	W	E	L	L	T	CPPC	64	0.000176239
349	CPPC	L	E	S	A	F	T	Y	L	G		C	D	S	F	T	N	C	W	E	L	L	T	CPPC	64	0.000176239
350	CPPC	L	L	E	F	A						C	D	S	F	T	N	C	W	E	L	L	T	CPPC	64	0.000176239
351	CPPC	G	A	D	S	R	E					C	D	S	F	T	N	C	W	E	L	L	T	CPPC	64	0.000176239
352	CPPC	G	S	P	T	R	A	E	R	T		C	D	S	F	T	N	C	W	E	L	L	T	CPPC	64	0.000176239
353	CPPC	E	H	R	Y	R						C	D	S	F	T	N	C	W	E	L	L	T	CPPC	64	0.000176239
354	CPPC	E	Y	W	Y	F	P	Q	N	V	P	C	D	S	F	T	N	C	W	E	L	L	T	CPPC	64	0.000176239
355	CPPC	Y	G	S	S	S	E	Y	L	L		C	D	S	F	T	N	C	W	E	L	L	T	CPPC	64	0.000176239
356	CPPC	Y	W	R	P	S	E					C	D	S	F	T	N	C	W	E	L	L	T	CPPC	64	0.000176239
357	CPPC	W	R	G	L	L	G	S	D	R	E	C	D	S	F	T	N	C	W	E	L	L	T	CPPC	64	0.000176239
358	CPPC	L	E	W	A	W	G					C	D	S	F	T	N	C	W	E	L	L	T	CPPC	64	0.000176239
359	CPPC	L	W	W	E	Y						C	D	S	F	T	N	C	W	E	L	L	T	CPPC	64	0.000176239
360	CPPC	T	L	I	G	L	S	H	V	E		C	D	S	F	T	N	C	W	E	L	L	T	CPPC	63	0.000173485
361	CPPC	R	G	T	G	S	E	P	R	G		C	D	S	F	T	N	C	W	E	L	L	T	CPPC	63	0.000173485
362	CPPC	I	V	R	V	S	C	E	S	Y		C	D	S	F	T	N	C	W	E	L	L	T	CPPC	63	0.000173485
363	CPPC	P	R	S	E	E						C	D	S	F	T	N	C	W	E	L	L	T	CPPC	63	0.000173485
364	CPPC	R	S	R	L	E	M					C	D	S	F	T	N	C	W	E	L	L	T	CPPC	63	0.000173485
365	CPPC	E	E	R	G	S	E					C	D	S	F	T	N	C	W	E	L	L	T	CPPC	63	0.000173485
366	CPPC	D	L	N	W	S	E					C	D	S	F	T	N	C	W	E	L	L	T	CPPC	63	0.000173485
367	CPPC	D	S	N	E	L	F	T				C	D	S	F	T	N	C	W	E	L	L	T	CPPC	63	0.000173485
368	CPPC	A	E	R	S	W						C	D	S	F	T	N	C	W	E	L	L	T	CPPC	63	0.000173485
369	CPPC	G	G	V	Q	E	L	W	F	H	V	C	D	S	F	T	N	C	W	E	L	L	T	CPPC	63	0.000173485
370	CPPC	G	E	R	F	R	V					C	D	S	F	T	N	C	W	E	L	L	T	CPPC	63	0.000173485
371	CPPC	V	G	T	D	L	H	R	V	L	E	C	D	S	F	T	N	C	W	E	L	L	T	CPPC	63	0.000173485
372	CPPC	E	A	E	R	R	E	E				C	D	S	F	T	N	C	W	E	L	L	T	CPPC	63	0.000173485
373	CPPC	S	E	W	P	G	R					C	D	S	F	T	N	C	W	E	L	L	T	CPPC	63	0.000173485
374	CPPC	W	E	R	V	S	R	V				C	D	S	F	T	N	C	W	E	L	L	T	CPPC	63	0.000173485
375	CPPC	C	L	L	L	E	W					C	D	S	F	T	N	C	W	E	L	L	T	CPPC	63	0.000173485
376	CPPC	R	E	Y	Q	F						C	D	S	F	T	N	C	W	E	L	L	T	CPPC	62	0.000170731
377	CPPC	V	L	L	A	T	L	T	W	V	E	C	D	S	F	T	N	C	W	E	L	L	T	CPPC	62	0.000170731
378	CPPC	E	W	S	V	W	E	G				C	D	S	F	T	N	C	W	E	L	L	T	CPPC	62	0.000170731
379	CPPC	E	C	E	L	F	L	V				C	D	S	F	T	N	C	W	E	L	L	T	CPPC	62	0.000170731
380	CPPC	S	A	F	R	S	T	E				C	D	S	F	T	N	C	W	E	L	L	T	CPPC	62	0.000170731
381	CPPC	W	L	E	W	F	L	P	S	V	K	C	D	S	F	T	N	C	W	E	L	L	T	CPPC	62	0.000170731
382	CPPC	N	T	L	V	S	E	S	L	Q		C	D	S	F	T	N	C	W	E	L	L	T	CPPC	61	0.000167977
383	CPPC	R	Q	R	E	V	D					C	D	S	F	T	N	C	W	E	L	L	T	CPPC	61	0.000167977
384	CPPC	S	E	W	L	H						C	D	S	F	T	N	C	W	E	L	L	T	CPPC	61	0.000167977
385	CPPC	Q	E	L	R	W	E	I	L	R		C	D	S	F	T	N	C	W	E	L	L	T	CPPC	61	0.000167977
386	CPPC	Q	W	V	A	L	M	T	L	E		C	D	S	F	T	N	C	W	E	L	L	T	CPPC	61	0.000167977
387	CPPC	P	M	W	E	Y						C	D	S	F	T	N	C	W	E	L	L	T	CPPC	61	0.000167977
388	CPPC	R	D	P	M	W	G	L	L	E		C	D	S	F	T	N	C	W	E	L	L	T	CPPC	61	0.000167977
389	CPPC	G	S	W	A	E						C	D	S	F	T	N	C	W	E	L	L	T	CPPC	61	0.000167977
390	CPPC	E	K	K	I	S	E	L	Q	V		C	D	S	F	T	N	C	W	E	L	L	T	CPPC	61	0.000167977
391	CPPC	E	P	R	A	S	Q	Q	L	F		C	D	S	F	T	N	C	W	E	L	L	T	CPPC	61	0.000167977
392	CPPC	E	Y	R	G	W						C	D	S	F	T	N	C	W	E	L	L	T	CPPC	61	0.000167977
393	CPPC	S	V	N	W	S	V	R	E	W	V	C	D	S	F	T	N	C	W	E	L	L	T	CPPC	61	0.000167977
394	CPPC	S	H	E	F	L	G					C	D	S	F	T	N	C	W	E	L	L	T	CPPC	61	0.000167977
395	CPPC	S	R	P	R	P	S	G	V	P	H	C	D	S	F	T	N	C	W	E	L	L	T	CPPC	61	0.000167977
396	CPPC	F	W	V	E	V	E	L	W	E		C	D	S	F	T	N	C	W	E	L	L	T	CPPC	61	0.000167977
397	CPPC	T	V	R	E	S	T	P				C	D	S	F	T	N	C	W	E	L	L	T	CPPC	60	0.000165224
398	CPPC	Q	A	W	A	L	G	L	H	E		C	D	S	F	T	N	C	W	E	L	L	T	CPPC	60	0.000165224
399	CPPC	Q	E	W	S	G						C	D	S	F	T	N	C	W	E	L	L	T	CPPC	60	0.000165224
400	CPPC	H	R	L	E	W						C	D	S	F	T	N	C	W	E	L	L	T	CPPC	60	0.000165224
401	CPPC	H	E	R	V	Q	V					C	D	S	F	T	N	C	W	E	L	L	T	CPPC	60	0.000165224
402	CPPC	R	G	A	W	I	G	F	E	W		C	D	S	F	T	N	C	W	E	L	L	T	CPPC	60	0.000165224
403	CPPC	G	E	Y	G	W						C	D	S	F	T	N	C	W	E	L	L	T	CPPC	60	0.000165224
404	CPPC	V	C	A	V	P	Y	R	V	W	E	C	D	S	F	T	N	C	W	E	L	L	T	CPPC	60	0.000165224
405	CPPC	E	L	R	P	A						C	D	S	F	T	N	C	W	E	L	L	T	CPPC	60	0.000165224
406	CPPC	S	P	P	S	E	R	E	Q	D		C	D	S	F	T	N	C	W	E	L	L	T	CPPC	60	0.000165224
407	CPPC	W	L	L	S	E						C	D	S	F	T	N	C	W	E	L	L	T	CPPC	60	0.000165224
408	CPPC	K	L	E	R	W	L					C	D	S	F	T	N	C	W	E	L	L	T	CPPC	59	0.00016247
409	CPPC	N	M	F	W	R	E					C	D	S	F	T	N	C	W	E	L	L	T	CPPC	59	0.00016247
410	CPPC	T	E	R	R	A	T					C	D	S	F	T	N	C	W	E	L	L	T	CPPC	59	0.00016247
411	CPPC	T	A	W	G	E						C	D	S	F	T	N	C	W	E	L	L	T	CPPC	59	0.00016247
412	CPPC	R	E	R	A	L	Y	V				C	D	S	F	T	N	C	W	E	L	L	T	CPPC	59	0.00016247
413	CPPC	Q	G	S	L	L	R	E				C	D	S	F	T	N	C	W	E	L	L	T	CPPC	59	0.00016247
414	CPPC	H	E	W	I	D	L					C	D	S	F	T	N	C	W	E	L	L	T	CPPC	59	0.00016247
415	CPPC	R	A	E	N	E	R	W	W	G		C	D	S	F	T	N	C	W	E	L	L	T	CPPC	59	0.00016247
416	CPPC	D	E	W	W	R	L					C	D	S	F	T	N	C	W	E	L	L	T	CPPC	59	0.00016247
417	CPPC	D	E	L	P	W	A	W	S	H		C	D	S	F	T	N	C	W	E	L	L	T	CPPC	59	0.00016247
418	CPPC	A	E	W	P	A						C	D	S	F	T	N	C	W	E	L	L	T	CPPC	59	0.00016247
419	CPPC	G	H	P	Q	E						C	D	S	F	T	N	C	W	E	L	L	T	CPPC	59	0.00016247
420	CPPC	G	R	L	L	E						C	D	S	F	T	N	C	W	E	L	L	T	CPPC	59	0.00016247
421	CPPC	E	R	V	V	L	C	E	E	T		C	D	S	F	T	N	C	W	E	L	L	T	CPPC	59	0.00016247
422	CPPC	Y	V	P	W	E	S	L	V	Q	A	C	D	S	F	T	N	C	W	E	L	L	T	CPPC	59	0.00016247
423	CPPC	S	G	W	G	S	R	T	H	E		C	D	S	F	T	N	C	W	E	L	L	T	CPPC	59	0.00016247
424	CPPC	S	E	W	W	A						C	D	S	F	T	N	C	W	E	L	L	T	CPPC	59	0.00016247
425	CPPC	L	P	S	G	A	W	E	V	H	E	C	D	S	F	T	N	C	W	E	L	L	T	CPPC	59	0.00016247
426	CPPC	F	A	L	R	L	S	K	E	E	R	C	D	S	F	T	N	C	W	E	L	L	T	CPPC	59	0.00016247
427	CPPC	K	S	W	V	E	W					C	D	S	F	T	N	C	W	E	L	L	T	CPPC	58	0.000159716
428	CPPC	N	A	T	N	E						C	D	S	F	T	N	C	W	E	L	L	T	CPPC	58	0.000159716
429	CPPC	N	G	R	A	F	E					C	D	S	F	T	N	C	W	E	L	L	T	CPPC	58	0.000159716
430	CPPC	S	F	W	Q	E						C	D	S	F	T	N	C	W	E	L	L	T	CPPC	58	0.000159716
431	CPPC	P	E	R	A	L	Y	W	L	K		C	D	S	F	T	N	C	W	E	L	L	T	CPPC	58	0.000159716
432	CPPC	P	R	E	G	M	S	H	E	S	V	C	D	S	F	T	N	C	W	E	L	L	T	CPPC	58	0.000159716
433	CPPC	R	N	D	N	K	H	E	H	D		C	D	S	F	T	N	C	W	E	L	L	T	CPPC	58	0.000159716
434	CPPC	G	P	M	L	M	K	R	E	L	L	C	D	S	F	T	N	C	W	E	L	L	T	CPPC	58	0.000159716
435	CPPC	G	G	W	C	V	W	I	T	E		C	D	S	F	T	N	C	W	E	L	L	T	CPPC	58	0.000159716
436	CPPC	G	E	R	P	L						C	D	S	F	T	N	C	W	E	L	L	T	CPPC	58	0.000159716
437	CPPC	V	T	R	L	E	S					C	D	S	F	T	N	C	W	E	L	L	T	CPPC	58	0.000159716
438	CPPC	V	V	V	V	E	S					C	D	S	F	T	N	C	W	E	L	L	T	CPPC	58	0.000159716
439	CPPC	V	S	D	G	E	W	A	L	L	K	C	D	S	F	T	N	C	W	E	L	L	T	CPPC	58	0.000159716
440	CPPC	V	E	W	R	T						C	D	S	F	T	N	C	W	E	L	L	T	CPPC	58	0.000159716
441	CPPC	E	P	S	W	A	S	F	E	R	M	C	D	S	F	T	N	C	W	E	L	L	T	CPPC	58	0.000159716
442	CPPC	Y	R	L	E	F	W					C	D	S	F	T	N	C	W	E	L	L	T	CPPC	58	0.000159716
443	CPPC	W	S	G	R	E	S	P	R	L	Q	C	D	S	F	T	N	C	W	E	L	L	T	CPPC	58	0.000159716
444	CPPC	F	D	E	R	R	P					C	D	S	F	T	N	C	W	E	L	L	T	CPPC	58	0.000159716
445	CPPC	T	E	P	W	L	V	L	T	E		C	D	S	F	T	N	C	W	E	L	L	T	CPPC	57	0.000156963
446	CPPC	R	A	S	G	M	F	S	L	E	L	C	D	S	F	T	N	C	W	E	L	L	T	CPPC	57	0.000156963
447	CPPC	M	I	G	K	Y	S	Q	F	A	E	C	D	S	F	T	N	C	W	E	L	L	T	CPPC	57	0.000156963
448	CPPC	M	E	L	K	V						C	D	S	F	T	N	C	W	E	L	L	T	CPPC	57	0.000156963
449	CPPC	I	P	D	F	W	A	L	E	W		C	D	S	F	T	N	C	W	E	L	L	T	CPPC	57	0.000156963
450	CPPC	I	S	M	L	L	Q	E	W	H	T	C	D	S	F	T	N	C	W	E	L	L	T	CPPC	57	0.000156963
451	CPPC	L	A	E	F	T	W	I	L	W		C	D	S	F	T	N	C	W	E	L	L	T	CPPC	57	0.000156963
452	CPPC	L	W	S	E	F						C	D	S	F	T	N	C	W	E	L	L	T	CPPC	57	0.000156963
453	CPPC	D	R	M	A	E	Y	I	H	Q		C	D	S	F	T	N	C	W	E	L	L	T	CPPC	57	0.000156963
454	CPPC	D	V	D	R	N	W	Y	I	E	L	C	D	S	F	T	N	C	W	E	L	L	T	CPPC	57	0.000156963
455	CPPC	A	E	R	A	V	V	E				C	D	S	F	T	N	C	W	E	L	L	T	CPPC	57	0.000156963
456	CPPC	G	S	S	W	T	V	S	W	E		C	D	S	F	T	N	C	W	E	L	L	T	CPPC	57	0.000156963
457	CPPC	G	P	W	Q	L	L	Y	E	W	G	C	D	S	F	T	N	C	W	E	L	L	T	CPPC	57	0.000156963
458	CPPC	G	R	W	P	S	W	L	G	E	P	C	D	S	F	T	N	C	W	E	L	L	T	CPPC	57	0.000156963
459	CPPC	E	E	I	A	S	G	G	G	L	R	C	D	S	F	T	N	C	W	E	L	L	T	CPPC	57	0.000156963
460	CPPC	E	W	R	T	D	L					C	D	S	F	T	N	C	W	E	L	L	T	CPPC	57	0.000156963
461	CPPC	E	W	V	V	I	W	P	W	D		C	D	S	F	T	N	C	W	E	L	L	T	CPPC	57	0.000156963
462	CPPC	Y	K	L	K	L	R	L	V	E		C	D	S	F	T	N	C	W	E	L	L	T	CPPC	57	0.000156963
463	CPPC	Y	G	P	E	L	E	D	R	R	S	C	D	S	F	T	N	C	W	E	L	L	T	CPPC	57	0.000156963
464	CPPC	S	L	F	W	E						C	D	S	F	T	N	C	W	E	L	L	T	CPPC	57	0.000156963
465	CPPC	S	V	S	A	L	E	R	S	I	M	C	D	S	F	T	N	C	W	E	L	L	T	CPPC	57	0.000156963
466	CPPC	W	E	Y	W	E						C	D	S	F	T	N	C	W	E	L	L	T	CPPC	57	0.000156963
467	CPPC	L	E	W	G	M						C	D	S	F	T	N	C	W	E	L	L	T	CPPC	57	0.000156963
468	CPPC	S	Q	A	E	W						C	D	S	F	T	N	C	W	E	L	L	T	CPPC	56	0.000154209
469	CPPC	Q	L	L	E	L	A					C	D	S	F	T	N	C	W	E	L	L	T	CPPC	56	0.000154209
470	CPPC	H	E	W	G	V						C	D	S	F	T	N	C	W	E	L	L	T	CPPC	56	0.000154209
471	CPPC	P	R	E	R	S						C	D	S	F	T	N	C	W	E	L	L	T	CPPC	56	0.000154209
472	CPPC	P	E	R	E	L	L	L				C	D	S	F	T	N	C	W	E	L	L	T	CPPC	56	0.000154209
473	CPPC	R	P	G	T	G	L	E	F	R		C	D	S	F	T	N	C	W	E	L	L	T	CPPC	56	0.000154209
474	CPPC	E	E	R	L	A	V	F				C	D	S	F	T	N	C	W	E	L	L	T	CPPC	56	0.000154209
475	CPPC	A	M	R	T	R	S	W	G	L		C	D	S	F	T	N	C	W	E	L	L	T	CPPC	56	0.000154209
476	CPPC	A	E	T	R	L	S	L	R	E		C	D	S	F	T	N	C	W	E	L	L	T	CPPC	56	0.000154209
477	CPPC	G	E	E	G	S						C	D	S	F	T	N	C	W	E	L	L	T	CPPC	56	0.000154209
478	CPPC	G	M	E	A	V	L	F	R	E		C	D	S	F	T	N	C	W	E	L	L	T	CPPC	56	0.000154209
479	CPPC	G	G	L	D	E						C	D	S	F	T	N	C	W	E	L	L	T	CPPC	56	0.000154209
480	CPPC	V	E	W	M	W						C	D	S	F	T	N	C	W	E	L	L	T	CPPC	56	0.000154209
481	CPPC	E	P	E	I	P	S	I	L	M		C	D	S	F	T	N	C	W	E	L	L	T	CPPC	56	0.000154209
482	CPPC	E	W	D	H	E	V	W	W	H	V	C	D	S	F	T	N	C	W	E	L	L	T	CPPC	56	0.000154209
483	CPPC	E	W	A	F	R						C	D	S	F	T	N	C	W	E	L	L	T	CPPC	56	0.000154209
484	CPPC	W	E	G	M	A	W	W	E	W		C	D	S	F	T	N	C	W	E	L	L	T	CPPC	56	0.000154209
485	CPPC	W	E	S	W	F						C	D	S	F	T	N	C	W	E	L	L	T	CPPC	56	0.000154209
486	CPPC	T	R	L	V	H	L	E	F	F		C	D	S	F	T	N	C	W	E	L	L	T	CPPC	55	0.000151455
487	CPPC	T	E	R	R	P	T					C	D	S	F	T	N	C	W	E	L	L	T	CPPC	55	0.000151455
488	CPPC	M	E	E	W	K	H	E	I	L	I	C	D	S	F	T	N	C	W	E	L	L	T	CPPC	55	0.000151455
489	CPPC	P	L	R	G	S	V	E	W	S	T	C	D	S	F	T	N	C	W	E	L	L	T	CPPC	55	0.000151455
490	CPPC	R	E	F	H	W						C	D	S	F	T	N	C	W	E	L	L	T	CPPC	55	0.000151455
491	CPPC	E	Q	W	E	Y						C	D	S	F	T	N	C	W	E	L	L	T	CPPC	55	0.000151455
492	CPPC	A	E	W	E	F	A	S	V	I		C	D	S	F	T	N	C	W	E	L	L	T	CPPC	55	0.000151455
493	CPPC	G	M	L	E	H	Q	Q	L	L	R	C	D	S	F	T	N	C	W	E	L	L	T	CPPC	55	0.000151455
494	CPPC	G	L	W	T	E						C	D	S	F	T	N	C	W	E	L	L	T	CPPC	55	0.000151455
495	CPPC	E	S	R	L	R	L	Y				C	D	S	F	T	N	C	W	E	L	L	T	CPPC	55	0.000151455
496	CPPC	E	W	Q	T	L	V					C	D	S	F	T	N	C	W	E	L	L	T	CPPC	55	0.000151455
497	CPPC	Y	H	N	E	V	G	E	G	L	I	C	D	S	F	T	N	C	W	E	L	L	T	CPPC	55	0.000151455
498	CPPC	S	E	W	W	S						C	D	S	F	T	N	C	W	E	L	L	T	CPPC	55	0.000151455
499	CPPC	L	R	M	V	E						C	D	S	F	T	N	C	W	E	L	L	T	CPPC	55	0.000151455
500	CPPC	F	E	V	V	S	V	L	T	E		C	D	S	F	T	N	C	W	E	L	L	T	CPPC	55	0.000151455
501	CPPC	F	L	C	L	I	P	E	P	V	M	C	D	S	F	T	N	C	W	E	L	L	T	CPPC	55	0.000151455
502	CPPC	K	C	N	R	S	W	W	L	W		C	D	S	F	T	N	C	W	E	L	L	T	CPPC	54	0.000148701
503	CPPC	T	P	W	W	S	E					C	D	S	F	T	N	C	W	E	L	L	T	CPPC	54	0.000148701
504	CPPC	T	S	E	F	A	W					C	D	S	F	T	N	C	W	E	L	L	T	CPPC	54	0.000148701
505	CPPC	Q	R	G	A	L	E	F	S	R		C	D	S	F	T	N	C	W	E	L	L	T	CPPC	54	0.000148701
506	CPPC	P	L	L	G	E	I	W	A	E		C	D	S	F	T	N	C	W	E	L	L	T	CPPC	54	0.000148701
507	CPPC	R	E	W	R	A						C	D	S	F	T	N	C	W	E	L	L	T	CPPC	54	0.000148701
508	CPPC	E	L	R	G	E	E	Y	S	I	Y	C	D	S	F	T	N	C	W	E	L	L	T	CPPC	54	0.000148701
509	CPPC	D	L	T	R	S	Q	E	L	E		C	D	S	F	T	N	C	W	E	L	L	T	CPPC	54	0.000148701
510	CPPC	A	E	W	V	W						C	D	S	F	T	N	C	W	E	L	L	T	CPPC	54	0.000148701
511	CPPC	G	P	T	R	D	E	W				C	D	S	F	T	N	C	W	E	L	L	T	CPPC	54	0.000148701
512	CPPC	G	V	E	S	Y	E	T	V	I		C	D	S	F	T	N	C	W	E	L	L	T	CPPC	54	0.000148701
513	CPPC	E	W	D	S	L						C	D	S	F	T	N	C	W	E	L	L	T	CPPC	54	0.000148701
514	CPPC	E	W	W	G	I						C	D	S	F	T	N	C	W	E	L	L	T	CPPC	54	0.000148701
515	CPPC	E	F	W	R	W						C	D	S	F	T	N	C	W	E	L	L	T	CPPC	54	0.000148701
516	CPPC	Y	M	M	Y	Q	E					C	D	S	F	T	N	C	W	E	L	L	T	CPPC	54	0.000148701
517	CPPC	S	T	M	M	S	P	E	W	E		C	D	S	F	T	N	C	W	E	L	L	T	CPPC	54	0.000148701
518	CPPC	S	L	P	N	G	S	L	E	Y		C	D	S	F	T	N	C	W	E	L	L	T	CPPC	54	0.000148701
519	CPPC	L	I	Y	I	W	S	E				C	D	S	F	T	N	C	W	E	L	L	T	CPPC	54	0.000148701
520	CPPC	L	E	W	S	L						C	D	S	F	T	N	C	W	E	L	L	T	CPPC	54	0.000148701
521	CPPC	N	E	R	H	L	T	R	V	S	A	C	D	S	F	T	N	C	W	E	L	L	T	CPPC	53	0.000145948
522	CPPC	T	L	W	W	E						C	D	S	F	T	N	C	W	E	L	L	T	CPPC	53	0.000145948
523	CPPC	T	A	G	Y	E	F	S	G	G	L	C	D	S	F	T	N	C	W	E	L	L	T	CPPC	53	0.000145948
524	CPPC	T	Y	R	E	T	V	S	G	W	E	C	D	S	F	T	N	C	W	E	L	L	T	CPPC	53	0.000145948
525	CPPC	R	P	G	L	P	H	T	M	E		C	D	S	F	T	N	C	W	E	L	L	T	CPPC	53	0.000145948
526	CPPC	Q	G	G	Q	D	H	S	R	P	E	C	D	S	F	T	N	C	W	E	L	L	T	CPPC	53	0.000145948
527	CPPC	P	R	L	G	S	R	M	E	S		C	D	S	F	T	N	C	W	E	L	L	T	CPPC	53	0.000145948
528	CPPC	D	E	Y	V	L						C	D	S	F	T	N	C	W	E	L	L	T	CPPC	53	0.000145948
529	CPPC	G	P	E	R	E	L	R	V	S	V	C	D	S	F	T	N	C	W	E	L	L	T	CPPC	53	0.000145948
530	CPPC	E	R	E	A	A	I	M				C	D	S	F	T	N	C	W	E	L	L	T	CPPC	53	0.000145948
531	CPPC	E	Y	E	M	L						C	D	S	F	T	N	C	W	E	L	L	T	CPPC	53	0.000145948
532	CPPC	E	S	G	L	R	S	T	F	K		C	D	S	F	T	N	C	W	E	L	L	T	CPPC	53	0.000145948
533	CPPC	E	W	R	H	T	V					C	D	S	F	T	N	C	W	E	L	L	T	CPPC	53	0.000145948
534	CPPC	E	F	R	V	L	S					C	D	S	F	T	N	C	W	E	L	L	T	CPPC	53	0.000145948
535	CPPC	Y	L	G	L	E	P	G	T	W	S	C	D	S	F	T	N	C	W	E	L	L	T	CPPC	53	0.000145948
536	CPPC	Y	S	R	G	I	A	I	T	E		C	D	S	F	T	N	C	W	E	L	L	T	CPPC	53	0.000145948
537	CPPC	W	W	V	F	E						C	D	S	F	T	N	C	W	E	L	L	T	CPPC	53	0.000145948
538	CPPC	L	A	S	S	L	L	W	V	E		C	D	S	F	T	N	C	W	E	L	L	T	CPPC	53	0.000145948
539	CPPC	L	Y	E	L	V						C	D	S	F	T	N	C	W	E	L	L	T	CPPC	53	0.000145948
540	CPPC	F	K	G	R	P	W	L	R	W		C	D	S	F	T	N	C	W	E	L	L	T	CPPC	53	0.000145948
541	CPPC	K	E	Q	A	W	G	W	W	D		C	D	S	F	T	N	C	W	E	L	L	T	CPPC	52	0.000143194
542	CPPC	K	S	P	V	T	A	W	E	W		C	D	S	F	T	N	C	W	E	L	L	T	CPPC	52	0.000143194
543	CPPC	T	P	H	N	L	R	W	L	E		C	D	S	F	T	N	C	W	E	L	L	T	CPPC	52	0.000143194
544	CPPC	R	A	L	I	R	E					C	D	S	F	T	N	C	W	E	L	L	T	CPPC	52	0.000143194
545	CPPC	I	L	M	E	W	M					C	D	S	F	T	N	C	W	E	L	L	T	CPPC	52	0.000143194
546	CPPC	Q	G	R	E	W						C	D	S	F	T	N	C	W	E	L	L	T	CPPC	52	0.000143194
547	CPPC	H	H	V	I	K	S	I	G	E		C	D	S	F	T	N	C	W	E	L	L	T	CPPC	52	0.000143194
548	CPPC	H	S	S	A	T	L	E	R	W	P	C	D	S	F	T	N	C	W	E	L	L	T	CPPC	52	0.000143194
549	CPPC	P	V	M	I	E	R	E				C	D	S	F	T	N	C	W	E	L	L	T	CPPC	52	0.000143194
550	CPPC	L	P	M	F	A	E	P	V	K		C	D	S	F	T	N	C	W	E	L	L	T	CPPC	52	0.000143194
551	CPPC	L	E	F	W	Q						C	D	S	F	T	N	C	W	E	L	L	T	CPPC	52	0.000143194
552	CPPC	D	P	R	T	Q	R	E	R	Q		C	D	S	F	T	N	C	W	E	L	L	T	CPPC	52	0.000143194
553	CPPC	D	S	G	Y	E	S	S	Y	R	R	C	D	S	F	T	N	C	W	E	L	L	T	CPPC	52	0.000143194
554	CPPC	A	L	G	L	E	F	S	Y	S	I	C	D	S	F	T	N	C	W	E	L	L	T	CPPC	52	0.000143194
555	CPPC	G	Q	K	H	E	T	E	Y	I	I	C	D	S	F	T	N	C	W	E	L	L	T	CPPC	52	0.000143194
556	CPPC	G	E	F	W	M	E	W	V	E		C	D	S	F	T	N	C	W	E	L	L	T	CPPC	52	0.000143194
557	CPPC	G	G	V	E	W						C	D	S	F	T	N	C	W	E	L	L	T	CPPC	52	0.000143194
558	CPPC	G	F	E	R	E	F	A				C	D	S	F	T	N	C	W	E	L	L	T	CPPC	52	0.000143194
559	CPPC	V	H	V	L	E	L					C	D	S	F	T	N	C	W	E	L	L	T	CPPC	52	0.000143194
560	CPPC	E	K	T	R	M	A	Q	E	R		C	D	S	F	T	N	C	W	E	L	L	T	CPPC	52	0.000143194
561	CPPC	E	R	L	W	G						C	D	S	F	T	N	C	W	E	L	L	T	CPPC	52	0.000143194
562	CPPC	E	V	V	G	M	E	S	E	M	W	C	D	S	F	T	N	C	W	E	L	L	T	CPPC	52	0.000143194
563	CPPC	Y	G	P	V	S	S	E	W	E		C	D	S	F	T	N	C	W	E	L	L	T	CPPC	52	0.000143194
564	CPPC	W	K	Y	A	E						C	D	S	F	T	N	C	W	E	L	L	T	CPPC	52	0.000143194
565	CPPC	F	P	R	L	F	R	A	I	E	E	C	D	S	F	T	N	C	W	E	L	L	T	CPPC	52	0.000143194
566	CPPC	T	L	H	F	E	P	R				C	D	S	F	T	N	C	W	E	L	L	T	CPPC	51	0.00014044
567	CPPC	L	H	E	W	F						C	D	S	F	T	N	C	W	E	L	L	T	CPPC	51	0.00014044
568	CPPC	E	V	S	G	S	Q	S	A	L	E	C	D	S	F	T	N	C	W	E	L	L	T	CPPC	51	0.00014044
569	CPPC	D	P	A	R	I	P	P	W	L	E	C	D	S	F	T	N	C	W	E	L	L	T	CPPC	51	0.00014044
570	CPPC	D	G	G	W	I	S	S	E	W	S	C	D	S	F	T	N	C	W	E	L	L	T	CPPC	51	0.00014044
571	CPPC	D	E	R	P	A	E	G	S	L	V	C	D	S	F	T	N	C	W	E	L	L	T	CPPC	51	0.00014044
572	CPPC	G	R	E	K	L	A					C	D	S	F	T	N	C	W	E	L	L	T	CPPC	51	0.00014044
573	CPPC	G	E	R	A	Q						C	D	S	F	T	N	C	W	E	L	L	T	CPPC	51	0.00014044
574	CPPC	G	P	W	R	L	E	A	M	W	S	C	D	S	F	T	N	C	W	E	L	L	T	CPPC	51	0.00014044
575	CPPC	V	K	V	G	H	S	W	T	F	E	C	D	S	F	T	N	C	W	E	L	L	T	CPPC	51	0.00014044
576	CPPC	E	A	W	G	T	S	E				C	D	S	F	T	N	C	W	E	L	L	T	CPPC	51	0.00014044
577	CPPC	E	S	R	P	L	S	T	F	R	P	C	D	S	F	T	N	C	W	E	L	L	T	CPPC	51	0.00014044
578	CPPC	E	F	R	W	I	V	L				C	D	S	F	T	N	C	W	E	L	L	T	CPPC	51	0.00014044
579	CPPC	Y	M	R	S	G	E					C	D	S	F	T	N	C	W	E	L	L	T	CPPC	51	0.00014044
580	CPPC	S	E	R	P	R						C	D	S	F	T	N	C	W	E	L	L	T	CPPC	51	0.00014044
581	CPPC	W	H	T	P	E						C	D	S	F	T	N	C	W	E	L	L	T	CPPC	51	0.00014044
582	CPPC	F	I	E	I	T	E	L	Q	I		C	D	S	F	T	N	C	W	E	L	L	T	CPPC	51	0.00014044
583	CPPC	K	A	V	R	E	G	C	R	A		C	D	S	F	T	N	C	W	E	L	L	T	CPPC	50	0.000137686
584	CPPC	N	S	V	E	H	S	P	E	W		C	D	S	F	T	N	C	W	E	L	L	T	CPPC	50	0.000137686
585	CPPC	H	A	Y	W	E	W					C	D	S	F	T	N	C	W	E	L	L	T	CPPC	50	0.000137686
586	CPPC	H	S	W	A	E						C	D	S	F	T	N	C	W	E	L	L	T	CPPC	50	0.000137686
587	CPPC	R	R	L	A	E	S					C	D	S	F	T	N	C	W	E	L	L	T	CPPC	50	0.000137686
588	CPPC	R	F	R	T	E	V	L	L	V	W	C	D	S	F	T	N	C	W	E	L	L	T	CPPC	50	0.000137686
589	CPPC	D	S	I	R	V	E					C	D	S	F	T	N	C	W	E	L	L	T	CPPC	50	0.000137686
590	CPPC	A	R	G	L	L	E	F	V	W	L	C	D	S	F	T	N	C	W	E	L	L	T	CPPC	50	0.000137686
591	CPPC	A	A	T	P	W	E	W	W	L		C	D	S	F	T	N	C	W	E	L	L	T	CPPC	50	0.000137686
592	CPPC	G	L	D	M	Q	P	W	E	W	T	C	D	S	F	T	N	C	W	E	L	L	T	CPPC	50	0.000137686
593	CPPC	G	E	V	M	E						C	D	S	F	T	N	C	W	E	L	L	T	CPPC	50	0.000137686
594	CPPC	G	T	T	A	V	W	I	L	E		C	D	S	F	T	N	C	W	E	L	L	T	CPPC	50	0.000137686
595	CPPC	G	W	L	E	P	R	D	T	R	R	C	D	S	F	T	N	C	W	E	L	L	T	CPPC	50	0.000137686
596	CPPC	E	S	G	T	E	L	N	Y	K		C	D	S	F	T	N	C	W	E	L	L	T	CPPC	50	0.000137686
597	CPPC	E	W	P	A	S	G	L	G	V	I	C	D	S	F	T	N	C	W	E	L	L	T	CPPC	50	0.000137686
598	CPPC	Y	L	T	E	C	I					C	D	S	F	T	N	C	W	E	L	L	T	CPPC	50	0.000137686
599	CPPC	S	T	W	E	Y	A					C	D	S	F	T	N	C	W	E	L	L	T	CPPC	50	0.000137686
600	CPPC	S	L	G	E	G	R	L	L	E		C	D	S	F	T	N	C	W	E	L	L	T	CPPC	50	0.000137686
601	CPPC	W	E	W	A	A						C	D	S	F	T	N	C	W	E	L	L	T	CPPC	50	0.000137686
602	CPPC	C	S	S	R	E						C	D	S	F	T	N	C	W	E	L	L	T	CPPC	50	0.000137686
603	CPPC	L	V	Y	E	L						C	D	S	F	T	N	C	W	E	L	L	T	CPPC	50	0.000137686
604	CPPC	F	W	Y	E	L						C	D	S	F	T	N	C	W	E	L	L	T	CPPC	50	0.000137686
605	CPPC	T	S	W	Y	C	V	E	W	V		C	D	S	F	T	N	C	W	E	L	L	T	CPPC	49	0.000134933
606	CPPC	S	T	W	R	L	E					C	D	S	F	T	N	C	W	E	L	L	T	CPPC	49	0.000134933
607	CPPC	S	E	R	V	Q	E					C	D	S	F	T	N	C	W	E	L	L	T	CPPC	49	0.000134933
608	CPPC	M	L	L	P	F	V	E				C	D	S	F	T	N	C	W	E	L	L	T	CPPC	49	0.000134933
609	CPPC	I	A	S	P	H	V	P	L	F	E	C	D	S	F	T	N	C	W	E	L	L	T	CPPC	49	0.000134933
610	CPPC	P	G	V	I	R	E					C	D	S	F	T	N	C	W	E	L	L	T	CPPC	49	0.000134933
611	CPPC	R	Q	G	S	E	L	E	F	Y	A	C	D	S	F	T	N	C	W	E	L	L	T	CPPC	49	0.000134933
612	CPPC	L	E	Y	A	R						C	D	S	F	T	N	C	W	E	L	L	T	CPPC	49	0.000134933
613	CPPC	E	G	N	R	L	L	W	A	E		C	D	S	F	T	N	C	W	E	L	L	T	CPPC	49	0.000134933
614	CPPC	D	E	R	R	V						C	D	S	F	T	N	C	W	E	L	L	T	CPPC	49	0.000134933
615	CPPC	A	E	W	S	F						C	D	S	F	T	N	C	W	E	L	L	T	CPPC	49	0.000134933
616	CPPC	G	K	W	E	W						C	D	S	F	T	N	C	W	E	L	L	T	CPPC	49	0.000134933
617	CPPC	G	E	R	S	P	S	R				C	D	S	F	T	N	C	W	E	L	L	T	CPPC	49	0.000134933
618	CPPC	G	A	P	S	S	E	L	L	V		C	D	S	F	T	N	C	W	E	L	L	T	CPPC	49	0.000134933
619	CPPC	V	T	L	L	R	L	E	W	E		C	D	S	F	T	N	C	W	E	L	L	T	CPPC	49	0.000134933
620	CPPC	V	G	V	F	E	R	F	V	P	W	C	D	S	F	T	N	C	W	E	L	L	T	CPPC	49	0.000134933
621	CPPC	E	R	T	D	T	L	R	V	A	L	C	D	S	F	T	N	C	W	E	L	L	T	CPPC	49	0.000134933
622	CPPC	E	L	L	I	E	V	W				C	D	S	F	T	N	C	W	E	L	L	T	CPPC	49	0.000134933
623	CPPC	E	S	R	C	L	R	W	A	M		C	D	S	F	T	N	C	W	E	L	L	T	CPPC	49	0.000134933
624	CPPC	E	W	W	R	G						C	D	S	F	T	N	C	W	E	L	L	T	CPPC	49	0.000134933
625	CPPC	S	R	D	E	S	L	M	G	R	W	C	D	S	F	T	N	C	W	E	L	L	T	CPPC	49	0.000134933
626	CPPC	L	Q	E	L	W						C	D	S	F	T	N	C	W	E	L	L	T	CPPC	49	0.000134933
627	CPPC	F	S	V	E	W						C	D	S	F	T	N	C	W	E	L	L	T	CPPC	49	0.000134933
628	CPPC	N	R	L	L	N	E	S	E	P	V	C	D	S	F	T	N	C	W	E	L	L	T	CPPC	48	0.000132179
629	CPPC	T	R	L	M	E	L	L	E	L		C	D	S	F	T	N	C	W	E	L	L	T	CPPC	48	0.000132179
630	CPPC	T	L	W	W	E	S					C	D	S	F	T	N	C	W	E	L	L	T	CPPC	48	0.000132179
631	CPPC	S	E	R	S	G	R	L	L	V		C	D	S	F	T	N	C	W	E	L	L	T	CPPC	48	0.000132179
632	CPPC	P	R	H	L	E	L	H				C	D	S	F	T	N	C	W	E	L	L	T	CPPC	48	0.000132179
633	CPPC	P	E	R	A	R						C	D	S	F	T	N	C	W	E	L	L	T	CPPC	48	0.000132179
634	CPPC	P	E	W	R	S						C	D	S	F	T	N	C	W	E	L	L	T	CPPC	48	0.000132179
635	CPPC	R	D	F	F	E	Q	F	L	G		C	D	S	F	T	N	C	W	E	L	L	T	CPPC	48	0.000132179
636	CPPC	R	S	E	F	E	Y					C	D	S	F	T	N	C	W	E	L	L	T	CPPC	48	0.000132179
637	CPPC	E	D	L	P	E	S					C	D	S	F	T	N	C	W	E	L	L	T	CPPC	48	0.000132179
638	CPPC	E	S	M	S	A	E	F	W	R		C	D	S	F	T	N	C	W	E	L	L	T	CPPC	48	0.000132179
639	CPPC	A	E	R	V	R	Y					C	D	S	F	T	N	C	W	E	L	L	T	CPPC	48	0.000132179
640	CPPC	G	E	T	P	E						C	D	S	F	T	N	C	W	E	L	L	T	CPPC	48	0.000132179
641	CPPC	G	A	R	A	E	S	Y	S	G		C	D	S	F	T	N	C	W	E	L	L	T	CPPC	48	0.000132179
642	CPPC	G	L	E	W	P	V					C	D	S	F	T	N	C	W	E	L	L	T	CPPC	48	0.000132179
643	CPPC	V	M	V	L	V	E					C	D	S	F	T	N	C	W	E	L	L	T	CPPC	48	0.000132179
644	CPPC	V	A	Y	G	P	P	Q	D	R	E	C	D	S	F	T	N	C	W	E	L	L	T	CPPC	48	0.000132179
645	CPPC	V	L	S	V	T	S	W	R	E		C	D	S	F	T	N	C	W	E	L	L	T	CPPC	48	0.000132179
646	CPPC	E	S	G	L	L						C	D	S	F	T	N	C	W	E	L	L	T	CPPC	48	0.000132179
647	CPPC	E	W	G	Y	I	I					C	D	S	F	T	N	C	W	E	L	L	T	CPPC	48	0.000132179
648	CPPC	S	A	V	I	E	W	A				C	D	S	F	T	N	C	W	E	L	L	T	CPPC	48	0.000132179
649	CPPC	S	A	W	E	S						C	D	S	F	T	N	C	W	E	L	L	T	CPPC	48	0.000132179
650	CPPC	S	V	S	R	T	Q	P	Q	E	R	C	D	S	F	T	N	C	W	E	L	L	T	CPPC	48	0.000132179
651	CPPC	W	Q	W	S	E						C	D	S	F	T	N	C	W	E	L	L	T	CPPC	48	0.000132179
652	CPPC	N	E	Q	V	A	G	S	Q	I		C	D	S	F	T	N	C	W	E	L	L	T	CPPC	47	0.000129425
653	CPPC	N	E	W	H	Y						C	D	S	F	T	N	C	W	E	L	L	T	CPPC	47	0.000129425
654	CPPC	T	G	H	P	E	R	Y	E	P	S	C	D	S	F	T	N	C	W	E	L	L	T	CPPC	47	0.000129425
655	CPPC	T	E	T	G	W	A	T	W	E		C	D	S	F	T	N	C	W	E	L	L	T	CPPC	47	0.000129425
656	CPPC	R	H	E	L	L	E					C	D	S	F	T	N	C	W	E	L	L	T	CPPC	47	0.000129425
657	CPPC	R	L	R	Y	S	V					C	D	S	F	T	N	C	W	E	L	L	T	CPPC	47	0.000129425
658	CPPC	Q	R	W	V	F	I	R	W	E	S	C	D	S	F	T	N	C	W	E	L	L	T	CPPC	47	0.000129425
659	CPPC	Q	R	L	I	D	E					C	D	S	F	T	N	C	W	E	L	L	T	CPPC	47	0.000129425
660	CPPC	H	A	R	W	A	S	A	E	R	G	C	D	S	F	T	N	C	W	E	L	L	T	CPPC	47	0.000129425
661	CPPC	P	D	R	T	E						C	D	S	F	T	N	C	W	E	L	L	T	CPPC	47	0.000129425
662	CPPC	P	L	S	A	V	Y	P	E	R		C	D	S	F	T	N	C	W	E	L	L	T	CPPC	47	0.000129425
663	CPPC	P	N	Y	T	M	G	R	T	E		C	D	S	F	T	N	C	W	E	L	L	T	CPPC	47	0.000129425
664	CPPC	R	P	E	G	T	V	T	E	L	E	C	D	S	F	T	N	C	W	E	L	L	T	CPPC	47	0.000129425
665	CPPC	E	D	A	V	I	V	G	E	W	E	C	D	S	F	T	N	C	W	E	L	L	T	CPPC	47	0.000129425
666	CPPC	E	E	L	E	A	L	W	S	V		C	D	S	F	T	N	C	W	E	L	L	T	CPPC	47	0.000129425
667	CPPC	D	H	K	G	L	S	R	I	V	E	C	D	S	F	T	N	C	W	E	L	L	T	CPPC	47	0.000129425
668	CPPC	D	G	K	E	R	L	W	M	E		C	D	S	F	T	N	C	W	E	L	L	T	CPPC	47	0.000129425
669	CPPC	D	E	L	L	Y	F	P	E	L		C	D	S	F	T	N	C	W	E	L	L	T	CPPC	47	0.000129425
670	CPPC	A	R	W	W	E						C	D	S	F	T	N	C	W	E	L	L	T	CPPC	47	0.000129425
671	CPPC	A	P	N	G	Q	E	S	M	R		C	D	S	F	T	N	C	W	E	L	L	T	CPPC	47	0.000129425
672	CPPC	A	G	V	H	E	S	V	K	L	P	C	D	S	F	T	N	C	W	E	L	L	T	CPPC	47	0.000129425
673	CPPC	G	T	R	E	S	A	L	L	V		C	D	S	F	T	N	C	W	E	L	L	T	CPPC	47	0.000129425
674	CPPC	G	M	R	D	N	G	S	R	E		C	D	S	F	T	N	C	W	E	L	L	T	CPPC	47	0.000129425
675	CPPC	G	H	W	G	E						C	D	S	F	T	N	C	W	E	L	L	T	CPPC	47	0.000129425
676	CPPC	G	E	R	S	V						C	D	S	F	T	N	C	W	E	L	L	T	CPPC	47	0.000129425
677	CPPC	G	E	R	P	G	T					C	D	S	F	T	N	C	W	E	L	L	T	CPPC	47	0.000129425
678	CPPC	G	S	S	D	E	H	R				C	D	S	F	T	N	C	W	E	L	L	T	CPPC	47	0.000129425
679	CPPC	E	W	W	S	P	W	E				C	D	S	F	T	N	C	W	E	L	L	T	CPPC	47	0.000129425
680	CPPC	E	F	E	G	G						C	D	S	F	T	N	C	W	E	L	L	T	CPPC	47	0.000129425
681	CPPC	S	E	L	L	L	S	V				C	D	S	F	T	N	C	W	E	L	L	T	CPPC	47	0.000129425
682	CPPC	F	V	R	D	N	L	H	L	E		C	D	S	F	T	N	C	W	E	L	L	T	CPPC	47	0.000129425
683	CPPC	K	W	L	E	Q	F	I	S	E		C	D	S	F	T	N	C	W	E	L	L	T	CPPC	46	0.000126672
684	CPPC	N	T	E	S	Y	S	Y	M	S		C	D	S	F	T	N	C	W	E	L	L	T	CPPC	46	0.000126672
685	CPPC	T	E	A	S	S	A	E	P	D		C	D	S	F	T	N	C	W	E	L	L	T	CPPC	46	0.000126672
686	CPPC	R	K	G	Y	G	E					C	D	S	F	T	N	C	W	E	L	L	T	CPPC	46	0.000126672
687	CPPC	R	E	V	A	V	S	I	L	E		C	D	S	F	T	N	C	W	E	L	L	T	CPPC	46	0.000126672
688	CPPC	S	R	F	G	E	S	E	W	G	R	C	D	S	F	T	N	C	W	E	L	L	T	CPPC	46	0.000126672
689	CPPC	S	V	V	Q	G	H	L	L	E		C	D	S	F	T	N	C	W	E	L	L	T	CPPC	46	0.000126672
690	CPPC	M	K	E	S	W	Q					C	D	S	F	T	N	C	W	E	L	L	T	CPPC	46	0.000126672
691	CPPC	I	E	S	L	S	P	V	L	V	V	C	D	S	F	T	N	C	W	E	L	L	T	CPPC	46	0.000126672
692	CPPC	Q	A	V	S	T	A	N	E	L	F	C	D	S	F	T	N	C	W	E	L	L	T	CPPC	46	0.000126672
693	CPPC	H	P	E	Y	P	Q	W	G	H		C	D	S	F	T	N	C	W	E	L	L	T	CPPC	46	0.000126672
694	CPPC	P	M	L	V	L	R	I	E	E		C	D	S	F	T	N	C	W	E	L	L	T	CPPC	46	0.000126672
695	CPPC	P	F	W	P	G	E	W	F	W		C	D	S	F	T	N	C	W	E	L	L	T	CPPC	46	0.000126672
696	CPPC	P	E	S	Q	A	A	H	H	Y	S	C	D	S	F	T	N	C	W	E	L	L	T	CPPC	46	0.000126672
697	CPPC	R	P	T	C	L	E	E	L	M	V	C	D	S	F	T	N	C	W	E	L	L	T	CPPC	46	0.000126672
698	CPPC	R	E	W	G	G	G					C	D	S	F	T	N	C	W	E	L	L	T	CPPC	46	0.000126672
699	CPPC	R	E	K	I	L	H	W	W	Y		C	D	S	F	T	N	C	W	E	L	L	T	CPPC	46	0.000126672
700	CPPC	R	E	R	D	W	I	T				C	D	S	F	T	N	C	W	E	L	L	T	CPPC	46	0.000126672
701	CPPC	L	G	L	D	V	E					C	D	S	F	T	N	C	W	E	L	L	T	CPPC	46	0.000126672
702	CPPC	L	E	H	W	Y	Y					C	D	S	F	T	N	C	W	E	L	L	T	CPPC	46	0.000126672
703	CPPC	E	S	T	A	R	E	E	L	R		C	D	S	F	T	N	C	W	E	L	L	T	CPPC	46	0.000126672
704	CPPC	E	W	S	S	V	E	V	F	W	E	C	D	S	F	T	N	C	W	E	L	L	T	CPPC	46	0.000126672
705	CPPC	D	V	V	R	I	S	L	L	E		C	D	S	F	T	N	C	W	E	L	L	T	CPPC	46	0.000126672
706	CPPC	A	E	L	H	T	H	R	F	A	V	C	D	S	F	T	N	C	W	E	L	L	T	CPPC	46	0.000126672
707	CPPC	G	M	S	S	K	A	G	M	G	E	C	D	S	F	T	N	C	W	E	L	L	T	CPPC	46	0.000126672
708	CPPC	G	I	Q	H	L	G	E				C	D	S	F	T	N	C	W	E	L	L	T	CPPC	46	0.000126672
709	CPPC	G	A	S	S	E	L	G				C	D	S	F	T	N	C	W	E	L	L	T	CPPC	46	0.000126672
710	CPPC	G	S	D	S	E	R	V	W	L	S	C	D	S	F	T	N	C	W	E	L	L	T	CPPC	46	0.000126672
711	CPPC	G	S	G	D	E	V					C	D	S	F	T	N	C	W	E	L	L	T	CPPC	46	0.000126672
712	CPPC	G	E	D	P	G	E					C	D	S	F	T	N	C	W	E	L	L	T	CPPC	46	0.000126672
713	CPPC	V	G	A	T	E	R	E	G	V		C	D	S	F	T	N	C	W	E	L	L	T	CPPC	46	0.000126672
714	CPPC	V	W	Y	S	L	E					C	D	S	F	T	N	C	W	E	L	L	T	CPPC	46	0.000126672
715	CPPC	E	M	E	R	L	K					C	D	S	F	T	N	C	W	E	L	L	T	CPPC	46	0.000126672
716	CPPC	E	P	L	F	W	E					C	D	S	F	T	N	C	W	E	L	L	T	CPPC	46	0.000126672
717	CPPC	E	W	L	E	Y	Y					C	D	S	F	T	N	C	W	E	L	L	T	CPPC	46	0.000126672
718	CPPC	Y	E	M	P	T	L	W	E	G		C	D	S	F	T	N	C	W	E	L	L	T	CPPC	46	0.000126672
719	CPPC	S	D	P	V	E						C	D	S	F	T	N	C	W	E	L	L	T	CPPC	46	0.000126672
720	CPPC	S	G	V	H	S	R	P	E	L	E	C	D	S	F	T	N	C	W	E	L	L	T	CPPC	46	0.000126672
721	CPPC	S	E	S	V	E	T	S	F	A	L	C	D	S	F	T	N	C	W	E	L	L	T	CPPC	46	0.000126672
722	CPPC	S	E	W	G	V	R	L	R	G		C	D	S	F	T	N	C	W	E	L	L	T	CPPC	46	0.000126672
723	CPPC	W	E	R	K	L						C	D	S	F	T	N	C	W	E	L	L	T	CPPC	46	0.000126672
724	CPPC	W	W	S	L	E	Y					C	D	S	F	T	N	C	W	E	L	L	T	CPPC	46	0.000126672
725	CPPC	L	V	Y	E	L	C	K	T	R	V	C	D	S	F	T	N	C	W	E	L	L	T	CPPC	46	0.000126672
726	CPPC	N	I	S	P	E	V	E	R	I		C	D	S	F	T	N	C	W	E	L	L	T	CPPC	45	0.000123918
727	CPPC	N	L	L	M	W	E					C	D	S	F	T	N	C	W	E	L	L	T	CPPC	45	0.000123918
728	CPPC	N	W	P	E	G	Y	T				C	D	S	F	T	N	C	W	E	L	L	T	CPPC	45	0.000123918
729	CPPC	T	N	R	V	A	F	L	L	E		C	D	S	F	T	N	C	W	E	L	L	T	CPPC	45	0.000123918
730	CPPC	T	E	E	F	L	R					C	D	S	F	T	N	C	W	E	L	L	T	CPPC	45	0.000123918
731	CPPC	T	W	L	G	E						C	D	S	F	T	N	C	W	E	L	L	T	CPPC	45	0.000123918
732	CPPC	T	R	W	L	I	E					C	D	S	F	T	N	C	W	E	L	L	T	CPPC	45	0.000123918
733	CPPC	R	Q	R	A	S	W					C	D	S	F	T	N	C	W	E	L	L	T	CPPC	45	0.000123918
734	CPPC	R	Q	W	S	P	S	E	W	E		C	D	S	F	T	N	C	W	E	L	L	T	CPPC	45	0.000123918
735	CPPC	M	R	A	L	A	W	E				C	D	S	F	T	N	C	W	E	L	L	T	CPPC	45	0.000123918
736	CPPC	M	V	L	S	F	P	E				C	D	S	F	T	N	C	W	E	L	L	T	CPPC	45	0.000123918
737	CPPC	M	C	V	S	V	V	E	W	E		C	D	S	F	T	N	C	W	E	L	L	T	CPPC	45	0.000123918
738	CPPC	Q	S	S	A	T	S	E				C	D	S	F	T	N	C	W	E	L	L	T	CPPC	45	0.000123918
739	CPPC	H	C	A	R	E	Q	T				C	D	S	F	T	N	C	W	E	L	L	T	CPPC	45	0.000123918
740	CPPC	P	E	W	G	L						C	D	S	F	T	N	C	W	E	L	L	T	CPPC	45	0.000123918
741	CPPC	P	L	E	W	M	E	I	S	V		C	D	S	F	T	N	C	W	E	L	L	T	CPPC	45	0.000123918
742	CPPC	L	Y	S	E	F						C	D	S	F	T	N	C	W	E	L	L	T	CPPC	45	0.000123918
743	CPPC	E	R	V	R	Y	T	E				C	D	S	F	T	N	C	W	E	L	L	T	CPPC	45	0.000123918
744	CPPC	E	G	C	G	T	E	R	E	F	A	C	D	S	F	T	N	C	W	E	L	L	T	CPPC	45	0.000123918
745	CPPC	D	S	M	T	Y	R	E	P	A	F	C	D	S	F	T	N	C	W	E	L	L	T	CPPC	45	0.000123918
746	CPPC	G	G	S	W	R	G	E				C	D	S	F	T	N	C	W	E	L	L	T	CPPC	45	0.000123918
747	CPPC	G	R	P	W	E						C	D	S	F	T	N	C	W	E	L	L	T	CPPC	45	0.000123918
748	CPPC	V	P	A	E	L	E	R	F	R	G	C	D	S	F	T	N	C	W	E	L	L	T	CPPC	45	0.000123918
749	CPPC	V	L	E	G	W						C	D	S	F	T	N	C	W	E	L	L	T	CPPC	45	0.000123918
750	CPPC	E	K	D	P	Y	P	F	W	E		C	D	S	F	T	N	C	W	E	L	L	T	CPPC	45	0.000123918
751	CPPC	E	R	D	G	L	I	T	P	L	G	C	D	S	F	T	N	C	W	E	L	L	T	CPPC	45	0.000123918
752	CPPC	E	S	R	W	W						C	D	S	F	T	N	C	W	E	L	L	T	CPPC	45	0.000123918
753	CPPC	E	W	R	G	S						C	D	S	F	T	N	C	W	E	L	L	T	CPPC	45	0.000123918
754	CPPC	Y	H	A	W	E	W					C	D	S	F	T	N	C	W	E	L	L	T	CPPC	45	0.000123918
755	CPPC	S	A	S	M	S	R	F	E	W		C	D	S	F	T	N	C	W	E	L	L	T	CPPC	45	0.000123918
756	CPPC	S	E	R	P	Q						C	D	S	F	T	N	C	W	E	L	L	T	CPPC	45	0.000123918
757	CPPC	S	S	E	P	W	G					C	D	S	F	T	N	C	W	E	L	L	T	CPPC	45	0.000123918
758	CPPC	L	E	W	R	W						C	D	S	F	T	N	C	W	E	L	L	T	CPPC	45	0.000123918
759	CPPC	K	R	G	E	T	T	D	W	W	A	C	D	S	F	T	N	C	W	E	L	L	T	CPPC	44	0.000121164
760	CPPC	N	G	F	S	G	P	E	R	R		C	D	S	F	T	N	C	W	E	L	L	T	CPPC	44	0.000121164
761	CPPC	T	A	P	G	L	E	W	D	G		C	D	S	F	T	N	C	W	E	L	L	T	CPPC	44	0.000121164
762	CPPC	S	E	R	P	R						C	D	S	F	T	N	C	W	E	L	L	T	CPPC	44	0.000121164
763	CPPC	Q	K	I	K	I	A	E	S	K		C	D	S	F	T	N	C	W	E	L	L	T	CPPC	44	0.000121164
764	CPPC	Q	V	T	V	E	W	I	S	F		C	D	S	F	T	N	C	W	E	L	L	T	CPPC	44	0.000121164
765	CPPC	H	Q	T	E	S	K	M	E	L	K	C	D	S	F	T	N	C	W	E	L	L	T	CPPC	44	0.000121164
766	CPPC	P	N	L	T	R	Q	E	A	E		C	D	S	F	T	N	C	W	E	L	L	T	CPPC	44	0.000121164
767	CPPC	P	S	N	T	E						C	D	S	F	T	N	C	W	E	L	L	T	CPPC	44	0.000121164
768	CPPC	R	P	W	D	E	E	S	R	G	V	C	D	S	F	T	N	C	W	E	L	L	T	CPPC	44	0.000121164
769	CPPC	R	A	P	E	P	G	W	E	L	M	C	D	S	F	T	N	C	W	E	L	L	T	CPPC	44	0.000121164
770	CPPC	R	S	R	A	E	I	S	L	W	W	C	D	S	F	T	N	C	W	E	L	L	T	CPPC	44	0.000121164
771	CPPC	R	L	L	R	C	V	P	K	L		C	D	S	F	T	N	C	W	E	L	L	T	CPPC	44	0.000121164
772	CPPC	E	T	G	G	L	D	L	C	V	E	C	D	S	F	T	N	C	W	E	L	L	T	CPPC	44	0.000121164
773	CPPC	E	A	R	T	E						C	D	S	F	T	N	C	W	E	L	L	T	CPPC	44	0.000121164
774	CPPC	E	L	E	Y	Q	F					C	D	S	F	T	N	C	W	E	L	L	T	CPPC	44	0.000121164
775	CPPC	A	P	N	R	E						C	D	S	F	T	N	C	W	E	L	L	T	CPPC	44	0.000121164
776	CPPC	G	G	R	G	M	W	P	P	S	E	C	D	S	F	T	N	C	W	E	L	L	T	CPPC	44	0.000121164
777	CPPC	G	S	W	S	S	G	W	Y	E		C	D	S	F	T	N	C	W	E	L	L	T	CPPC	44	0.000121164
778	CPPC	G	A	R	A	G	P	L	L	F		C	D	S	F	T	N	C	W	E	L	L	T	CPPC	44	0.000121164
779	CPPC	E	R	R	D	T	M	Y				C	D	S	F	T	N	C	W	E	L	L	T	CPPC	44	0.000121164
780	CPPC	E	L	E	L	L	Q	M	S	H	S	C	D	S	F	T	N	C	W	E	L	L	T	CPPC	44	0.000121164
781	CPPC	E	Y	R	V	T	I	Y	G	T	F	C	D	S	F	T	N	C	W	E	L	L	T	CPPC	44	0.000121164
782	CPPC	Y	E	W	L	R						C	D	S	F	T	N	C	W	E	L	L	T	CPPC	44	0.000121164
783	CPPC	S	N	M	L	E	F					C	D	S	F	T	N	C	W	E	L	L	T	CPPC	44	0.000121164
784	CPPC	F	T	L	Y	W	T	E				C	D	S	F	T	N	C	W	E	L	L	T	CPPC	44	0.000121164
785	CPPC	K	E	F	G	W						C	D	S	F	T	N	C	W	E	L	L	T	CPPC	43	0.00011841
786	CPPC	K	S	R	E	L	Q	V	N	L	I	C	D	S	F	T	N	C	W	E	L	L	T	CPPC	43	0.00011841
787	CPPC	T	R	S	F	A	L	S	I	E		C	D	S	F	T	N	C	W	E	L	L	T	CPPC	43	0.00011841
788	CPPC	T	E	C	R	E						C	D	S	F	T	N	C	W	E	L	L	T	CPPC	43	0.00011841
789	CPPC	T	A	S	G	V	A	W	D	T	E	C	D	S	F	T	N	C	W	E	L	L	T	CPPC	43	0.00011841
790	CPPC	R	E	H	A	L						C	D	S	F	T	N	C	W	E	L	L	T	CPPC	43	0.00011841
791	CPPC	M	E	Y	R	H						C	D	S	F	T	N	C	W	E	L	L	T	CPPC	43	0.00011841
792	CPPC	Q	H	R	M	M	L	D	E	R	I	C	D	S	F	T	N	C	W	E	L	L	T	CPPC	43	0.00011841
793	CPPC	Q	L	W	S	E						C	D	S	F	T	N	C	W	E	L	L	T	CPPC	43	0.00011841
794	CPPC	P	A	R	F	E	S	Q				C	D	S	F	T	N	C	W	E	L	L	T	CPPC	43	0.00011841
795	CPPC	P	E	S	G	S	L	L	W	L	L	C	D	S	F	T	N	C	W	E	L	L	T	CPPC	43	0.00011841
796	CPPC	P	H	T	L	E						C	D	S	F	T	N	C	W	E	L	L	T	CPPC	43	0.00011841
797	CPPC	R	A	M	V	R	E					C	D	S	F	T	N	C	W	E	L	L	T	CPPC	43	0.00011841
798	CPPC	R	E	S	P	D	V	W	G	R		C	D	S	F	T	N	C	W	E	L	L	T	CPPC	43	0.00011841
799	CPPC	R	S	E	L	A	T					C	D	S	F	T	N	C	W	E	L	L	T	CPPC	43	0.00011841
800	CPPC	E	P	R	G	H	G	E	W	L		C	D	S	F	T	N	C	W	E	L	L	T	CPPC	43	0.00011841
801	CPPC	A	S	E	R	E	F	L	Y	L		C	D	S	F	T	N	C	W	E	L	L	T	CPPC	43	0.00011841
802	CPPC	A	W	A	L	Q	Q	L	A	E		C	D	S	F	T	N	C	W	E	L	L	T	CPPC	43	0.00011841
803	CPPC	A	R	S	W	V	S	C	L	S	E	C	D	S	F	T	N	C	W	E	L	L	T	CPPC	43	0.00011841
804	CPPC	V	S	E	L	F	E	L	R	Q	G	C	D	S	F	T	N	C	W	E	L	L	T	CPPC	43	0.00011841
805	CPPC	E	N	R	S	K	S					C	D	S	F	T	N	C	W	E	L	L	T	CPPC	43	0.00011841
806	CPPC	E	R	W	H	V	F					C	D	S	F	T	N	C	W	E	L	L	T	CPPC	43	0.00011841
807	CPPC	Y	H	E	F	S						C	D	S	F	T	N	C	W	E	L	L	T	CPPC	43	0.00011841
808	CPPC	S	A	E	G	V	D	L	W	E		C	D	S	F	T	N	C	W	E	L	L	T	CPPC	43	0.00011841
809	CPPC	S	E	R	W	G	A	S				C	D	S	F	T	N	C	W	E	L	L	T	CPPC	43	0.00011841
810	CPPC	S	E	W	V	Q						C	D	S	F	T	N	C	W	E	L	L	T	CPPC	43	0.00011841
811	CPPC	L	K	F	W	V	E	W	V	W		C	D	S	F	T	N	C	W	E	L	L	T	CPPC	43	0.00011841
812	CPPC	F	R	S	V	I	V	W	E	W		C	D	S	F	T	N	C	W	E	L	L	T	CPPC	43	0.00011841
813	CPPC	T	Y	S	N	R	E	S	H	E		C	D	S	F	T	N	C	W	E	L	L	T	CPPC	42	0.000115657
814	CPPC	T	V	S	S	T	V	T	F	E		C	D	S	F	T	N	C	W	E	L	L	T	CPPC	42	0.000115657
815	CPPC	R	N	M	H	H	E	F	E	Y	Y	C	D	S	F	T	N	C	W	E	L	L	T	CPPC	42	0.000115657
816	CPPC	R	S	V	L	V	E					C	D	S	F	T	N	C	W	E	L	L	T	CPPC	42	0.000115657
817	CPPC	Q	E	F	P	T	E	T	W	G	L	C	D	S	F	T	N	C	W	E	L	L	T	CPPC	42	0.000115657
818	CPPC	H	D	R	E	Q	H	H	E	S	W	C	D	S	F	T	N	C	W	E	L	L	T	CPPC	42	0.000115657
819	CPPC	P	R	E	H	L	Q					C	D	S	F	T	N	C	W	E	L	L	T	CPPC	42	0.000115657
820	CPPC	P	A	R	V	G	E	L	R	E		C	D	S	F	T	N	C	W	E	L	L	T	CPPC	42	0.000115657
821	CPPC	P	A	M	R	N	W	P	E	S	D	C	D	S	F	T	N	C	W	E	L	L	T	CPPC	42	0.000115657
822	CPPC	P	E	S	R	E	W	W	R	P	P	C	D	S	F	T	N	C	W	E	L	L	T	CPPC	42	0.000115657
823	CPPC	P	H	T	F	E	K	E	G	R		C	D	S	F	T	N	C	W	E	L	L	T	CPPC	42	0.000115657
824	CPPC	P	P	M	F	L	M	E	D	V	Q	C	D	S	F	T	N	C	W	E	L	L	T	CPPC	42	0.000115657
825	CPPC	R	L	E	W	V						C	D	S	F	T	N	C	W	E	L	L	T	CPPC	42	0.000115657
826	CPPC	E	E	P	M	W						C	D	S	F	T	N	C	W	E	L	L	T	CPPC	42	0.000115657
827	CPPC	E	E	W	L	F						C	D	S	F	T	N	C	W	E	L	L	T	CPPC	42	0.000115657
828	CPPC	D	G	S	W	L	E					C	D	S	F	T	N	C	W	E	L	L	T	CPPC	42	0.000115657
829	CPPC	D	E	R	R	P						C	D	S	F	T	N	C	W	E	L	L	T	CPPC	42	0.000115657
830	CPPC	D	S	S	L	E						C	D	S	F	T	N	C	W	E	L	L	T	CPPC	42	0.000115657
831	CPPC	G	L	W	T	E						C	D	S	F	T	N	C	W	E	L	L	T	CPPC	42	0.000115657
832	CPPC	G	L	F	E	S	G	A	R	L	E	C	D	S	F	T	N	C	W	E	L	L	T	CPPC	42	0.000115657
833	CPPC	G	W	M	D	S	L	L	S	E		C	D	S	F	T	N	C	W	E	L	L	T	CPPC	42	0.000115657
834	CPPC	G	P	H	L	G	F	Q	L	E		C	D	S	F	T	N	C	W	E	L	L	T	CPPC	42	0.000115657
835	CPPC	G	E	L	L	I	E					C	D	S	F	T	N	C	W	E	L	L	T	CPPC	42	0.000115657
836	CPPC	V	E	Q	L	Y						C	D	S	F	T	N	C	W	E	L	L	T	CPPC	42	0.000115657
837	CPPC	V	S	V	D	F	E					C	D	S	F	T	N	C	W	E	L	L	T	CPPC	42	0.000115657
838	CPPC	V	W	L	W	R	V	E	P	L		C	D	S	F	T	N	C	W	E	L	L	T	CPPC	42	0.000115657
839	CPPC	E	I	S	E	S	A	V	W	G	L	C	D	S	F	T	N	C	W	E	L	L	T	CPPC	42	0.000115657
840	CPPC	E	R	T	I	T	L	W				C	D	S	F	T	N	C	W	E	L	L	T	CPPC	42	0.000115657
841	CPPC	E	R	W	L	S						C	D	S	F	T	N	C	W	E	L	L	T	CPPC	42	0.000115657
842	CPPC	E	L	W	W	T						C	D	S	F	T	N	C	W	E	L	L	T	CPPC	42	0.000115657
843	CPPC	E	S	W	A	W						C	D	S	F	T	N	C	W	E	L	L	T	CPPC	42	0.000115657
844	CPPC	E	F	R	Y	G	V					C	D	S	F	T	N	C	W	E	L	L	T	CPPC	42	0.000115657
845	CPPC	Y	F	E	F	W	E					C	D	S	F	T	N	C	W	E	L	L	T	CPPC	42	0.000115657
846	CPPC	S	R	S	A	L	M	T	L	Q	E	C	D	S	F	T	N	C	W	E	L	L	T	CPPC	42	0.000115657
847	CPPC	S	L	R	E	S	G	H	Q	W		C	D	S	F	T	N	C	W	E	L	L	T	CPPC	42	0.000115657
848	CPPC	S	G	R	I	A	E	C				C	D	S	F	T	N	C	W	E	L	L	T	CPPC	42	0.000115657
849	CPPC	S	G	A	L	G	W	W	D	E		C	D	S	F	T	N	C	W	E	L	L	T	CPPC	42	0.000115657
850	CPPC	S	S	R	S	A	L	E	Q	G	L	C	D	S	F	T	N	C	W	E	L	L	T	CPPC	42	0.000115657
851	CPPC	W	H	R	E	R						C	D	S	F	T	N	C	W	E	L	L	T	CPPC	42	0.000115657
852	CPPC	W	E	F	E	F	W	L	E	V		C	D	S	F	T	N	C	W	E	L	L	T	CPPC	42	0.000115657
853	CPPC	W	A	E	R	W						C	D	S	F	T	N	C	W	E	L	L	T	CPPC	42	0.000115657
854	CPPC	C	S	P	E	R	V	S	P	E		C	D	S	F	T	N	C	W	E	L	L	T	CPPC	42	0.000115657
855	CPPC	L	E	R	P	R						C	D	S	F	T	N	C	W	E	L	L	T	CPPC	42	0.000115657
856	CPPC	L	Y	R	W	E	L	Y				C	D	S	F	T	N	C	W	E	L	L	T	CPPC	42	0.000115657
857	CPPC	L	S	L	V	P	L	W	E	W		C	D	S	F	T	N	C	W	E	L	L	T	CPPC	42	0.000115657
858	CPPC	F	M	G	Y	S	G	R	P	E		C	D	S	F	T	N	C	W	E	L	L	T	CPPC	42	0.000115657
859	CPPC	K	K	L	E	W						C	D	S	F	T	N	C	W	E	L	L	T	CPPC	41	0.000112903
860	CPPC	N	L	E	Q	L	G	F	D	F	L	C	D	S	F	T	N	C	W	E	L	L	T	CPPC	41	0.000112903
861	CPPC	T	W	R	W	E						C	D	S	F	T	N	C	W	E	L	L	T	CPPC	41	0.000112903
862	CPPC	T	L	Q	E	Y	G	K	L	A	E	C	D	S	F	T	N	C	W	E	L	L	T	CPPC	41	0.000112903
863	CPPC	T	D	R	T	N	E					C	D	S	F	T	N	C	W	E	L	L	T	CPPC	41	0.000112903
864	CPPC	S	K	W	H	E	W					C	D	S	F	T	N	C	W	E	L	L	T	CPPC	41	0.000112903
865	CPPC	S	V	W	H	E						C	D	S	F	T	N	C	W	E	L	L	T	CPPC	41	0.000112903
866	CPPC	I	I	L	S	E	W	R	F	C		C	D	S	F	T	N	C	W	E	L	L	T	CPPC	41	0.000112903
867	CPPC	H	N	L	E	Y	Q	V	S	V	I	C	D	S	F	T	N	C	W	E	L	L	T	CPPC	41	0.000112903
868	CPPC	P	V	L	E	V						C	D	S	F	T	N	C	W	E	L	L	T	CPPC	41	0.000112903
869	CPPC	P	F	E	R	T						C	D	S	F	T	N	C	W	E	L	L	T	CPPC	41	0.000112903
870	CPPC	R	S	M	E	K	L	W	K	W		C	D	S	F	T	N	C	W	E	L	L	T	CPPC	41	0.000112903
871	CPPC	R	S	A	E	Q	Y	I	G	L	I	C	D	S	F	T	N	C	W	E	L	L	T	CPPC	41	0.000112903
872	CPPC	R	S	G	W	D	L	E	F	V		C	D	S	F	T	N	C	W	E	L	L	T	CPPC	41	0.000112903
873	CPPC	R	S	L	E	L	M					C	D	S	F	T	N	C	W	E	L	L	T	CPPC	41	0.000112903
874	CPPC	L	E	W	G	F						C	D	S	F	T	N	C	W	E	L	L	T	CPPC	41	0.000112903
875	CPPC	D	T	W	D	E						C	D	S	F	T	N	C	W	E	L	L	T	CPPC	41	0.000112903
876	CPPC	A	K	V	R	D	N	E				C	D	S	F	T	N	C	W	E	L	L	T	CPPC	41	0.000112903
877	CPPC	A	V	E	W	F						C	D	S	F	T	N	C	W	E	L	L	T	CPPC	41	0.000112903
878	CPPC	A	P	Y	R	L	Q	E	G	R	P	C	D	S	F	T	N	C	W	E	L	L	T	CPPC	41	0.000112903
879	CPPC	A	E	R	S	G	G	T				C	D	S	F	T	N	C	W	E	L	L	T	CPPC	41	0.000112903
880	CPPC	G	N	W	F	E						C	D	S	F	T	N	C	W	E	L	L	T	CPPC	41	0.000112903
881	CPPC	G	E	G	A	K	S	H	Y	W	E	C	D	S	F	T	N	C	W	E	L	L	T	CPPC	41	0.000112903
882	CPPC	G	S	Q	E	R	L					C	D	S	F	T	N	C	W	E	L	L	T	CPPC	41	0.000112903
883	CPPC	G	S	G	L	E						C	D	S	F	T	N	C	W	E	L	L	T	CPPC	41	0.000112903
884	CPPC	G	S	E	P	R	E					C	D	S	F	T	N	C	W	E	L	L	T	CPPC	41	0.000112903
885	CPPC	V	S	R	E	Y	R	T	I	E	M	C	D	S	F	T	N	C	W	E	L	L	T	CPPC	41	0.000112903
886	CPPC	V	L	G	W	S	Q	R	I	E	S	C	D	S	F	T	N	C	W	E	L	L	T	CPPC	41	0.000112903
887	CPPC	E	Q	N	P	E	K	T	T	Y	D	C	D	S	F	T	N	C	W	E	L	L	T	CPPC	41	0.000112903
888	CPPC	E	Y	S	V	W	E					C	D	S	F	T	N	C	W	E	L	L	T	CPPC	41	0.000112903
889	CPPC	Y	G	C	E	Y	I	W				C	D	S	F	T	N	C	W	E	L	L	T	CPPC	41	0.000112903
890	CPPC	S	S	P	L	R	E	W				C	D	S	F	T	N	C	W	E	L	L	T	CPPC	41	0.000112903
891	CPPC	S	E	R	A	W	L	L	E			C	D	S	F	T	N	C	W	E	L	L	T	CPPC	41	0.000112903
892	CPPC	W	T	A	E	L	Y	V	L	S	V	C	D	S	F	T	N	C	W	E	L	L	T	CPPC	41	0.000112903
893	CPPC	W	H	V	E	S	T	L	W	G	A	C	D	S	F	T	N	C	W	E	L	L	T	CPPC	41	0.000112903
894	CPPC	W	D	E	Y	S	F	R	A	L	L	C	D	S	F	T	N	C	W	E	L	L	T	CPPC	41	0.000112903
895	CPPC	W	S	T	P	L	E					C	D	S	F	T	N	C	W	E	L	L	T	CPPC	41	0.000112903
896	CPPC	C	L	E	L	L						C	D	S	F	T	N	C	W	E	L	L	T	CPPC	41	0.000112903
897	CPPC	T	A	R	G	S	A	L	R	E		C	D	S	F	T	N	C	W	E	L	L	T	CPPC	40	0.000110149
898	CPPC	S	E	R	P	S	A					C	D	S	F	T	N	C	W	E	L	L	T	CPPC	40	0.000110149
899	CPPC	S	E	L	W	V	M					C	D	S	F	T	N	C	W	E	L	L	T	CPPC	40	0.000110149
900	CPPC	M	R	G	M	E	E	I				C	D	S	F	T	N	C	W	E	L	L	T	CPPC	40	0.000110149
901	CPPC	I	R	R	P	P	A	E	V	Y	R	C	D	S	F	T	N	C	W	E	L	L	T	CPPC	40	0.000110149
902	CPPC	Q	G	L	M	Y	E	L	R	G		C	D	S	F	T	N	C	W	E	L	L	T	CPPC	40	0.000110149
903	CPPC	H	E	W	G	F	A	T	Y	Q		C	D	S	F	T	N	C	W	E	L	L	T	CPPC	40	0.000110149
904	CPPC	P	T	V	G	S	V	I	P	E		C	D	S	F	T	N	C	W	E	L	L	T	CPPC	40	0.000110149
905	CPPC	P	Q	G	P	D	A	P	E	L	E	C	D	S	F	T	N	C	W	E	L	L	T	CPPC	40	0.000110149
906	CPPC	P	L	V	G	E	R	E	S	G		C	D	S	F	T	N	C	W	E	L	L	T	CPPC	40	0.000110149
907	CPPC	P	G	S	W	E	E	I	I	E	S	C	D	S	F	T	N	C	W	E	L	L	T	CPPC	40	0.000110149
908	CPPC	P	E	Y	G	F	V	A	W	G	L	C	D	S	F	T	N	C	W	E	L	L	T	CPPC	40	0.000110149
909	CPPC	P	E	W	L	Y						C	D	S	F	T	N	C	W	E	L	L	T	CPPC	40	0.000110149
910	CPPC	P	S	C	R	F	S	E	W	W		C	D	S	F	T	N	C	W	E	L	L	T	CPPC	40	0.000110149
911	CPPC	P	L	A	E	V	L	W	E	L		C	D	S	F	T	N	C	W	E	L	L	T	CPPC	40	0.000110149
912	CPPC	P	F	Y	S	A	V	S	T	E		C	D	S	F	T	N	C	W	E	L	L	T	CPPC	40	0.000110149
913	CPPC	P	R	W	Q	E	A	G	P	P	R	C	D	S	F	T	N	C	W	E	L	L	T	CPPC	40	0.000110149
914	CPPC	P	R	E	R	D						C	D	S	F	T	N	C	W	E	L	L	T	CPPC	40	0.000110149
915	CPPC	R	V	R	Y	T	Y					C	D	S	F	T	N	C	W	E	L	L	T	CPPC	40	0.000110149
916	CPPC	R	E	R	L	P						C	D	S	F	T	N	C	W	E	L	L	T	CPPC	40	0.000110149
917	CPPC	R	L	G	T	L	R	E	M	E	L	C	D	S	F	T	N	C	W	E	L	L	T	CPPC	40	0.000110149
918	CPPC	R	M	L	F	S	Q	M	E	Y	R	C	D	S	F	T	N	C	W	E	L	L	T	CPPC	40	0.000110149
919	CPPC	L	P	G	L	E	L	N	F	H	S	C	D	S	F	T	N	C	W	E	L	L	T	CPPC	40	0.000110149
920	CPPC	L	A	L	L	D	L	M	A	E		C	D	S	F	T	N	C	W	E	L	L	T	CPPC	40	0.000110149
921	CPPC	L	V	P	S	V	W	W	W	E		C	D	S	F	T	N	C	W	E	L	L	T	CPPC	40	0.000110149
922	CPPC	L	L	L	E	W						C	D	S	F	T	N	C	W	E	L	L	T	CPPC	40	0.000110149
923	CPPC	L	G	S	S	D	L	E				C	D	S	F	T	N	C	W	E	L	L	T	CPPC	40	0.000110149
924	CPPC	E	S	I	V	G	A	L	R	E		C	D	S	F	T	N	C	W	E	L	L	T	CPPC	40	0.000110149
925	CPPC	E	M	K	E	L	R	T	W	E		C	D	S	F	T	N	C	W	E	L	L	T	CPPC	40	0.000110149
926	CPPC	E	L	V	W	S	Q	E	W	M	F	C	D	S	F	T	N	C	W	E	L	L	T	CPPC	40	0.000110149
927	CPPC	E	V	L	E	L	Y					C	D	S	F	T	N	C	W	E	L	L	T	CPPC	40	0.000110149
928	CPPC	E	V	V	I	E	W	L	G	N		C	D	S	F	T	N	C	W	E	L	L	T	CPPC	40	0.000110149
929	CPPC	D	M	S	R	E	F	I				C	D	S	F	T	N	C	W	E	L	L	T	CPPC	40	0.000110149
930	CPPC	D	E	N	R	S	W	E	N	S	E	C	D	S	F	T	N	C	W	E	L	L	T	CPPC	40	0.000110149
931	CPPC	D	E	L	G	S	V					C	D	S	F	T	N	C	W	E	L	L	T	CPPC	40	0.000110149
932	CPPC	A	P	A	P	V	G	F	A	R	E	C	D	S	F	T	N	C	W	E	L	L	T	CPPC	40	0.000110149
933	CPPC	G	I	W	L	E	L					C	D	S	F	T	N	C	W	E	L	L	T	CPPC	40	0.000110149
934	CPPC	G	W	M	I	Y	E	S	W	Q		C	D	S	F	T	N	C	W	E	L	L	T	CPPC	40	0.000110149
935	CPPC	G	Q	D	G	E						C	D	S	F	T	N	C	W	E	L	L	T	CPPC	40	0.000110149
936	CPPC	G	E	R	A	S						C	D	S	F	T	N	C	W	E	L	L	T	CPPC	40	0.000110149
937	CPPC	G	L	R	D	S	E	W	V	L	W	C	D	S	F	T	N	C	W	E	L	L	T	CPPC	40	0.000110149
938	CPPC	V	E	W	P	Y						C	D	S	F	T	N	C	W	E	L	L	T	CPPC	40	0.000110149
939	CPPC	E	R	L	P	Q	L	L	L	W	P	C	D	S	F	T	N	C	W	E	L	L	T	CPPC	40	0.000110149
940	CPPC	E	R	H	S	K	Y					C	D	S	F	T	N	C	W	E	L	L	T	CPPC	40	0.000110149
941	CPPC	E	G	L	E	N	E	G	W	D	R	C	D	S	F	T	N	C	W	E	L	L	T	CPPC	40	0.000110149
942	CPPC	E	E	I	P	H	G	M	L	W		C	D	S	F	T	N	C	W	E	L	L	T	CPPC	40	0.000110149
943	CPPC	E	Y	R	K	E	E	V	G	P	L	C	D	S	F	T	N	C	W	E	L	L	T	CPPC	40	0.000110149
944	CPPC	E	S	R	W	P	S	F	T	L	E	C	D	S	F	T	N	C	W	E	L	L	T	CPPC	40	0.000110149
945	CPPC	E	W	H	E	G						C	D	S	F	T	N	C	W	E	L	L	T	CPPC	40	0.000110149
946	CPPC	E	L	R	S	T	W	I	G	L		C	D	S	F	T	N	C	W	E	L	L	T	CPPC	40	0.000110149
947	CPPC	E	F	R	P	A						C	D	S	F	T	N	C	W	E	L	L	T	CPPC	40	0.000110149
948	CPPC	E	F	A	R	P	F	S	I	S	D	C	D	S	F	T	N	C	W	E	L	L	T	CPPC	40	0.000110149
949	CPPC	S	S	P	E	R	L	R				C	D	S	F	T	N	C	W	E	L	L	T	CPPC	40	0.000110149
950	CPPC	S	S	E	P	A	W	L	R	D		C	D	S	F	T	N	C	W	E	L	L	T	CPPC	40	0.000110149
951	CPPC	S	E	L	I	G	H					C	D	S	F	T	N	C	W	E	L	L	T	CPPC	40	0.000110149
952	CPPC	W	M	L	H	F	M	E				C	D	S	F	T	N	C	W	E	L	L	T	CPPC	40	0.000110149
953	CPPC	W	P	E	C	V	H	W	R	R		C	D	S	F	T	N	C	W	E	L	L	T	CPPC	40	0.000110149
954	CPPC	W	R	V	S	E						C	D	S	F	T	N	C	W	E	L	L	T	CPPC	40	0.000110149
955	CPPC	W	E	W	D	S						C	D	S	F	T	N	C	W	E	L	L	T	CPPC	40	0.000110149
956	CPPC	L	L	N	E	S	S	L	M	V	W	C	D	S	F	T	N	C	W	E	L	L	T	CPPC	40	0.000110149
957	CPPC	F	R	E	E	L	L					C	D	S	F	T	N	C	W	E	L	L	T	CPPC	40	0.000110149
958	CPPC	K	Q	G	E	R	L					C	D	S	F	T	N	C	W	E	L	L	T	CPPC	39	0.000107395
959	CPPC	N	P	E	F	E	V	S	F	W		C	D	S	F	T	N	C	W	E	L	L	T	CPPC	39	0.000107395
960	CPPC	N	E	W	Q	R						C	D	S	F	T	N	C	W	E	L	L	T	CPPC	39	0.000107395
961	CPPC	T	P	P	E	W	S	F	I	E		C	D	S	F	T	N	C	W	E	L	L	T	CPPC	39	0.000107395
962	CPPC	T	D	E	F	G	Y	Y				C	D	S	F	T	N	C	W	E	L	L	T	CPPC	39	0.000107395
963	CPPC	T	E	R	L	S	R	T	P	L	G	C	D	S	F	T	N	C	W	E	L	L	T	CPPC	39	0.000107395
964	CPPC	R	Y	L	R	W						C	D	S	F	T	N	C	W	E	L	L	T	CPPC	39	0.000107395
965	CPPC	M	C	K	V	V	N	E	W	N		C	D	S	F	T	N	C	W	E	L	L	T	CPPC	39	0.000107395
966	CPPC	I	W	Y	V	E						C	D	S	F	T	N	C	W	E	L	L	T	CPPC	39	0.000107395
967	CPPC	I	F	E	R	L						C	D	S	F	T	N	C	W	E	L	L	T	CPPC	39	0.000107395
968	CPPC	Q	E	R	L	I	L	M	G	E		C	D	S	F	T	N	C	W	E	L	L	T	CPPC	39	0.000107395
969	CPPC	Q	Y	E	F	D						C	D	S	F	T	N	C	W	E	L	L	T	CPPC	39	0.000107395
970	CPPC	H	R	L	W	N	I	M	E	W	K	C	D	S	F	T	N	C	W	E	L	L	T	CPPC	39	0.000107395
971	CPPC	R	H	E	L	I	L	R	W	M	R	C	D	S	F	T	N	C	W	E	L	L	T	CPPC	39	0.000107395
972	CPPC	R	P	V	R	L	A	E				C	D	S	F	T	N	C	W	E	L	L	T	CPPC	39	0.000107395
973	CPPC	R	E	W	P	R	L					C	D	S	F	T	N	C	W	E	L	L	T	CPPC	39	0.000107395
974	CPPC	R	E	N	S	Y	S	N	V	S	I	C	D	S	F	T	N	C	W	E	L	L	T	CPPC	39	0.000107395
975	CPPC	L	N	F	W	E						C	D	S	F	T	N	C	W	E	L	L	T	CPPC	39	0.000107395
976	CPPC	L	S	R	S	E	S	R	L	S	A	C	D	S	F	T	N	C	W	E	L	L	T	CPPC	39	0.000107395
977	CPPC	E	L	E	M	S	G	A	G	E	W	C	D	S	F	T	N	C	W	E	L	L	T	CPPC	39	0.000107395
978	CPPC	D	Q	L	Q	N	A	F	R	E		C	D	S	F	T	N	C	W	E	L	L	T	CPPC	39	0.000107395
979	CPPC	D	R	A	E	R	W	R				C	D	S	F	T	N	C	W	E	L	L	T	CPPC	39	0.000107395
980	CPPC	A	H	G	V	H	L	E	F	E	W	C	D	S	F	T	N	C	W	E	L	L	T	CPPC	39	0.000107395
981	CPPC	A	P	R	E	A	G	N	E	V	W	C	D	S	F	T	N	C	W	E	L	L	T	CPPC	39	0.000107395
982	CPPC	A	E	L	L	S						C	D	S	F	T	N	C	W	E	L	L	T	CPPC	39	0.000107395
983	CPPC	G	Q	V	G	N	M	S	L	S	E	C	D	S	F	T	N	C	W	E	L	L	T	CPPC	39	0.000107395
984	CPPC	G	Y	L	P	K	E	W	R	L	E	C	D	S	F	T	N	C	W	E	L	L	T	CPPC	39	0.000107395
985	CPPC	G	E	R	L	P						C	D	S	F	T	N	C	W	E	L	L	T	CPPC	39	0.000107395
986	CPPC	G	Y	E	R	E	R	V	V	R	S	C	D	S	F	T	N	C	W	E	L	L	T	CPPC	39	0.000107395
987	CPPC	E	I	V	R	P	E					C	D	S	F	T	N	C	W	E	L	L	T	CPPC	39	0.000107395
988	CPPC	E	Q	R	S	T	M	E	V	R	T	C	D	S	F	T	N	C	W	E	L	L	T	CPPC	39	0.000107395
989	CPPC	E	R	G	I	L						C	D	S	F	T	N	C	W	E	L	L	T	CPPC	39	0.000107395
990	CPPC	E	A	V	P	E	L	L				C	D	S	F	T	N	C	W	E	L	L	T	CPPC	39	0.000107395
991	CPPC	E	G	M	R	I	R	F	E	E		C	D	S	F	T	N	C	W	E	L	L	T	CPPC	39	0.000107395
992	CPPC	E	G	P	T	E	W	S	P	F		C	D	S	F	T	N	C	W	E	L	L	T	CPPC	39	0.000107395
993	CPPC	E	S	T	V	L	S	Y	H	M	G	C	D	S	F	T	N	C	W	E	L	L	T	CPPC	39	0.000107395
994	CPPC	Y	Q	R	E	S	S	F	A	E	S	C	D	S	F	T	N	C	W	E	L	L	T	CPPC	39	0.000107395
995	CPPC	S	R	R	A	W						C	D	S	F	T	N	C	W	E	L	L	T	CPPC	39	0.000107395
996	CPPC	S	G	E	F	W						C	D	S	F	T	N	C	W	E	L	L	T	CPPC	39	0.000107395
997	CPPC	S	E	P	R	E	S	W	I	S		C	D	S	F	T	N	C	W	E	L	L	T	CPPC	39	0.000107395
998	CPPC	L	Y	L	N	Y	R	G	E	H	L	C	D	S	F	T	N	C	W	E	L	L	T	CPPC	39	0.000107395
999	CPPC	F	N	M	R	S	V	I	Q	E		C	D	S	F	T	N	C	W	E	L	L	T	CPPC	39	0.000107395
1000	CPPC	F	L	V	V	E	W	Q				C	D	S	F	T	N	C	W	E	L	L	T	CPPC	39	0.000107395
1001	CPPC	K	A	R	I	T	L	M	L	E		C	D	S	F	T	N	C	W	E	L	L	T	CPPC	38	0.000104642
1002	CPPC	N	L	E	T	L						C	D	S	F	T	N	C	W	E	L	L	T	CPPC	38	0.000104642
1003	CPPC	N	L	L	M	I	S	I	A	E		C	D	S	F	T	N	C	W	E	L	L	T	CPPC	38	0.000104642
1004	CPPC	T	K	V	E	E	S	N	E	I		C	D	S	F	T	N	C	W	E	L	L	T	CPPC	38	0.000104642
1005	CPPC	T	E	W	R	S						C	D	S	F	T	N	C	W	E	L	L	T	CPPC	38	0.000104642
1006	CPPC	T	E	W	R	D						C	D	S	F	T	N	C	W	E	L	L	T	CPPC	38	0.000104642
1007	CPPC	T	E	W	S	R						C	D	S	F	T	N	C	W	E	L	L	T	CPPC	38	0.000104642
1008	CPPC	R	M	P	L	Q	H	Y	V	E	W	C	D	S	F	T	N	C	W	E	L	L	T	CPPC	38	0.000104642
1009	CPPC	R	G	A	F	E	E	W	W	E		C	D	S	F	T	N	C	W	E	L	L	T	CPPC	38	0.000104642
1010	CPPC	R	L	E	L	W	V					C	D	S	F	T	N	C	W	E	L	L	T	CPPC	38	0.000104642
1011	CPPC	Q	G	S	Y	E	L	L	T	Q	S	C	D	S	F	T	N	C	W	E	L	L	T	CPPC	38	0.000104642
1012	CPPC	P	R	S	G	E	W	L	R	M	W	C	D	S	F	T	N	C	W	E	L	L	T	CPPC	38	0.000104642
1013	CPPC	P	R	P	A	W	E	L	G	R		C	D	S	F	T	N	C	W	E	L	L	T	CPPC	38	0.000104642
1014	CPPC	P	L	K	E	E	L	E				C	D	S	F	T	N	C	W	E	L	L	T	CPPC	38	0.000104642
1015	CPPC	R	T	S	E	F	S	T	Q	W	L	C	D	S	F	T	N	C	W	E	L	L	T	CPPC	38	0.000104642
1016	CPPC	R	G	V	A	A	E	R	E	L	D	C	D	S	F	T	N	C	W	E	L	L	T	CPPC	38	0.000104642
1017	CPPC	R	E	W	V	W						C	D	S	F	T	N	C	W	E	L	L	T	CPPC	38	0.000104642
1018	CPPC	R	P	S	D	W	E					C	D	S	F	T	N	C	W	E	L	L	T	CPPC	38	0.000104642
1019	CPPC	R	G	S	W	S	L	R	V	L	R	C	D	S	F	T	N	C	W	E	L	L	T	CPPC	38	0.000104642
1020	CPPC	R	Y	E	W	S						C	D	S	F	T	N	C	W	E	L	L	T	CPPC	38	0.000104642
1021	CPPC	L	W	G	M	I	G	F	W	E		C	D	S	F	T	N	C	W	E	L	L	T	CPPC	38	0.000104642
1022	CPPC	L	H	Y	V	E						C	D	S	F	T	N	C	W	E	L	L	T	CPPC	38	0.000104642
1023	CPPC	E	V	V	W	F	L	Q	W	E		C	D	S	F	T	N	C	W	E	L	L	T	CPPC	38	0.000104642
1024	CPPC	E	E	A	L	W						C	D	S	F	T	N	C	W	E	L	L	T	CPPC	38	0.000104642
1025	CPPC	E	F	L	V	L	E					C	D	S	F	T	N	C	W	E	L	L	T	CPPC	38	0.000104642
1026	CPPC	D	N	P	R	P	E					C	D	S	F	T	N	C	W	E	L	L	T	CPPC	38	0.000104642
1027	CPPC	D	Q	I	E	R						C	D	S	F	T	N	C	W	E	L	L	T	CPPC	38	0.000104642
1028	CPPC	D	D	A	R	Y	E	H	L	E		C	D	S	F	T	N	C	W	E	L	L	T	CPPC	38	0.000104642
1029	CPPC	A	R	W	S	E						C	D	S	F	T	N	C	W	E	L	L	T	CPPC	38	0.000104642
1030	CPPC	A	E	K	G	F	S	E	Y	S		C	D	S	F	T	N	C	W	E	L	L	T	CPPC	38	0.000104642
1031	CPPC	A	V	E	W	R	L					C	D	S	F	T	N	C	W	E	L	L	T	CPPC	38	0.000104642
1032	CPPC	A	E	Y	G	N						C	D	S	F	T	N	C	W	E	L	L	T	CPPC	38	0.000104642
1033	CPPC	A	S	R	V	T	Y	G	Q	E	L	C	D	S	F	T	N	C	W	E	L	L	T	CPPC	38	0.000104642
1034	CPPC	A	E	R	H	F						C	D	S	F	T	N	C	W	E	L	L	T	CPPC	38	0.000104642
1035	CPPC	A	E	L	E	D	L	W				C	D	S	F	T	N	C	W	E	L	L	T	CPPC	38	0.000104642
1036	CPPC	G	A	D	W	E						C	D	S	F	T	N	C	W	E	L	L	T	CPPC	38	0.000104642
1037	CPPC	G	L	E	G	E	P	E	V	H		C	D	S	F	T	N	C	W	E	L	L	T	CPPC	38	0.000104642
1038	CPPC	G	V	E	S	F	A	H				C	D	S	F	T	N	C	W	E	L	L	T	CPPC	38	0.000104642
1039	CPPC	V	H	R	P	S	P	E	W	D	W	C	D	S	F	T	N	C	W	E	L	L	T	CPPC	38	0.000104642
1040	CPPC	V	H	E	W	G	L	F	R	A		C	D	S	F	T	N	C	W	E	L	L	T	CPPC	38	0.000104642
1041	CPPC	V	P	D	A	T	G	L	Q	L	E	C	D	S	F	T	N	C	W	E	L	L	T	CPPC	38	0.000104642
1042	CPPC	V	L	R	P	E	W	S	V	E		C	D	S	F	T	N	C	W	E	L	L	T	CPPC	38	0.000104642
1043	CPPC	V	G	K	E	L	R	G	L	G	G	C	D	S	F	T	N	C	W	E	L	L	T	CPPC	38	0.000104642
1044	CPPC	E	N	V	E	R	L	L	E	E		C	D	S	F	T	N	C	W	E	L	L	T	CPPC	38	0.000104642
1045	CPPC	E	R	R	L	P						C	D	S	F	T	N	C	W	E	L	L	T	CPPC	38	0.000104642
1046	CPPC	E	P	W	E	V	R	M	D	V	G	C	D	S	F	T	N	C	W	E	L	L	T	CPPC	38	0.000104642
1047	CPPC	E	E	R	A	E	A					C	D	S	F	T	N	C	W	E	L	L	T	CPPC	38	0.000104642
1048	CPPC	E	E	G	F	T	V					C	D	S	F	T	N	C	W	E	L	L	T	CPPC	38	0.000104642
1049	CPPC	E	S	R	S	A	Y					C	D	S	F	T	N	C	W	E	L	L	T	CPPC	38	0.000104642
1050	CPPC	E	S	M	S	F	A	V				C	D	S	F	T	N	C	W	E	L	L	T	CPPC	38	0.000104642
1051	CPPC	E	W	S	V	A	S	L	N	L	P	C	D	S	F	T	N	C	W	E	L	L	T	CPPC	38	0.000104642
1052	CPPC	E	W	I	I	E	F	R				C	D	S	F	T	N	C	W	E	L	L	T	CPPC	38	0.000104642
1053	CPPC	E	W	R	V	S	L	V	W	A	L	C	D	S	F	T	N	C	W	E	L	L	T	CPPC	38	0.000104642
1054	CPPC	Y	Q	A	E	E	P	E	M	A	L	C	D	S	F	T	N	C	W	E	L	L	T	CPPC	38	0.000104642
1055	CPPC	S	R	E	T	R	Q					C	D	S	F	T	N	C	W	E	L	L	T	CPPC	38	0.000104642
1056	CPPC	S	R	W	V	M	R	L	V	E		C	D	S	F	T	N	C	W	E	L	L	T	CPPC	38	0.000104642
1057	CPPC	S	E	R	R	D	W	S	A	E		C	D	S	F	T	N	C	W	E	L	L	T	CPPC	38	0.000104642
1058	CPPC	S	N	Y	E	W						C	D	S	F	T	N	C	W	E	L	L	T	CPPC	38	0.000104642
1059	CPPC	S	E	W	A	R						C	D	S	F	T	N	C	W	E	L	L	T	CPPC	38	0.000104642
1060	CPPC	S	W	R	L	E						C	D	S	F	T	N	C	W	E	L	L	T	CPPC	38	0.000104642
1061	CPPC	S	F	E	T	R	E	F	R	E		C	D	S	F	T	N	C	W	E	L	L	T	CPPC	38	0.000104642
1062	CPPC	W	R	E	T	Y	Q	M	E	L	Y	C	D	S	F	T	N	C	W	E	L	L	T	CPPC	38	0.000104642
1063	CPPC	W	L	Y	E	L	W	M	W	E		C	D	S	F	T	N	C	W	E	L	L	T	CPPC	38	0.000104642
1064	CPPC	W	E	L	V	E	W	L	F	R		C	D	S	F	T	N	C	W	E	L	L	T	CPPC	38	0.000104642
1065	CPPC	W	E	R	G	G						C	D	S	F	T	N	C	W	E	L	L	T	CPPC	38	0.000104642
1066	CPPC	C	A	E	W	V	F	C				C	D	S	F	T	N	C	W	E	L	L	T	CPPC	38	0.000104642
1067	CPPC	L	E	W	G	L						C	D	S	F	T	N	C	W	E	L	L	T	CPPC	38	0.000104642
1068	CPPC	F	L	D	E	W						C	D	S	F	T	N	C	W	E	L	L	T	CPPC	38	0.000104642
1069	CPPC	K	F	E	W	G						C	D	S	F	T	N	C	W	E	L	L	T	CPPC	37	0.000101888
1070	CPPC	N	R	N	A	E	E	Q	D	Q	W	C	D	S	F	T	N	C	W	E	L	L	T	CPPC	37	0.000101888
1071	CPPC	N	P	E	R	V	S	W	S	L		C	D	S	F	T	N	C	W	E	L	L	T	CPPC	37	0.000101888
1072	CPPC	N	V	L	L	L	E					C	D	S	F	T	N	C	W	E	L	L	T	CPPC	37	0.000101888
1073	CPPC	T	G	G	W	T	M	F	W	E		C	D	S	F	T	N	C	W	E	L	L	T	CPPC	37	0.000101888
1074	CPPC	T	R	Q	W	S	Y	E	W	L		C	D	S	F	T	N	C	W	E	L	L	T	CPPC	37	0.000101888
1075	CPPC	S	G	S	I	P	R	E	W	R		C	D	S	F	T	N	C	W	E	L	L	T	CPPC	37	0.000101888
1076	CPPC	S	E	P	R	E	G					C	D	S	F	T	N	C	W	E	L	L	T	CPPC	37	0.000101888
1077	CPPC	S	L	R	G	T	G	E	Y	V	S	C	D	S	F	T	N	C	W	E	L	L	T	CPPC	37	0.000101888
1078	CPPC	I	Q	S	P	Y	R	E	L	A	N	C	D	S	F	T	N	C	W	E	L	L	T	CPPC	37	0.000101888
1079	CPPC	P	R	A	T	A	A	E				C	D	S	F	T	N	C	W	E	L	L	T	CPPC	37	0.000101888
1080	CPPC	P	L	F	E	L						C	D	S	F	T	N	C	W	E	L	L	T	CPPC	37	0.000101888
1081	CPPC	P	S	R	T	L	E	L				C	D	S	F	T	N	C	W	E	L	L	T	CPPC	37	0.000101888
1082	CPPC	P	L	G	W	E	F					C	D	S	F	T	N	C	W	E	L	L	T	CPPC	37	0.000101888
1083	CPPC	P	R	L	L	E	E	W	G	G		C	D	S	F	T	N	C	W	E	L	L	T	CPPC	37	0.000101888
1084	CPPC	P	W	F	E	Q	V					C	D	S	F	T	N	C	W	E	L	L	T	CPPC	37	0.000101888
1085	CPPC	R	S	W	L	R	V	W	I	W		C	D	S	F	T	N	C	W	E	L	L	T	CPPC	37	0.000101888
1086	CPPC	R	E	N	R	G	G	L	W	E		C	D	S	F	T	N	C	W	E	L	L	T	CPPC	37	0.000101888
1087	CPPC	R	V	S	R	P	L					C	D	S	F	T	N	C	W	E	L	L	T	CPPC	37	0.000101888
1088	CPPC	L	E	S	V	L						C	D	S	F	T	N	C	W	E	L	L	T	CPPC	37	0.000101888
1089	CPPC	L	W	R	E	W						C	D	S	F	T	N	C	W	E	L	L	T	CPPC	37	0.000101888
1090	CPPC	L	W	L	E	W						C	D	S	F	T	N	C	W	E	L	L	T	CPPC	37	0.000101888
1091	CPPC	L	K	L	E	L						C	D	S	F	T	N	C	W	E	L	L	T	CPPC	37	0.000101888
1092	CPPC	E	S	L	L	S	S	M	F	E		C	D	S	F	T	N	C	W	E	L	L	T	CPPC	37	0.000101888
1093	CPPC	E	Y	E	H	W	D					C	D	S	F	T	N	C	W	E	L	L	T	CPPC	37	0.000101888
1094	CPPC	E	S	R	S	S	W	R	D	E		C	D	S	F	T	N	C	W	E	L	L	T	CPPC	37	0.000101888
1095	CPPC	D	N	E	D	S	E	R	Q	N		C	D	S	F	T	N	C	W	E	L	L	T	CPPC	37	0.000101888
1096	CPPC	D	A	P	V	E						C	D	S	F	T	N	C	W	E	L	L	T	CPPC	37	0.000101888
1097	CPPC	D	C	E	V	R	G	E	L	A		C	D	S	F	T	N	C	W	E	L	L	T	CPPC	37	0.000101888
1098	CPPC	A	A	T	V	H	A	I	V	E		C	D	S	F	T	N	C	W	E	L	L	T	CPPC	37	0.000101888
1099	CPPC	A	L	W	E	L						C	D	S	F	T	N	C	W	E	L	L	T	CPPC	37	0.000101888
1100	CPPC	A	A	R	E	S	F					C	D	S	F	T	N	C	W	E	L	L	T	CPPC	37	0.000101888
1101	CPPC	A	E	L	M	S	S	W	V	Y	L	C	D	S	F	T	N	C	W	E	L	L	T	CPPC	37	0.000101888
1102	CPPC	G	R	G	P	P	H	N	V	E	W	C	D	S	F	T	N	C	W	E	L	L	T	CPPC	37	0.000101888
1103	CPPC	G	G	L	W	E	C	C	S	L	S	C	D	S	F	T	N	C	W	E	L	L	T	CPPC	37	0.000101888
1104	CPPC	G	V	Q	Q	F	E					C	D	S	F	T	N	C	W	E	L	L	T	CPPC	37	0.000101888
1105	CPPC	G	V	Q	F	E						C	D	S	F	T	N	C	W	E	L	L	T	CPPC	37	0.000101888
1106	CPPC	G	Y	L	E	F	T					C	D	S	F	T	N	C	W	E	L	L	T	CPPC	37	0.000101888
1107	CPPC	G	S	S	E	Y	F	S				C	D	S	F	T	N	C	W	E	L	L	T	CPPC	37	0.000101888
1108	CPPC	G	S	V	P	R	P	E				C	D	S	F	T	N	C	W	E	L	L	T	CPPC	37	0.000101888
1109	CPPC	G	F	R	E	W	A					C	D	S	F	T	N	C	W	E	L	L	T	CPPC	37	0.000101888
1110	CPPC	G	Q	E	W	S						C	D	S	F	T	N	C	W	E	L	L	T	CPPC	37	0.000101888
1111	CPPC	G	C	V	R	A	R	S	V	E	S	C	D	S	F	T	N	C	W	E	L	L	T	CPPC	37	0.000101888
1112	CPPC	E	Q	R	N	F	P	T	E	W	L	C	D	S	F	T	N	C	W	E	L	L	T	CPPC	37	0.000101888
1113	CPPC	E	R	L	S	S	W	F				C	D	S	F	T	N	C	W	E	L	L	T	CPPC	37	0.000101888
1114	CPPC	E	Y	T	W	Y						C	D	S	F	T	N	C	W	E	L	L	T	CPPC	37	0.000101888
1115	CPPC	E	Y	R	G	V						C	D	S	F	T	N	C	W	E	L	L	T	CPPC	37	0.000101888
1116	CPPC	E	S	W	S	L	H					C	D	S	F	T	N	C	W	E	L	L	T	CPPC	37	0.000101888
1117	CPPC	E	W	R	G	W						C	D	S	F	T	N	C	W	E	L	L	T	CPPC	37	0.000101888
1118	CPPC	E	W	W	E	D	S	Q	D			C	D	S	F	T	N	C	W	E	L	L	T	CPPC	37	0.000101888
1119	CPPC	E	W	L	T	W	Y					C	D	S	F	T	N	C	W	E	L	L	T	CPPC	37	0.000101888
1120	CPPC	Y	G	G	E	S	E	R	T	V	G	C	D	S	F	T	N	C	W	E	L	L	T	CPPC	37	0.000101888
1121	CPPC	S	S	E	Y	W	M					C	D	S	F	T	N	C	W	E	L	L	T	CPPC	37	0.000101888
1122	CPPC	S	R	S	R	P	T	A	L	E	A	C	D	S	F	T	N	C	W	E	L	L	T	CPPC	37	0.000101888
1123	CPPC	L	R	S	V	Q	S	T	R	L	E	C	D	S	F	T	N	C	W	E	L	L	T	CPPC	37	0.000101888
1124	CPPC	L	E	W	Q	L						C	D	S	F	T	N	C	W	E	L	L	T	CPPC	37	0.000101888
1125	CPPC	L	W	E	R	W						C	D	S	F	T	N	C	W	E	L	L	T	CPPC	37	0.000101888
1126	CPPC	N	A	T	E	G	P	Q	R	E		C	D	S	F	T	N	C	W	E	L	L	T	CPPC	36	9.91342e-05
1127	CPPC	K	M	L	W	M	T	F	R	E		C	D	S	F	T	N	C	W	E	L	L	T	CPPC	36	9.91342e-05
1128	CPPC	K	A	G	H	S	E	F	V	L		C	D	S	F	T	N	C	W	E	L	L	T	CPPC	36	9.91342e-05
1129	CPPC	K	W	M	S	G	F	I	D	E		C	D	S	F	T	N	C	W	E	L	L	T	CPPC	36	9.91342e-05
1130	CPPC	N	G	R	F	M	H	E	F	K	Y	C	D	S	F	T	N	C	W	E	L	L	T	CPPC	36	9.91342e-05
1131	CPPC	T	M	I	G	E	L					C	D	S	F	T	N	C	W	E	L	L	T	CPPC	36	9.91342e-05
1132	CPPC	T	M	F	L	V	R	L	E	Y		C	D	S	F	T	N	C	W	E	L	L	T	CPPC	36	9.91342e-05
1133	CPPC	T	E	A	D	E	R	T	L	A		C	D	S	F	T	N	C	W	E	L	L	T	CPPC	36	9.91342e-05
1134	CPPC	T	E	W	K	R						C	D	S	F	T	N	C	W	E	L	L	T	CPPC	36	9.91342e-05
1135	CPPC	R	S	A	V	D	E	W	L	Q		C	D	S	F	T	N	C	W	E	L	L	T	CPPC	36	9.91342e-05
1136	CPPC	R	E	Y	G	A						C	D	S	F	T	N	C	W	E	L	L	T	CPPC	36	9.91342e-05
1137	CPPC	R	S	E	A	R	L	H	G	V		C	D	S	F	T	N	C	W	E	L	L	T	CPPC	36	9.91342e-05
1138	CPPC	R	L	P	W	W	Y	E	C	F		C	D	S	F	T	N	C	W	E	L	L	T	CPPC	36	9.91342e-05
1139	CPPC	S	E	G	S	S	V	L	L	E		C	D	S	F	T	N	C	W	E	L	L	T	CPPC	36	9.91342e-05
1140	CPPC	H	Y	S	E	H	R	Y	F	D	E	C	D	S	F	T	N	C	W	E	L	L	T	CPPC	36	9.91342e-05
1141	CPPC	H	S	M	E	S	K	P	E	I		C	D	S	F	T	N	C	W	E	L	L	T	CPPC	36	9.91342e-05
1142	CPPC	P	R	E	F	L						C	D	S	F	T	N	C	W	E	L	L	T	CPPC	36	9.91342e-05
1143	CPPC	P	L	G	N	L	R	E	E	N	Y	C	D	S	F	T	N	C	W	E	L	L	T	CPPC	36	9.91342e-05
1144	CPPC	P	E	A	E	L	G	P	D	R	W	C	D	S	F	T	N	C	W	E	L	L	T	CPPC	36	9.91342e-05
1145	CPPC	P	G	L	W	E						C	D	S	F	T	N	C	W	E	L	L	T	CPPC	36	9.91342e-05
1146	CPPC	P	R	L	E	E						C	D	S	F	T	N	C	W	E	L	L	T	CPPC	36	9.91342e-05
1147	CPPC	P	W	V	E	S						C	D	S	F	T	N	C	W	E	L	L	T	CPPC	36	9.91342e-05
1148	CPPC	R	G	H	Q	R	H					C	D	S	F	T	N	C	W	E	L	L	T	CPPC	36	9.91342e-05
1149	CPPC	R	V	S	R	T	E	W	L	E	A	C	D	S	F	T	N	C	W	E	L	L	T	CPPC	36	9.91342e-05
1150	CPPC	R	E	R	S	T						C	D	S	F	T	N	C	W	E	L	L	T	CPPC	36	9.91342e-05
1151	CPPC	R	L	T	F	W	E					C	D	S	F	T	N	C	W	E	L	L	T	CPPC	36	9.91342e-05
1152	CPPC	D	T	V	A	A	P	S	L	E		C	D	S	F	T	N	C	W	E	L	L	T	CPPC	36	9.91342e-05
1153	CPPC	D	S	P	A	R	V	R	G	E		C	D	S	F	T	N	C	W	E	L	L	T	CPPC	36	9.91342e-05
1154	CPPC	D	A	R	E	A	R	E	L	L		C	D	S	F	T	N	C	W	E	L	L	T	CPPC	36	9.91342e-05
1155	CPPC	D	E	A	S	E	S	R	L	S	M	C	D	S	F	T	N	C	W	E	L	L	T	CPPC	36	9.91342e-05
1156	CPPC	D	E	V	V	Q	R	E	L	L		C	D	S	F	T	N	C	W	E	L	L	T	CPPC	36	9.91342e-05
1157	CPPC	G	A	E	S	A	W	T	M	G		C	D	S	F	T	N	C	W	E	L	L	T	CPPC	36	9.91342e-05
1158	CPPC	G	A	I	K	F	E					C	D	S	F	T	N	C	W	E	L	L	T	CPPC	36	9.91342e-05
1159	CPPC	G	S	A	I	V	S	E	S	Y		C	D	S	F	T	N	C	W	E	L	L	T	CPPC	36	9.91342e-05
1160	CPPC	G	A	R	A	I	E					C	D	S	F	T	N	C	W	E	L	L	T	CPPC	36	9.91342e-05
1161	CPPC	G	V	V	G	F	E	C	D	R	E	C	D	S	F	T	N	C	W	E	L	L	T	CPPC	36	9.91342e-05
1162	CPPC	G	E	L	A	V	W					C	D	S	F	T	N	C	W	E	L	L	T	CPPC	36	9.91342e-05
1163	CPPC	V	D	G	M	L	G	W	D	E	W	C	D	S	F	T	N	C	W	E	L	L	T	CPPC	36	9.91342e-05
1164	CPPC	V	E	F	S	W						C	D	S	F	T	N	C	W	E	L	L	T	CPPC	36	9.91342e-05
1165	CPPC	V	G	R	D	Q	G	Y	M	E		C	D	S	F	T	N	C	W	E	L	L	T	CPPC	36	9.91342e-05
1166	CPPC	E	M	S	E	M	P	I	D	I	Y	C	D	S	F	T	N	C	W	E	L	L	T	CPPC	36	9.91342e-05
1167	CPPC	E	R	P	G	M	D	W				C	D	S	F	T	N	C	W	E	L	L	T	CPPC	36	9.91342e-05
1168	CPPC	E	V	R	M	S	G	R				C	D	S	F	T	N	C	W	E	L	L	T	CPPC	36	9.91342e-05
1169	CPPC	E	S	P	R	H	L	A				C	D	S	F	T	N	C	W	E	L	L	T	CPPC	36	9.91342e-05
1170	CPPC	E	S	W	T	I	A	S	T	Y	L	C	D	S	F	T	N	C	W	E	L	L	T	CPPC	36	9.91342e-05
1171	CPPC	E	S	R	F	L	S					C	D	S	F	T	N	C	W	E	L	L	T	CPPC	36	9.91342e-05
1172	CPPC	E	W	L	R	S	L	K				C	D	S	F	T	N	C	W	E	L	L	T	CPPC	36	9.91342e-05
1173	CPPC	E	L	M	Y	L	D	L	E	F	L	C	D	S	F	T	N	C	W	E	L	L	T	CPPC	36	9.91342e-05
1174	CPPC	Y	S	Y	G	W	E					C	D	S	F	T	N	C	W	E	L	L	T	CPPC	36	9.91342e-05
1175	CPPC	Y	M	L	L	P	S	N	I	E		C	D	S	F	T	N	C	W	E	L	L	T	CPPC	36	9.91342e-05
1176	CPPC	Y	I	S	E	Y	I	T	R	I	T	C	D	S	F	T	N	C	W	E	L	L	T	CPPC	36	9.91342e-05
1177	CPPC	S	G	R	E	A	T	P	E	L		C	D	S	F	T	N	C	W	E	L	L	T	CPPC	36	9.91342e-05
1178	CPPC	S	E	R	L	S						C	D	S	F	T	N	C	W	E	L	L	T	CPPC	36	9.91342e-05
1179	CPPC	S	L	E	V	D	S	W	G	K	E	C	D	S	F	T	N	C	W	E	L	L	T	CPPC	36	9.91342e-05
1180	CPPC	S	I	R	H	E	W					C	D	S	F	T	N	C	W	E	L	L	T	CPPC	36	9.91342e-05
1181	CPPC	S	I	R	A	V	R	E				C	D	S	F	T	N	C	W	E	L	L	T	CPPC	36	9.91342e-05
1182	CPPC	S	E	R	V	L	A					C	D	S	F	T	N	C	W	E	L	L	T	CPPC	36	9.91342e-05
1183	CPPC	W	E	W	A	V						C	D	S	F	T	N	C	W	E	L	L	T	CPPC	36	9.91342e-05
1184	CPPC	L	K	W	R	E						C	D	S	F	T	N	C	W	E	L	L	T	CPPC	36	9.91342e-05
1185	CPPC	L	M	R	E	L	R	L	A	A		C	D	S	F	T	N	C	W	E	L	L	T	CPPC	36	9.91342e-05
1186	CPPC	F	E	P	L	E						C	D	S	F	T	N	C	W	E	L	L	T	CPPC	36	9.91342e-05
1187	CPPC	F	V	D	S	E	F	L	G	L	G	C	D	S	F	T	N	C	W	E	L	L	T	CPPC	36	9.91342e-05
1188	CPPC	F	L	W	E	E						C	D	S	F	T	N	C	W	E	L	L	T	CPPC	36	9.91342e-05
1189	CPPC	N	T	E	R	L	R					C	D	S	F	T	N	C	W	E	L	L	T	CPPC	35	9.63805e-05
1190	CPPC	T	Y	T	K	I	R	E	W	V		C	D	S	F	T	N	C	W	E	L	L	T	CPPC	35	9.63805e-05
1191	CPPC	R	V	F	A	L	E					C	D	S	F	T	N	C	W	E	L	L	T	CPPC	35	9.63805e-05
1192	CPPC	R	E	W	W	E	Q	P	P	E		C	D	S	F	T	N	C	W	E	L	L	T	CPPC	35	9.63805e-05
1193	CPPC	S	E	Y	G	A	T	L	V	L		C	D	S	F	T	N	C	W	E	L	L	T	CPPC	35	9.63805e-05
1194	CPPC	S	E	L	R	W	G	S	L	L		C	D	S	F	T	N	C	W	E	L	L	T	CPPC	35	9.63805e-05
1195	CPPC	Q	G	T	L	G	E	W	W	W		C	D	S	F	T	N	C	W	E	L	L	T	CPPC	35	9.63805e-05
1196	CPPC	H	Q	E	S	V	R	L	I	S		C	D	S	F	T	N	C	W	E	L	L	T	CPPC	35	9.63805e-05
1197	CPPC	H	A	N	S	L	I	S	L	E		C	D	S	F	T	N	C	W	E	L	L	T	CPPC	35	9.63805e-05
1198	CPPC	P	R	R	V	E	A	V				C	D	S	F	T	N	C	W	E	L	L	T	CPPC	35	9.63805e-05
1199	CPPC	P	E	R	S	L	S	W	Q	E		C	D	S	F	T	N	C	W	E	L	L	T	CPPC	35	9.63805e-05
1200	CPPC	P	T	T	Y	L	E	F	F	R		C	D	S	F	T	N	C	W	E	L	L	T	CPPC	35	9.63805e-05
1201	CPPC	P	G	T	S	V	L	S	G	E		C	D	S	F	T	N	C	W	E	L	L	T	CPPC	35	9.63805e-05
1202	CPPC	R	T	P	L	W	W	E	F	G		C	D	S	F	T	N	C	W	E	L	L	T	CPPC	35	9.63805e-05
1203	CPPC	R	V	R	H	S	E	M				C	D	S	F	T	N	C	W	E	L	L	T	CPPC	35	9.63805e-05
1204	CPPC	R	E	L	F	W						C	D	S	F	T	N	C	W	E	L	L	T	CPPC	35	9.63805e-05
1205	CPPC	R	E	W	G	G						C	D	S	F	T	N	C	W	E	L	L	T	CPPC	35	9.63805e-05
1206	CPPC	L	H	M	E	H						C	D	S	F	T	N	C	W	E	L	L	T	CPPC	35	9.63805e-05
1207	CPPC	L	V	N	S	T	P	M	Y	P	E	C	D	S	F	T	N	C	W	E	L	L	T	CPPC	35	9.63805e-05
1208	CPPC	L	E	Y	R	G						C	D	S	F	T	N	C	W	E	L	L	T	CPPC	35	9.63805e-05
1209	CPPC	E	V	W	E	W						C	D	S	F	T	N	C	W	E	L	L	T	CPPC	35	9.63805e-05
1210	CPPC	E	F	E	W	K	H					C	D	S	F	T	N	C	W	E	L	L	T	CPPC	35	9.63805e-05
1211	CPPC	D	R	S	V	S	W	Y	E	L		C	D	S	F	T	N	C	W	E	L	L	T	CPPC	35	9.63805e-05
1212	CPPC	A	V	E	W	L						C	D	S	F	T	N	C	W	E	L	L	T	CPPC	35	9.63805e-05
1213	CPPC	A	S	P	R	P	E					C	D	S	F	T	N	C	W	E	L	L	T	CPPC	35	9.63805e-05
1214	CPPC	G	S	W	S	E						C	D	S	F	T	N	C	W	E	L	L	T	CPPC	35	9.63805e-05
1215	CPPC	G	R	G	G	M	F	E	A	E	A	C	D	S	F	T	N	C	W	E	L	L	T	CPPC	35	9.63805e-05
1216	CPPC	G	N	L	L	R	R	E	M	L		C	D	S	F	T	N	C	W	E	L	L	T	CPPC	35	9.63805e-05
1217	CPPC	G	H	G	E	S	T	R	W	I	S	C	D	S	F	T	N	C	W	E	L	L	T	CPPC	35	9.63805e-05
1218	CPPC	G	D	K	R	S	L	E	L	L	I	C	D	S	F	T	N	C	W	E	L	L	T	CPPC	35	9.63805e-05
1219	CPPC	G	D	L	R	R	L	E	R	V		C	D	S	F	T	N	C	W	E	L	L	T	CPPC	35	9.63805e-05
1220	CPPC	G	V	V	D	E	R	E				C	D	S	F	T	N	C	W	E	L	L	T	CPPC	35	9.63805e-05
1221	CPPC	V	Y	P	H	K	E	L	Y	L	K	C	D	S	F	T	N	C	W	E	L	L	T	CPPC	35	9.63805e-05
1222	CPPC	E	R	W	S	F						C	D	S	F	T	N	C	W	E	L	L	T	CPPC	35	9.63805e-05
1223	CPPC	E	S	G	E	G	S	I	S	A		C	D	S	F	T	N	C	W	E	L	L	T	CPPC	35	9.63805e-05
1224	CPPC	E	S	V	L	G	R	F	L	V		C	D	S	F	T	N	C	W	E	L	L	T	CPPC	35	9.63805e-05
1225	CPPC	E	W	R	V	W						C	D	S	F	T	N	C	W	E	L	L	T	CPPC	35	9.63805e-05
1226	CPPC	E	W	L	F	V						C	D	S	F	T	N	C	W	E	L	L	T	CPPC	35	9.63805e-05
1227	CPPC	E	W	G	L	G						C	D	S	F	T	N	C	W	E	L	L	T	CPPC	35	9.63805e-05
1228	CPPC	E	F	P	P	V	R	Q	T	E	G	C	D	S	F	T	N	C	W	E	L	L	T	CPPC	35	9.63805e-05
1229	CPPC	Y	K	D	A	M	E					C	D	S	F	T	N	C	W	E	L	L	T	CPPC	35	9.63805e-05
1230	CPPC	Y	P	S	M	K	R	E	L	G	E	C	D	S	F	T	N	C	W	E	L	L	T	CPPC	35	9.63805e-05
1231	CPPC	Y	E	R	Q	S						C	D	S	F	T	N	C	W	E	L	L	T	CPPC	35	9.63805e-05
1232	CPPC	S	Q	R	E	W	T	T				C	D	S	F	T	N	C	W	E	L	L	T	CPPC	35	9.63805e-05
1233	CPPC	S	A	D	L	P	E					C	D	S	F	T	N	C	W	E	L	L	T	CPPC	35	9.63805e-05
1234	CPPC	S	A	R	I	W	E					C	D	S	F	T	N	C	W	E	L	L	T	CPPC	35	9.63805e-05
1235	CPPC	S	G	F	E	W	A	W	G	G		C	D	S	F	T	N	C	W	E	L	L	T	CPPC	35	9.63805e-05
1236	CPPC	S	S	S	A	L	R	K	Q	S	E	C	D	S	F	T	N	C	W	E	L	L	T	CPPC	35	9.63805e-05
1237	CPPC	W	V	E	W	D	V					C	D	S	F	T	N	C	W	E	L	L	T	CPPC	35	9.63805e-05
1238	CPPC	W	E	Y	S	N	N					C	D	S	F	T	N	C	W	E	L	L	T	CPPC	35	9.63805e-05
1239	CPPC	W	S	W	L	H	E					C	D	S	F	T	N	C	W	E	L	L	T	CPPC	35	9.63805e-05
1240	CPPC	W	W	W	T	E						C	D	S	F	T	N	C	W	E	L	L	T	CPPC	35	9.63805e-05
1241	CPPC	F	A	M	G	E						C	D	S	F	T	N	C	W	E	L	L	T	CPPC	35	9.63805e-05
1242	CPPC	F	G	L	Y	G	E					C	D	S	F	T	N	C	W	E	L	L	T	CPPC	35	9.63805e-05
1243	CPPC	F	Y	A	G	M	C	K	I	T	N	C	D	S	F	T	N	C	W	E	L	L	T	CPPC	35	9.63805e-05
1244	CPPC	N	S	N	E	F	E	R	I	N	F	C	D	S	F	T	N	C	W	E	L	L	T	CPPC	34	9.36268e-05
1245	CPPC	T	K	R	D	E						C	D	S	F	T	N	C	W	E	L	L	T	CPPC	34	9.36268e-05
1246	CPPC	T	R	L	E	W						C	D	S	F	T	N	C	W	E	L	L	T	CPPC	34	9.36268e-05
1247	CPPC	R	Q	G	W	E	N	S	L	A	F	C	D	S	F	T	N	C	W	E	L	L	T	CPPC	34	9.36268e-05
1248	CPPC	R	P	L	L	G	E	W	M	W		C	D	S	F	T	N	C	W	E	L	L	T	CPPC	34	9.36268e-05
1249	CPPC	M	S	L	L	W	L	E				C	D	S	F	T	N	C	W	E	L	L	T	CPPC	34	9.36268e-05
1250	CPPC	Q	K	R	W	H	F	I	M	E		C	D	S	F	T	N	C	W	E	L	L	T	CPPC	34	9.36268e-05
1251	CPPC	Q	L	T	H	T	W	S	W	R	E	C	D	S	F	T	N	C	W	E	L	L	T	CPPC	34	9.36268e-05
1252	CPPC	H	R	W	R	I	I	H	L	E		C	D	S	F	T	N	C	W	E	L	L	T	CPPC	34	9.36268e-05
1253	CPPC	H	M	W	M	E						C	D	S	F	T	N	C	W	E	L	L	T	CPPC	34	9.36268e-05
1254	CPPC	H	G	P	E	W						C	D	S	F	T	N	C	W	E	L	L	T	CPPC	34	9.36268e-05
1255	CPPC	P	M	Q	R	T	E	R	V	G		C	D	S	F	T	N	C	W	E	L	L	T	CPPC	34	9.36268e-05
1256	CPPC	P	D	I	L	E	F	T				C	D	S	F	T	N	C	W	E	L	L	T	CPPC	34	9.36268e-05
1257	CPPC	P	V	V	G	T	E	S	K	M		C	D	S	F	T	N	C	W	E	L	L	T	CPPC	34	9.36268e-05
1258	CPPC	P	V	S	S	E						C	D	S	F	T	N	C	W	E	L	L	T	CPPC	34	9.36268e-05
1259	CPPC	P	E	W	W	V	L	P	F	S	S	C	D	S	F	T	N	C	W	E	L	L	T	CPPC	34	9.36268e-05
1260	CPPC	P	S	F	H	L	L	R	P	N	E	C	D	S	F	T	N	C	W	E	L	L	T	CPPC	34	9.36268e-05
1261	CPPC	P	Q	E	L	A						C	D	S	F	T	N	C	W	E	L	L	T	CPPC	34	9.36268e-05
1262	CPPC	P	H	E	F	E						C	D	S	F	T	N	C	W	E	L	L	T	CPPC	34	9.36268e-05
1263	CPPC	P	E	R	A	T	L	K	G	L		C	D	S	F	T	N	C	W	E	L	L	T	CPPC	34	9.36268e-05
1264	CPPC	P	E	R	A	N	R	S	E	A	V	C	D	S	F	T	N	C	W	E	L	L	T	CPPC	34	9.36268e-05
1265	CPPC	P	E	R	A	E						C	D	S	F	T	N	C	W	E	L	L	T	CPPC	34	9.36268e-05
1266	CPPC	R	T	A	R	V	P	W	G	G		C	D	S	F	T	N	C	W	E	L	L	T	CPPC	34	9.36268e-05
1267	CPPC	R	C	V	S	S	R	L	S	E		C	D	S	F	T	N	C	W	E	L	L	T	CPPC	34	9.36268e-05
1268	CPPC	L	R	E	S	I	G	S	G	L	F	C	D	S	F	T	N	C	W	E	L	L	T	CPPC	34	9.36268e-05
1269	CPPC	L	E	G	G	M	E	W	W	E		C	D	S	F	T	N	C	W	E	L	L	T	CPPC	34	9.36268e-05
1270	CPPC	E	N	R	R	S	D	L	S	E		C	D	S	F	T	N	C	W	E	L	L	T	CPPC	34	9.36268e-05
1271	CPPC	E	A	P	T	E	T	R	P	E		C	D	S	F	T	N	C	W	E	L	L	T	CPPC	34	9.36268e-05
1272	CPPC	D	H	E	S	R	A	W	E	R		C	D	S	F	T	N	C	W	E	L	L	T	CPPC	34	9.36268e-05
1273	CPPC	D	E	W	A	R						C	D	S	F	T	N	C	W	E	L	L	T	CPPC	34	9.36268e-05
1274	CPPC	A	T	V	E	E	E	L	F	V		C	D	S	F	T	N	C	W	E	L	L	T	CPPC	34	9.36268e-05
1275	CPPC	A	T	R	E	F	W	I	G	V		C	D	S	F	T	N	C	W	E	L	L	T	CPPC	34	9.36268e-05
1276	CPPC	A	R	E	S	Y	P	K	V	W	A	C	D	S	F	T	N	C	W	E	L	L	T	CPPC	34	9.36268e-05
1277	CPPC	A	F	Y	S	S						C	D	S	F	T	N	C	W	E	L	L	T	CPPC	34	9.36268e-05
1278	CPPC	G	R	V	T	R	G	W	W	G		C	D	S	F	T	N	C	W	E	L	L	T	CPPC	34	9.36268e-05
1279	CPPC	G	L	L	P	E						C	D	S	F	T	N	C	W	E	L	L	T	CPPC	34	9.36268e-05
1280	CPPC	G	E	P	G	E	R	E	W	V	K	C	D	S	F	T	N	C	W	E	L	L	T	CPPC	34	9.36268e-05
1281	CPPC	G	Y	R	A	R						C	D	S	F	T	N	C	W	E	L	L	T	CPPC	34	9.36268e-05
1282	CPPC	G	C	R	Q	A	L	I	F	E	S	C	D	S	F	T	N	C	W	E	L	L	T	CPPC	34	9.36268e-05
1283	CPPC	G	R	E	S	L	A	M	W	M		C	D	S	F	T	N	C	W	E	L	L	T	CPPC	34	9.36268e-05
1284	CPPC	G	H	M	F	E	L					C	D	S	F	T	N	C	W	E	L	L	T	CPPC	34	9.36268e-05
1285	CPPC	G	D	T	N	R	V	L	E	R		C	D	S	F	T	N	C	W	E	L	L	T	CPPC	34	9.36268e-05
1286	CPPC	G	A	M	I	R	A	T	L	E		C	D	S	F	T	N	C	W	E	L	L	T	CPPC	34	9.36268e-05
1287	CPPC	G	A	V	R	E						C	D	S	F	T	N	C	W	E	L	L	T	CPPC	34	9.36268e-05
1288	CPPC	G	E	W	L	G						C	D	S	F	T	N	C	W	E	L	L	T	CPPC	34	9.36268e-05
1289	CPPC	G	S	Q	P	S	R	F	S	E		C	D	S	F	T	N	C	W	E	L	L	T	CPPC	34	9.36268e-05
1290	CPPC	V	E	M	T	R	Y	S	E	R		C	D	S	F	T	N	C	W	E	L	L	T	CPPC	34	9.36268e-05
1291	CPPC	V	L	L	P	Y	Y	E				C	D	S	F	T	N	C	W	E	L	L	T	CPPC	34	9.36268e-05
1292	CPPC	V	E	R	S	M	Q					C	D	S	F	T	N	C	W	E	L	L	T	CPPC	34	9.36268e-05
1293	CPPC	V	S	W	E	S	T	R	T	G	H	C	D	S	F	T	N	C	W	E	L	L	T	CPPC	34	9.36268e-05
1294	CPPC	V	P	E	W	Q	W	S	S	Y		C	D	S	F	T	N	C	W	E	L	L	T	CPPC	34	9.36268e-05
1295	CPPC	V	S	W	S	D	I	S	R	V	E	C	D	S	F	T	N	C	W	E	L	L	T	CPPC	34	9.36268e-05
1296	CPPC	E	R	W	A	V						C	D	S	F	T	N	C	W	E	L	L	T	CPPC	34	9.36268e-05
1297	CPPC	E	E	F	W	L						C	D	S	F	T	N	C	W	E	L	L	T	CPPC	34	9.36268e-05
1298	CPPC	E	Y	R	T	G	Q					C	D	S	F	T	N	C	W	E	L	L	T	CPPC	34	9.36268e-05
1299	CPPC	E	S	V	A	L	L					C	D	S	F	T	N	C	W	E	L	L	T	CPPC	34	9.36268e-05
1300	CPPC	E	S	W	G	W						C	D	S	F	T	N	C	W	E	L	L	T	CPPC	34	9.36268e-05
1301	CPPC	E	W	R	F	Q						C	D	S	F	T	N	C	W	E	L	L	T	CPPC	34	9.36268e-05
1302	CPPC	E	F	I	P	W	V	V				C	D	S	F	T	N	C	W	E	L	L	T	CPPC	34	9.36268e-05
1303	CPPC	Y	M	R	F	S	E					C	D	S	F	T	N	C	W	E	L	L	T	CPPC	34	9.36268e-05
1304	CPPC	Y	H	E	R	D	M	W	R	F		C	D	S	F	T	N	C	W	E	L	L	T	CPPC	34	9.36268e-05
1305	CPPC	Y	G	L	W	A	L	I	S	E	W	C	D	S	F	T	N	C	W	E	L	L	T	CPPC	34	9.36268e-05
1306	CPPC	S	V	R	A	E	V					C	D	S	F	T	N	C	W	E	L	L	T	CPPC	34	9.36268e-05
1307	CPPC	S	V	L	V	E	L					C	D	S	F	T	N	C	W	E	L	L	T	CPPC	34	9.36268e-05
1308	CPPC	S	V	W	E	L	W	E	G	I	R	C	D	S	F	T	N	C	W	E	L	L	T	CPPC	34	9.36268e-05
1309	CPPC	S	E	P	L	Q						C	D	S	F	T	N	C	W	E	L	L	T	CPPC	34	9.36268e-05
1310	CPPC	S	E	R	S	E	M					C	D	S	F	T	N	C	W	E	L	L	T	CPPC	34	9.36268e-05
1311	CPPC	S	I	S	I	E	W	W	V	W		C	D	S	F	T	N	C	W	E	L	L	T	CPPC	34	9.36268e-05
1312	CPPC	S	D	S	T	G	E					C	D	S	F	T	N	C	W	E	L	L	T	CPPC	34	9.36268e-05
1313	CPPC	W	T	E	A	F	T					C	D	S	F	T	N	C	W	E	L	L	T	CPPC	34	9.36268e-05
1314	CPPC	W	I	R	E	L	L	E				C	D	S	F	T	N	C	W	E	L	L	T	CPPC	34	9.36268e-05
1315	CPPC	W	L	G	L	I	V	Y	E	C	A	C	D	S	F	T	N	C	W	E	L	L	T	CPPC	34	9.36268e-05
1316	CPPC	W	E	V	V	H	I	E	W	L	R	C	D	S	F	T	N	C	W	E	L	L	T	CPPC	34	9.36268e-05
1317	CPPC	W	L	Q	T	V	E					C	D	S	F	T	N	C	W	E	L	L	T	CPPC	34	9.36268e-05
1318	CPPC	L	F	R	E	E						C	D	S	F	T	N	C	W	E	L	L	T	CPPC	34	9.36268e-05
1319	CPPC	F	I	T	E	L	C	R	L	R		C	D	S	F	T	N	C	W	E	L	L	T	CPPC	34	9.36268e-05
1320	CPPC	K	W	V	P	Y	A	W	L	E		C	D	S	F	T	N	C	W	E	L	L	T	CPPC	33	9.0873e-05
1321	CPPC	N	E	E	V	P	W	S	S	L		C	D	S	F	T	N	C	W	E	L	L	T	CPPC	33	9.0873e-05
1322	CPPC	T	R	D	V	Q	N	S	W	L	E	C	D	S	F	T	N	C	W	E	L	L	T	CPPC	33	9.0873e-05
1323	CPPC	T	G	E	W	L	E					C	D	S	F	T	N	C	W	E	L	L	T	CPPC	33	9.0873e-05
1324	CPPC	T	W	R	S	P	L	S	E	E	R	C	D	S	F	T	N	C	W	E	L	L	T	CPPC	33	9.0873e-05
1325	CPPC	T	E	W	P	S						C	D	S	F	T	N	C	W	E	L	L	T	CPPC	33	9.0873e-05
1326	CPPC	R	V	Q	S	S	F	E				C	D	S	F	T	N	C	W	E	L	L	T	CPPC	33	9.0873e-05
1327	CPPC	R	S	G	S	Y	S	F	A	E		C	D	S	F	T	N	C	W	E	L	L	T	CPPC	33	9.0873e-05
1328	CPPC	R	S	W	A	T	E					C	D	S	F	T	N	C	W	E	L	L	T	CPPC	33	9.0873e-05
1329	CPPC	S	K	H	A	G	P	Y	L	E		C	D	S	F	T	N	C	W	E	L	L	T	CPPC	33	9.0873e-05
1330	CPPC	I	K	T	Y	N	Y	F	E	E		C	D	S	F	T	N	C	W	E	L	L	T	CPPC	33	9.0873e-05
1331	CPPC	I	R	W	L	L						C	D	S	F	T	N	C	W	E	L	L	T	CPPC	33	9.0873e-05
1332	CPPC	Q	R	E	F	W						C	D	S	F	T	N	C	W	E	L	L	T	CPPC	33	9.0873e-05
1333	CPPC	Q	L	V	P	V	V	T	L	E		C	D	S	F	T	N	C	W	E	L	L	T	CPPC	33	9.0873e-05
1334	CPPC	Q	E	W	Y	L	S	W	V	N		C	D	S	F	T	N	C	W	E	L	L	T	CPPC	33	9.0873e-05
1335	CPPC	H	L	M	S	H	V	T	R	E		C	D	S	F	T	N	C	W	E	L	L	T	CPPC	33	9.0873e-05
1336	CPPC	P	R	N	S	N	R	S	L	I		C	D	S	F	T	N	C	W	E	L	L	T	CPPC	33	9.0873e-05
1337	CPPC	P	M	E	R	M	A	E	A	G		C	D	S	F	T	N	C	W	E	L	L	T	CPPC	33	9.0873e-05
1338	CPPC	P	L	R	M	G	L	I	W	E		C	D	S	F	T	N	C	W	E	L	L	T	CPPC	33	9.0873e-05
1339	CPPC	P	R	P	S	E	P	E				C	D	S	F	T	N	C	W	E	L	L	T	CPPC	33	9.0873e-05
1340	CPPC	P	S	N	S	W	E	F				C	D	S	F	T	N	C	W	E	L	L	T	CPPC	33	9.0873e-05
1341	CPPC	P	S	L	Y	T	T	L	L	E		C	D	S	F	T	N	C	W	E	L	L	T	CPPC	33	9.0873e-05
1342	CPPC	P	W	E	L	L						C	D	S	F	T	N	C	W	E	L	L	T	CPPC	33	9.0873e-05
1343	CPPC	R	V	E	W	S						C	D	S	F	T	N	C	W	E	L	L	T	CPPC	33	9.0873e-05
1344	CPPC	R	Y	S	W	E						C	D	S	F	T	N	C	W	E	L	L	T	CPPC	33	9.0873e-05
1345	CPPC	R	S	T	S	V	L	E				C	D	S	F	T	N	C	W	E	L	L	T	CPPC	33	9.0873e-05
1346	CPPC	R	W	H	S	E						C	D	S	F	T	N	C	W	E	L	L	T	CPPC	33	9.0873e-05
1347	CPPC	R	V	R	A	W	G					C	D	S	F	T	N	C	W	E	L	L	T	CPPC	33	9.0873e-05
1348	CPPC	R	W	C	H	E						C	D	S	F	T	N	C	W	E	L	L	T	CPPC	33	9.0873e-05
1349	CPPC	L	R	L	F	E	L	E				C	D	S	F	T	N	C	W	E	L	L	T	CPPC	33	9.0873e-05
1350	CPPC	L	E	S	P	G						C	D	S	F	T	N	C	W	E	L	L	T	CPPC	33	9.0873e-05
1351	CPPC	L	E	W	A	A						C	D	S	F	T	N	C	W	E	L	L	T	CPPC	33	9.0873e-05
1352	CPPC	E	T	R	E	H	R	K	V	P	A	C	D	S	F	T	N	C	W	E	L	L	T	CPPC	33	9.0873e-05
1353	CPPC	D	R	S	S	L	R	E	F	R	E	C	D	S	F	T	N	C	W	E	L	L	T	CPPC	33	9.0873e-05
1354	CPPC	D	R	R	N	T	I	E				C	D	S	F	T	N	C	W	E	L	L	T	CPPC	33	9.0873e-05
1355	CPPC	A	A	M	S	R	A	L	L	E		C	D	S	F	T	N	C	W	E	L	L	T	CPPC	33	9.0873e-05
1356	CPPC	A	A	L	S	V	G	S	W	E		C	D	S	F	T	N	C	W	E	L	L	T	CPPC	33	9.0873e-05
1357	CPPC	A	A	W	E	S						C	D	S	F	T	N	C	W	E	L	L	T	CPPC	33	9.0873e-05
1358	CPPC	A	V	H	E	W	D	F				C	D	S	F	T	N	C	W	E	L	L	T	CPPC	33	9.0873e-05
1359	CPPC	A	V	R	E	F	I					C	D	S	F	T	N	C	W	E	L	L	T	CPPC	33	9.0873e-05
1360	CPPC	A	E	S	V	W	M	A				C	D	S	F	T	N	C	W	E	L	L	T	CPPC	33	9.0873e-05
1361	CPPC	A	H	L	P	E						C	D	S	F	T	N	C	W	E	L	L	T	CPPC	33	9.0873e-05
1362	CPPC	A	R	L	S	R	E	W	S	T		C	D	S	F	T	N	C	W	E	L	L	T	CPPC	33	9.0873e-05
1363	CPPC	A	R	R	I	V	Q	V	F	W	E	C	D	S	F	T	N	C	W	E	L	L	T	CPPC	33	9.0873e-05
1364	CPPC	G	L	R	G	G	E					C	D	S	F	T	N	C	W	E	L	L	T	CPPC	33	9.0873e-05
1365	CPPC	G	W	F	R	M	M	E	W			C	D	S	F	T	N	C	W	E	L	L	T	CPPC	33	9.0873e-05
1366	CPPC	G	L	L	E	L	L					C	D	S	F	T	N	C	W	E	L	L	T	CPPC	33	9.0873e-05
1367	CPPC	G	L	Q	L	S	E					C	D	S	F	T	N	C	W	E	L	L	T	CPPC	33	9.0873e-05
1368	CPPC	V	Q	S	F	A	S	Y	V	G	E	C	D	S	F	T	N	C	W	E	L	L	T	CPPC	33	9.0873e-05
1369	CPPC	V	R	L	E	V	L	S	D	A	F	C	D	S	F	T	N	C	W	E	L	L	T	CPPC	33	9.0873e-05
1370	CPPC	V	W	A	W	E	F	I	L	V		C	D	S	F	T	N	C	W	E	L	L	T	CPPC	33	9.0873e-05
1371	CPPC	V	R	V	A	P	E	E	T	R	G	C	D	S	F	T	N	C	W	E	L	L	T	CPPC	33	9.0873e-05
1372	CPPC	V	Q	G	V	E	R	K				C	D	S	F	T	N	C	W	E	L	L	T	CPPC	33	9.0873e-05
1373	CPPC	E	R	E	C	Q	I	Q	L	D	A	C	D	S	F	T	N	C	W	E	L	L	T	CPPC	33	9.0873e-05
1374	CPPC	E	G	R	L	S	A	S	L	E		C	D	S	F	T	N	C	W	E	L	L	T	CPPC	33	9.0873e-05
1375	CPPC	E	Y	R	L	S	A	S	S	L		C	D	S	F	T	N	C	W	E	L	L	T	CPPC	33	9.0873e-05
1376	CPPC	E	Y	C	L	F	H	R	E	M	R	C	D	S	F	T	N	C	W	E	L	L	T	CPPC	33	9.0873e-05
1377	CPPC	Y	K	L	S	E	V	F	E	W		C	D	S	F	T	N	C	W	E	L	L	T	CPPC	33	9.0873e-05
1378	CPPC	S	P	E	S	S	P	S	R	G	M	C	D	S	F	T	N	C	W	E	L	L	T	CPPC	33	9.0873e-05
1379	CPPC	S	L	R	M	R						C	D	S	F	T	N	C	W	E	L	L	T	CPPC	33	9.0873e-05
1380	CPPC	S	E	L	S	A	W	S	L	E		C	D	S	F	T	N	C	W	E	L	L	T	CPPC	33	9.0873e-05
1381	CPPC	S	W	W	E	L						C	D	S	F	T	N	C	W	E	L	L	T	CPPC	33	9.0873e-05
1382	CPPC	S	F	W	R	E	P	M	F	L	W	C	D	S	F	T	N	C	W	E	L	L	T	CPPC	33	9.0873e-05
1383	CPPC	S	E	W	V	A						C	D	S	F	T	N	C	W	E	L	L	T	CPPC	33	9.0873e-05
1384	CPPC	W	T	R	R	L	M					C	D	S	F	T	N	C	W	E	L	L	T	CPPC	33	9.0873e-05
1385	CPPC	W	R	Y	S	T	E					C	D	S	F	T	N	C	W	E	L	L	T	CPPC	33	9.0873e-05
1386	CPPC	W	S	W	A	E						C	D	S	F	T	N	C	W	E	L	L	T	CPPC	33	9.0873e-05
1387	CPPC	C	H	M	R	L	Q	E	P	W	F	C	D	S	F	T	N	C	W	E	L	L	T	CPPC	33	9.0873e-05
1388	CPPC	C	E	R	W	N	H	T	V	W	D	C	D	S	F	T	N	C	W	E	L	L	T	CPPC	33	9.0873e-05
1389	CPPC	L	D	L	V	E	L	L	N	E		C	D	S	F	T	N	C	W	E	L	L	T	CPPC	33	9.0873e-05
1390	CPPC	L	G	E	W	L						C	D	S	F	T	N	C	W	E	L	L	T	CPPC	33	9.0873e-05
1391	CPPC	L	G	E	W	W						C	D	S	F	T	N	C	W	E	L	L	T	CPPC	33	9.0873e-05
1392	CPPC	F	V	P	E	S	G	W	M	E		C	D	S	F	T	N	C	W	E	L	L	T	CPPC	33	9.0873e-05
1393	CPPC	F	E	W	L	R						C	D	S	F	T	N	C	W	E	L	L	T	CPPC	33	9.0873e-05
1394	CPPC	K	G	Q	P	E	P	S	R	E		C	D	S	F	T	N	C	W	E	L	L	T	CPPC	32	8.81193e-05
1395	CPPC	N	Q	R	E	Q	Q					C	D	S	F	T	N	C	W	E	L	L	T	CPPC	32	8.81193e-05
1396	CPPC	N	G	C	E	S	F	E	C	L	L	C	D	S	F	T	N	C	W	E	L	L	T	CPPC	32	8.81193e-05
1397	CPPC	N	E	H	F	W	H					C	D	S	F	T	N	C	W	E	L	L	T	CPPC	32	8.81193e-05
1398	CPPC	N	E	R	S	S	W					C	D	S	F	T	N	C	W	E	L	L	T	CPPC	32	8.81193e-05
1399	CPPC	N	W	A	W	F	Q	W	R	E		C	D	S	F	T	N	C	W	E	L	L	T	CPPC	32	8.81193e-05
1400	CPPC	T	M	H	A	P	E	W	L	F		C	D	S	F	T	N	C	W	E	L	L	T	CPPC	32	8.81193e-05
1401	CPPC	T	S	T	R	Y	H	T	L	E		C	D	S	F	T	N	C	W	E	L	L	T	CPPC	32	8.81193e-05
1402	CPPC	T	G	P	R	E	W	M	V	D	L	C	D	S	F	T	N	C	W	E	L	L	T	CPPC	32	8.81193e-05
1403	CPPC	T	E	W	W	S						C	D	S	F	T	N	C	W	E	L	L	T	CPPC	32	8.81193e-05
1404	CPPC	R	E	T	E	F	T	L	V	F		C	D	S	F	T	N	C	W	E	L	L	T	CPPC	32	8.81193e-05
1405	CPPC	R	S	T	L	E	R					C	D	S	F	T	N	C	W	E	L	L	T	CPPC	32	8.81193e-05
1406	CPPC	M	E	W	P	V	P	R	A	S		C	D	S	F	T	N	C	W	E	L	L	T	CPPC	32	8.81193e-05
1407	CPPC	I	E	R	G	L	L					C	D	S	F	T	N	C	W	E	L	L	T	CPPC	32	8.81193e-05
1408	CPPC	Q	D	R	P	E						C	D	S	F	T	N	C	W	E	L	L	T	CPPC	32	8.81193e-05
1409	CPPC	Q	W	G	W	E						C	D	S	F	T	N	C	W	E	L	L	T	CPPC	32	8.81193e-05
1410	CPPC	H	R	H	S	Y	M	Q	L	E		C	D	S	F	T	N	C	W	E	L	L	T	CPPC	32	8.81193e-05
1411	CPPC	H	Q	A	E	F	Q	E	Y	Q	I	C	D	S	F	T	N	C	W	E	L	L	T	CPPC	32	8.81193e-05
1412	CPPC	H	W	L	A	A	G	E				C	D	S	F	T	N	C	W	E	L	L	T	CPPC	32	8.81193e-05
1413	CPPC	P	V	W	G	E	W					C	D	S	F	T	N	C	W	E	L	L	T	CPPC	32	8.81193e-05
1414	CPPC	R	L	W	E	R						C	D	S	F	T	N	C	W	E	L	L	T	CPPC	32	8.81193e-05
1415	CPPC	R	E	F	R	I	L	E	L	R		C	D	S	F	T	N	C	W	E	L	L	T	CPPC	32	8.81193e-05
1416	CPPC	R	E	Y	T	A	V	N	L	W	Q	C	D	S	F	T	N	C	W	E	L	L	T	CPPC	32	8.81193e-05
1417	CPPC	R	S	L	D	W	E					C	D	S	F	T	N	C	W	E	L	L	T	CPPC	32	8.81193e-05
1418	CPPC	R	G	M	M	A	A	Y	L	E		C	D	S	F	T	N	C	W	E	L	L	T	CPPC	32	8.81193e-05
1419	CPPC	L	A	L	P	T	F	L	T	P	E	C	D	S	F	T	N	C	W	E	L	L	T	CPPC	32	8.81193e-05
1420	CPPC	L	F	T	G	E						C	D	S	F	T	N	C	W	E	L	L	T	CPPC	32	8.81193e-05
1421	CPPC	E	R	N	V	V	L	N	R	E		C	D	S	F	T	N	C	W	E	L	L	T	CPPC	32	8.81193e-05
1422	CPPC	E	R	Y	D	E	G	E	W	R		C	D	S	F	T	N	C	W	E	L	L	T	CPPC	32	8.81193e-05
1423	CPPC	E	S	E	R	V	L	V				C	D	S	F	T	N	C	W	E	L	L	T	CPPC	32	8.81193e-05
1424	CPPC	E	W	R	E	W						C	D	S	F	T	N	C	W	E	L	L	T	CPPC	32	8.81193e-05
1425	CPPC	E	W	F	H	P	E	S	S	G	S	C	D	S	F	T	N	C	W	E	L	L	T	CPPC	32	8.81193e-05
1426	CPPC	E	L	S	E	F	N	W	L	A		C	D	S	F	T	N	C	W	E	L	L	T	CPPC	32	8.81193e-05
1427	CPPC	D	I	H	W	E	R	Q	F	I	S	C	D	S	F	T	N	C	W	E	L	L	T	CPPC	32	8.81193e-05
1428	CPPC	D	P	P	P	S	R	E	E	W	S	C	D	S	F	T	N	C	W	E	L	L	T	CPPC	32	8.81193e-05
1429	CPPC	D	A	G	P	T	R	H	P	E		C	D	S	F	T	N	C	W	E	L	L	T	CPPC	32	8.81193e-05
1430	CPPC	D	E	R	S	P	A	R	R	E		C	D	S	F	T	N	C	W	E	L	L	T	CPPC	32	8.81193e-05
1431	CPPC	D	S	A	W	L	E	F				C	D	S	F	T	N	C	W	E	L	L	T	CPPC	32	8.81193e-05
1432	CPPC	D	F	G	L	L	E	C	W	V		C	D	S	F	T	N	C	W	E	L	L	T	CPPC	32	8.81193e-05
1433	CPPC	A	G	H	E	W	L	M				C	D	S	F	T	N	C	W	E	L	L	T	CPPC	32	8.81193e-05
1434	CPPC	A	S	R	S	E	W	L	R	L		C	D	S	F	T	N	C	W	E	L	L	T	CPPC	32	8.81193e-05
1435	CPPC	A	W	H	P	W	N	W	G	E		C	D	S	F	T	N	C	W	E	L	L	T	CPPC	32	8.81193e-05
1436	CPPC	A	S	E	R	G	R					C	D	S	F	T	N	C	W	E	L	L	T	CPPC	32	8.81193e-05
1437	CPPC	G	P	R	H	P	E					C	D	S	F	T	N	C	W	E	L	L	T	CPPC	32	8.81193e-05
1438	CPPC	G	R	G	Q	V	P	E	V	G	E	C	D	S	F	T	N	C	W	E	L	L	T	CPPC	32	8.81193e-05
1439	CPPC	G	A	E	L	Y						C	D	S	F	T	N	C	W	E	L	L	T	CPPC	32	8.81193e-05
1440	CPPC	G	V	R	F	E	V	E				C	D	S	F	T	N	C	W	E	L	L	T	CPPC	32	8.81193e-05
1441	CPPC	G	S	K	G	A	S	F	L	E		C	D	S	F	T	N	C	W	E	L	L	T	CPPC	32	8.81193e-05
1442	CPPC	G	P	Y	R	D	E					C	D	S	F	T	N	C	W	E	L	L	T	CPPC	32	8.81193e-05
1443	CPPC	G	L	E	L	W						C	D	S	F	T	N	C	W	E	L	L	T	CPPC	32	8.81193e-05
1444	CPPC	G	L	S	R	T	L	E				C	D	S	F	T	N	C	W	E	L	L	T	CPPC	32	8.81193e-05
1445	CPPC	G	V	A	G	L	E					C	D	S	F	T	N	C	W	E	L	L	T	CPPC	32	8.81193e-05
1446	CPPC	G	E	R	W	L						C	D	S	F	T	N	C	W	E	L	L	T	CPPC	32	8.81193e-05
1447	CPPC	G	S	R	S	V	E	R	W	L	T	C	D	S	F	T	N	C	W	E	L	L	T	CPPC	32	8.81193e-05
1448	CPPC	G	S	R	A	E	M	E	I	W	A	C	D	S	F	T	N	C	W	E	L	L	T	CPPC	32	8.81193e-05
1449	CPPC	G	S	Y	W	E						C	D	S	F	T	N	C	W	E	L	L	T	CPPC	32	8.81193e-05
1450	CPPC	V	P	T	L	K	K	G	W	G	E	C	D	S	F	T	N	C	W	E	L	L	T	CPPC	32	8.81193e-05
1451	CPPC	V	L	R	W	F	P	L	W	G	E	C	D	S	F	T	N	C	W	E	L	L	T	CPPC	32	8.81193e-05
1452	CPPC	E	T	I	L	I	N	Y	L	E		C	D	S	F	T	N	C	W	E	L	L	T	CPPC	32	8.81193e-05
1453	CPPC	E	P	W	A	W	G					C	D	S	F	T	N	C	W	E	L	L	T	CPPC	32	8.81193e-05
1454	CPPC	E	E	R	P	P						C	D	S	F	T	N	C	W	E	L	L	T	CPPC	32	8.81193e-05
1455	CPPC	E	Y	S	W	G						C	D	S	F	T	N	C	W	E	L	L	T	CPPC	32	8.81193e-05
1456	CPPC	E	L	W	E	W						C	D	S	F	T	N	C	W	E	L	L	T	CPPC	32	8.81193e-05
1457	CPPC	Y	S	E	V	F	L	F				C	D	S	F	T	N	C	W	E	L	L	T	CPPC	32	8.81193e-05
1458	CPPC	Y	G	R	E	S	H	S	S	A	V	C	D	S	F	T	N	C	W	E	L	L	T	CPPC	32	8.81193e-05
1459	CPPC	Y	E	W	M	H						C	D	S	F	T	N	C	W	E	L	L	T	CPPC	32	8.81193e-05
1460	CPPC	S	M	A	G	Y	R	Y	V	E		C	D	S	F	T	N	C	W	E	L	L	T	CPPC	32	8.81193e-05
1461	CPPC	S	P	R	G	E	L	W	S	P	A	C	D	S	F	T	N	C	W	E	L	L	T	CPPC	32	8.81193e-05
1462	CPPC	S	R	W	G	E						C	D	S	F	T	N	C	W	E	L	L	T	CPPC	32	8.81193e-05
1463	CPPC	S	E	W	M	V	R	F	R	E		C	D	S	F	T	N	C	W	E	L	L	T	CPPC	32	8.81193e-05
1464	CPPC	S	A	M	L	R	V	E				C	D	S	F	T	N	C	W	E	L	L	T	CPPC	32	8.81193e-05
1465	CPPC	S	V	G	R	A	L	T	F	N	E	C	D	S	F	T	N	C	W	E	L	L	T	CPPC	32	8.81193e-05
1466	CPPC	S	E	P	G	V	M	E	V	L	R	C	D	S	F	T	N	C	W	E	L	L	T	CPPC	32	8.81193e-05
1467	CPPC	S	S	V	L	G	F	E	L	E		C	D	S	F	T	N	C	W	E	L	L	T	CPPC	32	8.81193e-05
1468	CPPC	S	P	W	A	G	R	L	G	E		C	D	S	F	T	N	C	W	E	L	L	T	CPPC	32	8.81193e-05
1469	CPPC	S	R	W	E	R						C	D	S	F	T	N	C	W	E	L	L	T	CPPC	32	8.81193e-05
1470	CPPC	S	S	D	L	E						C	D	S	F	T	N	C	W	E	L	L	T	CPPC	32	8.81193e-05
1471	CPPC	W	T	L	E	S	R	L				C	D	S	F	T	N	C	W	E	L	L	T	CPPC	32	8.81193e-05
1472	CPPC	W	V	D	M	S	R	E	W	R		C	D	S	F	T	N	C	W	E	L	L	T	CPPC	32	8.81193e-05
1473	CPPC	L	E	R	S	L	R	W	A	F		C	D	S	F	T	N	C	W	E	L	L	T	CPPC	32	8.81193e-05
1474	CPPC	F	M	G	G	E						C	D	S	F	T	N	C	W	E	L	L	T	CPPC	32	8.81193e-05
1475	CPPC	F	G	A	S	V	L	E				C	D	S	F	T	N	C	W	E	L	L	T	CPPC	32	8.81193e-05
1476	CPPC	K	E	Y	M	W	S	L	N	N		C	D	S	F	T	N	C	W	E	L	L	T	CPPC	31	8.53656e-05
1477	CPPC	N	Q	L	S	F	M	L	Y	E		C	D	S	F	T	N	C	W	E	L	L	T	CPPC	31	8.53656e-05
1478	CPPC	T	S	L	Q	E	P	E	W	L	T	C	D	S	F	T	N	C	W	E	L	L	T	CPPC	31	8.53656e-05
1479	CPPC	T	R	S	L	P	R	W	E	S		C	D	S	F	T	N	C	W	E	L	L	T	CPPC	31	8.53656e-05
1480	CPPC	T	Y	I	G	P	Y	F	E	R		C	D	S	F	T	N	C	W	E	L	L	T	CPPC	31	8.53656e-05
1481	CPPC	R	M	R	E	T	T					C	D	S	F	T	N	C	W	E	L	L	T	CPPC	31	8.53656e-05
1482	CPPC	S	Q	L	S	A	L	S	L	E		C	D	S	F	T	N	C	W	E	L	L	T	CPPC	31	8.53656e-05
1483	CPPC	I	E	G	E	H	E	D	R	N	I	C	D	S	F	T	N	C	W	E	L	L	T	CPPC	31	8.53656e-05
1484	CPPC	H	L	S	V	K	C	P	V	E		C	D	S	F	T	N	C	W	E	L	L	T	CPPC	31	8.53656e-05
1485	CPPC	H	G	L	L	N	R	A	L	M	E	C	D	S	F	T	N	C	W	E	L	L	T	CPPC	31	8.53656e-05
1486	CPPC	H	E	F	S	L						C	D	S	F	T	N	C	W	E	L	L	T	CPPC	31	8.53656e-05
1487	CPPC	H	S	L	E	V	D	T	E	F	G	C	D	S	F	T	N	C	W	E	L	L	T	CPPC	31	8.53656e-05
1488	CPPC	P	P	A	L	E	S	V	L	S	I	C	D	S	F	T	N	C	W	E	L	L	T	CPPC	31	8.53656e-05
1489	CPPC	P	R	E	L	G						C	D	S	F	T	N	C	W	E	L	L	T	CPPC	31	8.53656e-05
1490	CPPC	P	A	R	V	G	E	L	R	S		C	D	S	F	T	N	C	W	E	L	L	T	CPPC	31	8.53656e-05
1491	CPPC	P	A	E	S	E	V	G	Q	L	S	C	D	S	F	T	N	C	W	E	L	L	T	CPPC	31	8.53656e-05
1492	CPPC	P	T	P	Q	D	A	Q	E	V	E	C	D	S	F	T	N	C	W	E	L	L	T	CPPC	31	8.53656e-05
1493	CPPC	P	R	W	E	Y						C	D	S	F	T	N	C	W	E	L	L	T	CPPC	31	8.53656e-05
1494	CPPC	P	R	M	E	L	D	V	K	F	L	C	D	S	F	T	N	C	W	E	L	L	T	CPPC	31	8.53656e-05
1495	CPPC	R	Q	G	E	V	V	L	L	L	E	C	D	S	F	T	N	C	W	E	L	L	T	CPPC	31	8.53656e-05
1496	CPPC	R	H	A	P	E	G	E	R	S		C	D	S	F	T	N	C	W	E	L	L	T	CPPC	31	8.53656e-05
1497	CPPC	R	E	S	H	M	G	H	Q	L	Y	C	D	S	F	T	N	C	W	E	L	L	T	CPPC	31	8.53656e-05
1498	CPPC	R	E	S	E	V	E	A	G	L	L	C	D	S	F	T	N	C	W	E	L	L	T	CPPC	31	8.53656e-05
1499	CPPC	R	S	L	R	T	A	E	V	L		C	D	S	F	T	N	C	W	E	L	L	T	CPPC	31	8.53656e-05
1500	CPPC	R	S	L	E	S	L	R				C	D	S	F	T	N	C	W	E	L	L	T	CPPC	31	8.53656e-05
1501	CPPC	R	L	W	N	E						C	D	S	F	T	N	C	W	E	L	L	T	CPPC	31	8.53656e-05
1502	CPPC	L	E	H	R	M						C	D	S	F	T	N	C	W	E	L	L	T	CPPC	31	8.53656e-05
1503	CPPC	L	N	E	G	K	M	E	N	H		C	D	S	F	T	N	C	W	E	L	L	T	CPPC	31	8.53656e-05
1504	CPPC	L	E	C	F	A	V	S	T	W		C	D	S	F	T	N	C	W	E	L	L	T	CPPC	31	8.53656e-05
1505	CPPC	E	S	F	T	E	Y	L	T	M	A	C	D	S	F	T	N	C	W	E	L	L	T	CPPC	31	8.53656e-05
1506	CPPC	D	N	Y	R	N	F	W	R	E		C	D	S	F	T	N	C	W	E	L	L	T	CPPC	31	8.53656e-05
1507	CPPC	D	G	L	S	A	L	F	M	E		C	D	S	F	T	N	C	W	E	L	L	T	CPPC	31	8.53656e-05
1508	CPPC	D	L	H	R	E	A	L	R	E		C	D	S	F	T	N	C	W	E	L	L	T	CPPC	31	8.53656e-05
1509	CPPC	A	T	W	M	N	E	R	P	F	Y	C	D	S	F	T	N	C	W	E	L	L	T	CPPC	31	8.53656e-05
1510	CPPC	A	L	R	S	E	L	S	A	E		C	D	S	F	T	N	C	W	E	L	L	T	CPPC	31	8.53656e-05
1511	CPPC	A	E	W	W	E						C	D	S	F	T	N	C	W	E	L	L	T	CPPC	31	8.53656e-05
1512	CPPC	A	R	D	R	R	P	M	L	E		C	D	S	F	T	N	C	W	E	L	L	T	CPPC	31	8.53656e-05
1513	CPPC	A	E	W	S	V	R	V	S	T	W	C	D	S	F	T	N	C	W	E	L	L	T	CPPC	31	8.53656e-05
1514	CPPC	A	S	V	P	S	A	R	V	S	E	C	D	S	F	T	N	C	W	E	L	L	T	CPPC	31	8.53656e-05
1515	CPPC	G	K	R	S	E	Q	L	Q	E		C	D	S	F	T	N	C	W	E	L	L	T	CPPC	31	8.53656e-05
1516	CPPC	G	N	E	L	A						C	D	S	F	T	N	C	W	E	L	L	T	CPPC	31	8.53656e-05
1517	CPPC	G	E	L	S	W	E					C	D	S	F	T	N	C	W	E	L	L	T	CPPC	31	8.53656e-05
1518	CPPC	G	A	T	W	E	L	L	R	R		C	D	S	F	T	N	C	W	E	L	L	T	CPPC	31	8.53656e-05
1519	CPPC	G	G	L	E	R	A	R				C	D	S	F	T	N	C	W	E	L	L	T	CPPC	31	8.53656e-05
1520	CPPC	G	G	V	E	G	W	E	K	I		C	D	S	F	T	N	C	W	E	L	L	T	CPPC	31	8.53656e-05
1521	CPPC	G	G	L	A	A	G	W	G	E		C	D	S	F	T	N	C	W	E	L	L	T	CPPC	31	8.53656e-05
1522	CPPC	G	E	G	V	E	Q	Y	D	L	T	C	D	S	F	T	N	C	W	E	L	L	T	CPPC	31	8.53656e-05
1523	CPPC	G	E	E	V	S	G	Y	R	A		C	D	S	F	T	N	C	W	E	L	L	T	CPPC	31	8.53656e-05
1524	CPPC	G	S	P	L	E	R	Y				C	D	S	F	T	N	C	W	E	L	L	T	CPPC	31	8.53656e-05
1525	CPPC	G	S	W	E	Y	T	W	E	S	D	C	D	S	F	T	N	C	W	E	L	L	T	CPPC	31	8.53656e-05
1526	CPPC	G	S	V	E	W						C	D	S	F	T	N	C	W	E	L	L	T	CPPC	31	8.53656e-05
1527	CPPC	G	R	E	L	S	A	I	A	Q		C	D	S	F	T	N	C	W	E	L	L	T	CPPC	31	8.53656e-05
1528	CPPC	G	E	W	T	N						C	D	S	F	T	N	C	W	E	L	L	T	CPPC	31	8.53656e-05
1529	CPPC	G	E	W	Q	G						C	D	S	F	T	N	C	W	E	L	L	T	CPPC	31	8.53656e-05
1530	CPPC	V	E	R	V	P	W	G				C	D	S	F	T	N	C	W	E	L	L	T	CPPC	31	8.53656e-05
1531	CPPC	V	E	W	Q	W						C	D	S	F	T	N	C	W	E	L	L	T	CPPC	31	8.53656e-05
1532	CPPC	V	E	L	F	L	R	K				C	D	S	F	T	N	C	W	E	L	L	T	CPPC	31	8.53656e-05
1533	CPPC	V	Y	L	P	P	R	L	V	E		C	D	S	F	T	N	C	W	E	L	L	T	CPPC	31	8.53656e-05
1534	CPPC	E	P	F	G	S	R	E	T	Y		C	D	S	F	T	N	C	W	E	L	L	T	CPPC	31	8.53656e-05
1535	CPPC	E	R	P	R	S						C	D	S	F	T	N	C	W	E	L	L	T	CPPC	31	8.53656e-05
1536	CPPC	E	G	V	V	E	L	R				C	D	S	F	T	N	C	W	E	L	L	T	CPPC	31	8.53656e-05
1537	CPPC	E	V	N	T	R	S	L	W	E		C	D	S	F	T	N	C	W	E	L	L	T	CPPC	31	8.53656e-05
1538	CPPC	E	S	V	W	L	S	A	R	K	Y	C	D	S	F	T	N	C	W	E	L	L	T	CPPC	31	8.53656e-05
1539	CPPC	E	W	G	G	P	R	I	N	G	T	C	D	S	F	T	N	C	W	E	L	L	T	CPPC	31	8.53656e-05
1540	CPPC	E	W	V	V	A	A					C	D	S	F	T	N	C	W	E	L	L	T	CPPC	31	8.53656e-05
1541	CPPC	E	L	W	S	A						C	D	S	F	T	N	C	W	E	L	L	T	CPPC	31	8.53656e-05
1542	CPPC	E	F	R	L	G	F	W				C	D	S	F	T	N	C	W	E	L	L	T	CPPC	31	8.53656e-05
1543	CPPC	Y	K	Y	W	E	F					C	D	S	F	T	N	C	W	E	L	L	T	CPPC	31	8.53656e-05
1544	CPPC	Y	P	V	T	D	F	S	I	I	E	C	D	S	F	T	N	C	W	E	L	L	T	CPPC	31	8.53656e-05
1545	CPPC	Y	E	W	W	E	R	E	S	R	V	C	D	S	F	T	N	C	W	E	L	L	T	CPPC	31	8.53656e-05
1546	CPPC	S	G	V	E	W						C	D	S	F	T	N	C	W	E	L	L	T	CPPC	31	8.53656e-05
1547	CPPC	S	V	W	G	V	R	M	S	E		C	D	S	F	T	N	C	W	E	L	L	T	CPPC	31	8.53656e-05
1548	CPPC	S	S	E	R	W	D					C	D	S	F	T	N	C	W	E	L	L	T	CPPC	31	8.53656e-05
1549	CPPC	S	T	E	Q	G	G	P	W	H		C	D	S	F	T	N	C	W	E	L	L	T	CPPC	31	8.53656e-05
1550	CPPC	S	L	R	E	W						C	D	S	F	T	N	C	W	E	L	L	T	CPPC	31	8.53656e-05
1551	CPPC	W	E	R	N	F	Y					C	D	S	F	T	N	C	W	E	L	L	T	CPPC	31	8.53656e-05
1552	CPPC	W	W	S	P	L	E					C	D	S	F	T	N	C	W	E	L	L	T	CPPC	31	8.53656e-05
1553	CPPC	C	C	P	L	E	W	V	V	V	R	C	D	S	F	T	N	C	W	E	L	L	T	CPPC	31	8.53656e-05
1554	CPPC	L	E	E	R	R	P	E	H	L		C	D	S	F	T	N	C	W	E	L	L	T	CPPC	31	8.53656e-05
1555	CPPC	L	G	V	R	E						C	D	S	F	T	N	C	W	E	L	L	T	CPPC	31	8.53656e-05
1556	CPPC	L	E	W	T	M						C	D	S	F	T	N	C	W	E	L	L	T	CPPC	31	8.53656e-05
1557	CPPC	L	W	V	L	E						C	D	S	F	T	N	C	W	E	L	L	T	CPPC	31	8.53656e-05
1558	CPPC	F	T	R	H	L	S	W	L	E		C	D	S	F	T	N	C	W	E	L	L	T	CPPC	31	8.53656e-05
1559	CPPC	F	P	D	Q	E	S	A	R	W	G	C	D	S	F	T	N	C	W	E	L	L	T	CPPC	31	8.53656e-05
1560	CPPC	F	V	E	T	S	V	E	C	R		C	D	S	F	T	N	C	W	E	L	L	T	CPPC	31	8.53656e-05
1561	CPPC	K	P	H	A	K	I	E				C	D	S	F	T	N	C	W	E	L	L	T	CPPC	30	8.26119e-05
1562	CPPC	K	G	S	R	S	A	P	W	E		C	D	S	F	T	N	C	W	E	L	L	T	CPPC	30	8.26119e-05
1563	CPPC	K	G	M	C	A	W	R	L	E		C	D	S	F	T	N	C	W	E	L	L	T	CPPC	30	8.26119e-05
1564	CPPC	K	E	R	L	W						C	D	S	F	T	N	C	W	E	L	L	T	CPPC	30	8.26119e-05
1565	CPPC	K	E	L	S	G	S	L	R	V		C	D	S	F	T	N	C	W	E	L	L	T	CPPC	30	8.26119e-05
1566	CPPC	N	R	M	H	H	E	R	S	F		C	D	S	F	T	N	C	W	E	L	L	T	CPPC	30	8.26119e-05
1567	CPPC	N	W	I	P	A	E	L	L	E		C	D	S	F	T	N	C	W	E	L	L	T	CPPC	30	8.26119e-05
1568	CPPC	N	L	Q	N	E	T	P	W	E		C	D	S	F	T	N	C	W	E	L	L	T	CPPC	30	8.26119e-05
1569	CPPC	T	R	Y	G	L	G	M	E	V	T	C	D	S	F	T	N	C	W	E	L	L	T	CPPC	30	8.26119e-05
1570	CPPC	T	E	P	R	G	R					C	D	S	F	T	N	C	W	E	L	L	T	CPPC	30	8.26119e-05
1571	CPPC	T	L	T	A	L	F	R	G	E		C	D	S	F	T	N	C	W	E	L	L	T	CPPC	30	8.26119e-05
1572	CPPC	R	T	R	V	E	Y					C	D	S	F	T	N	C	W	E	L	L	T	CPPC	30	8.26119e-05
1573	CPPC	R	A	P	R	L	F	W	T	P	D	C	D	S	F	T	N	C	W	E	L	L	T	CPPC	30	8.26119e-05
1574	CPPC	R	A	R	I	H	L	E				C	D	S	F	T	N	C	W	E	L	L	T	CPPC	30	8.26119e-05
1575	CPPC	R	G	M	L	S	G	S	S	E		C	D	S	F	T	N	C	W	E	L	L	T	CPPC	30	8.26119e-05
1576	CPPC	R	E	W	T	F						C	D	S	F	T	N	C	W	E	L	L	T	CPPC	30	8.26119e-05
1577	CPPC	R	E	L	A	W	W					C	D	S	F	T	N	C	W	E	L	L	T	CPPC	30	8.26119e-05
1578	CPPC	S	Q	E	A	R	K					C	D	S	F	T	N	C	W	E	L	L	T	CPPC	30	8.26119e-05
1579	CPPC	S	L	I	G	H	W	E	T	M	E	C	D	S	F	T	N	C	W	E	L	L	T	CPPC	30	8.26119e-05
1580	CPPC	I	N	G	T	S	R	L	M	E		C	D	S	F	T	N	C	W	E	L	L	T	CPPC	30	8.26119e-05
1581	CPPC	I	M	T	S	E	E	L	V	W		C	D	S	F	T	N	C	W	E	L	L	T	CPPC	30	8.26119e-05
1582	CPPC	I	E	Y	K	L	E					C	D	S	F	T	N	C	W	E	L	L	T	CPPC	30	8.26119e-05
1583	CPPC	I	W	F	E	R						C	D	S	F	T	N	C	W	E	L	L	T	CPPC	30	8.26119e-05
1584	CPPC	Q	R	L	W	D	V	E	F	Y	G	C	D	S	F	T	N	C	W	E	L	L	T	CPPC	30	8.26119e-05
1585	CPPC	Q	R	R	F	V	S					C	D	S	F	T	N	C	W	E	L	L	T	CPPC	30	8.26119e-05
1586	CPPC	Q	A	L	E	S	L	K				C	D	S	F	T	N	C	W	E	L	L	T	CPPC	30	8.26119e-05
1587	CPPC	Q	A	D	G	P	T	W	W	E		C	D	S	F	T	N	C	W	E	L	L	T	CPPC	30	8.26119e-05
1588	CPPC	H	R	T	N	K	W	L	M	E		C	D	S	F	T	N	C	W	E	L	L	T	CPPC	30	8.26119e-05
1589	CPPC	H	P	S	G	V	R	S	M	E	F	C	D	S	F	T	N	C	W	E	L	L	T	CPPC	30	8.26119e-05
1590	CPPC	H	V	E	T	E	S					C	D	S	F	T	N	C	W	E	L	L	T	CPPC	30	8.26119e-05
1591	CPPC	H	E	V	E	L	F					C	D	S	F	T	N	C	W	E	L	L	T	CPPC	30	8.26119e-05
1592	CPPC	H	E	W	A	N						C	D	S	F	T	N	C	W	E	L	L	T	CPPC	30	8.26119e-05
1593	CPPC	P	V	M	W	E	F	L	D	G	V	C	D	S	F	T	N	C	W	E	L	L	T	CPPC	30	8.26119e-05
1594	CPPC	P	E	R	L	Y						C	D	S	F	T	N	C	W	E	L	L	T	CPPC	30	8.26119e-05
1595	CPPC	P	Y	R	A	E						C	D	S	F	T	N	C	W	E	L	L	T	CPPC	30	8.26119e-05
1596	CPPC	P	Y	A	E	L	S	Y				C	D	S	F	T	N	C	W	E	L	L	T	CPPC	30	8.26119e-05
1597	CPPC	P	S	E	A	L	E					C	D	S	F	T	N	C	W	E	L	L	T	CPPC	30	8.26119e-05
1598	CPPC	P	S	R	G	F	S	R	L	R	M	C	D	S	F	T	N	C	W	E	L	L	T	CPPC	30	8.26119e-05
1599	CPPC	P	Q	M	E	S	E	W	M	R		C	D	S	F	T	N	C	W	E	L	L	T	CPPC	30	8.26119e-05
1600	CPPC	P	G	G	T	F	L	E	W	R		C	D	S	F	T	N	C	W	E	L	L	T	CPPC	30	8.26119e-05
1601	CPPC	P	G	G	V	V	P	E				C	D	S	F	T	N	C	W	E	L	L	T	CPPC	30	8.26119e-05
1602	CPPC	P	E	V	V	M	L	T	E	L	Y	C	D	S	F	T	N	C	W	E	L	L	T	CPPC	30	8.26119e-05
1603	CPPC	R	P	L	E	F	G	V	W	P	E	C	D	S	F	T	N	C	W	E	L	L	T	CPPC	30	8.26119e-05
1604	CPPC	R	E	Q	V	W	E					C	D	S	F	T	N	C	W	E	L	L	T	CPPC	30	8.26119e-05
1605	CPPC	R	E	S	F	L	L	G	H	V	S	C	D	S	F	T	N	C	W	E	L	L	T	CPPC	30	8.26119e-05
1606	CPPC	R	L	T	G	E	F	R	V	Q	N	C	D	S	F	T	N	C	W	E	L	L	T	CPPC	30	8.26119e-05
1607	CPPC	R	E	H	Q	W						C	D	S	F	T	N	C	W	E	L	L	T	CPPC	30	8.26119e-05
1608	CPPC	L	R	G	P	P	D	H	V	V	W	C	D	S	F	T	N	C	W	E	L	L	T	CPPC	30	8.26119e-05
1609	CPPC	L	G	P	Y	S	Q	L	H	L	E	C	D	S	F	T	N	C	W	E	L	L	T	CPPC	30	8.26119e-05
1610	CPPC	L	V	G	R	D	P	W	G	P	E	C	D	S	F	T	N	C	W	E	L	L	T	CPPC	30	8.26119e-05
1611	CPPC	L	E	W	P	A	W					C	D	S	F	T	N	C	W	E	L	L	T	CPPC	30	8.26119e-05
1612	CPPC	E	E	R	S	P						C	D	S	F	T	N	C	W	E	L	L	T	CPPC	30	8.26119e-05
1613	CPPC	E	L	F	E	W						C	D	S	F	T	N	C	W	E	L	L	T	CPPC	30	8.26119e-05
1614	CPPC	D	T	V	P	Q	L	E	R	K		C	D	S	F	T	N	C	W	E	L	L	T	CPPC	30	8.26119e-05
1615	CPPC	D	Q	E	R	R						C	D	S	F	T	N	C	W	E	L	L	T	CPPC	30	8.26119e-05
1616	CPPC	D	R	R	T	D	E					C	D	S	F	T	N	C	W	E	L	L	T	CPPC	30	8.26119e-05
1617	CPPC	D	R	L	A	F	V	T	R	E		C	D	S	F	T	N	C	W	E	L	L	T	CPPC	30	8.26119e-05
1618	CPPC	D	G	E	W	G						C	D	S	F	T	N	C	W	E	L	L	T	CPPC	30	8.26119e-05
1619	CPPC	D	S	L	I	R	W	L	W	E		C	D	S	F	T	N	C	W	E	L	L	T	CPPC	30	8.26119e-05
1620	CPPC	A	T	E	A	V	E	L	L	A		C	D	S	F	T	N	C	W	E	L	L	T	CPPC	30	8.26119e-05
1621	CPPC	A	I	G	G	N	R	L	L	E		C	D	S	F	T	N	C	W	E	L	L	T	CPPC	30	8.26119e-05
1622	CPPC	A	L	W	E	W						C	D	S	F	T	N	C	W	E	L	L	T	CPPC	30	8.26119e-05
1623	CPPC	A	Q	W	D	E						C	D	S	F	T	N	C	W	E	L	L	T	CPPC	30	8.26119e-05
1624	CPPC	A	P	E	W	W						C	D	S	F	T	N	C	W	E	L	L	T	CPPC	30	8.26119e-05
1625	CPPC	G	T	W	V	S	S	L	L	E		C	D	S	F	T	N	C	W	E	L	L	T	CPPC	30	8.26119e-05
1626	CPPC	G	R	E	A	E	L	W	Q	R		C	D	S	F	T	N	C	W	E	L	L	T	CPPC	30	8.26119e-05
1627	CPPC	G	S	R	N	N	E					C	D	S	F	T	N	C	W	E	L	L	T	CPPC	30	8.26119e-05
1628	CPPC	G	E	N	V	D	E					C	D	S	F	T	N	C	W	E	L	L	T	CPPC	30	8.26119e-05
1629	CPPC	G	A	V	Q	F	H	R	E	W	F	C	D	S	F	T	N	C	W	E	L	L	T	CPPC	30	8.26119e-05
1630	CPPC	G	V	E	W	F	A					C	D	S	F	T	N	C	W	E	L	L	T	CPPC	30	8.26119e-05
1631	CPPC	G	E	I	L	E	R	Y	E	E	G	C	D	S	F	T	N	C	W	E	L	L	T	CPPC	30	8.26119e-05
1632	CPPC	G	S	Y	S	E						C	D	S	F	T	N	C	W	E	L	L	T	CPPC	30	8.26119e-05
1633	CPPC	G	S	A	R	L	L	E				C	D	S	F	T	N	C	W	E	L	L	T	CPPC	30	8.26119e-05
1634	CPPC	G	S	W	A	E						C	D	S	F	T	N	C	W	E	L	L	T	CPPC	30	8.26119e-05
1635	CPPC	G	V	R	R	S	L	L				C	D	S	F	T	N	C	W	E	L	L	T	CPPC	30	8.26119e-05
1636	CPPC	G	V	W	G	A	R	Q	D	E		C	D	S	F	T	N	C	W	E	L	L	T	CPPC	30	8.26119e-05
1637	CPPC	G	E	E	S	P						C	D	S	F	T	N	C	W	E	L	L	T	CPPC	30	8.26119e-05
1638	CPPC	V	R	G	A	R	W	S				C	D	S	F	T	N	C	W	E	L	L	T	CPPC	30	8.26119e-05
1639	CPPC	V	A	E	R	Y	G	H	V	F		C	D	S	F	T	N	C	W	E	L	L	T	CPPC	30	8.26119e-05
1640	CPPC	V	E	F	K	L	G	V	G	G	V	C	D	S	F	T	N	C	W	E	L	L	T	CPPC	30	8.26119e-05
1641	CPPC	V	H	N	R	E	K	P	F	W	T	C	D	S	F	T	N	C	W	E	L	L	T	CPPC	30	8.26119e-05
1642	CPPC	V	W	R	E	S	A	S	W	T	Y	C	D	S	F	T	N	C	W	E	L	L	T	CPPC	30	8.26119e-05
1643	CPPC	E	T	R	N	L	A	E	H	R	L	C	D	S	F	T	N	C	W	E	L	L	T	CPPC	30	8.26119e-05
1644	CPPC	E	S	P	L	R	G	K	E	R		C	D	S	F	T	N	C	W	E	L	L	T	CPPC	30	8.26119e-05
1645	CPPC	E	H	L	T	E	L	F	L	H		C	D	S	F	T	N	C	W	E	L	L	T	CPPC	30	8.26119e-05
1646	CPPC	E	R	L	V	E	R	L	A	R	E	C	D	S	F	T	N	C	W	E	L	L	T	CPPC	30	8.26119e-05
1647	CPPC	E	A	L	R	V	R	L	E	A		C	D	S	F	T	N	C	W	E	L	L	T	CPPC	30	8.26119e-05
1648	CPPC	E	G	A	G	D	L	E				C	D	S	F	T	N	C	W	E	L	L	T	CPPC	30	8.26119e-05
1649	CPPC	E	Y	R	A	P	S	G	W	L	R	C	D	S	F	T	N	C	W	E	L	L	T	CPPC	30	8.26119e-05
1650	CPPC	E	S	L	F	S	W	Q	W	H	W	C	D	S	F	T	N	C	W	E	L	L	T	CPPC	30	8.26119e-05
1651	CPPC	E	S	A	H	P	W	S	M	Q	L	C	D	S	F	T	N	C	W	E	L	L	T	CPPC	30	8.26119e-05
1652	CPPC	E	S	D	P	F	A	S	W	E		C	D	S	F	T	N	C	W	E	L	L	T	CPPC	30	8.26119e-05
1653	CPPC	E	L	S	G	Q	G	P	R	G		C	D	S	F	T	N	C	W	E	L	L	T	CPPC	30	8.26119e-05
1654	CPPC	E	L	W	A	G						C	D	S	F	T	N	C	W	E	L	L	T	CPPC	30	8.26119e-05
1655	CPPC	Y	T	L	S	W	E					C	D	S	F	T	N	C	W	E	L	L	T	CPPC	30	8.26119e-05
1656	CPPC	Y	L	L	E	Y						C	D	S	F	T	N	C	W	E	L	L	T	CPPC	30	8.26119e-05
1657	CPPC	Y	E	I	E	V						C	D	S	F	T	N	C	W	E	L	L	T	CPPC	30	8.26119e-05
1658	CPPC	Y	S	G	V	S	W	E				C	D	S	F	T	N	C	W	E	L	L	T	CPPC	30	8.26119e-05
1659	CPPC	Y	W	W	A	E						C	D	S	F	T	N	C	W	E	L	L	T	CPPC	30	8.26119e-05
1660	CPPC	S	D	E	R	L	G	L	H	M	L	C	D	S	F	T	N	C	W	E	L	L	T	CPPC	30	8.26119e-05
1661	CPPC	S	G	R	K	M	S	L	A	E		C	D	S	F	T	N	C	W	E	L	L	T	CPPC	30	8.26119e-05
1662	CPPC	S	V	I	A	E	W					C	D	S	F	T	N	C	W	E	L	L	T	CPPC	30	8.26119e-05
1663	CPPC	S	E	Y	G	R						C	D	S	F	T	N	C	W	E	L	L	T	CPPC	30	8.26119e-05
1664	CPPC	S	E	W	T	L	L	G	F	N	S	C	D	S	F	T	N	C	W	E	L	L	T	CPPC	30	8.26119e-05
1665	CPPC	S	E	W	A	T						C	D	S	F	T	N	C	W	E	L	L	T	CPPC	30	8.26119e-05
1666	CPPC	S	L	S	V	R	P	H	L	E		C	D	S	F	T	N	C	W	E	L	L	T	CPPC	30	8.26119e-05
1667	CPPC	S	H	R	E	L	I	F	A	K	I	C	D	S	F	T	N	C	W	E	L	L	T	CPPC	30	8.26119e-05
1668	CPPC	S	P	E	R	V	F	R	L	L	N	C	D	S	F	T	N	C	W	E	L	L	T	CPPC	30	8.26119e-05
1669	CPPC	W	T	R	W	F	G	E				C	D	S	F	T	N	C	W	E	L	L	T	CPPC	30	8.26119e-05
1670	CPPC	W	R	H	T	R	S					C	D	S	F	T	N	C	W	E	L	L	T	CPPC	30	8.26119e-05
1671	CPPC	W	I	V	S	L	N	R	E	P	G	C	D	S	F	T	N	C	W	E	L	L	T	CPPC	30	8.26119e-05
1672	CPPC	W	V	E	H	W	R	L				C	D	S	F	T	N	C	W	E	L	L	T	CPPC	30	8.26119e-05
1673	CPPC	W	V	H	A	W	E	W	L	V		C	D	S	F	T	N	C	W	E	L	L	T	CPPC	30	8.26119e-05
1674	CPPC	W	E	Y	G	F						C	D	S	F	T	N	C	W	E	L	L	T	CPPC	30	8.26119e-05
1675	CPPC	W	Y	R	V	M	E					C	D	S	F	T	N	C	W	E	L	L	T	CPPC	30	8.26119e-05
1676	CPPC	W	W	L	L	V	S	N	L	R	E	C	D	S	F	T	N	C	W	E	L	L	T	CPPC	30	8.26119e-05
1677	CPPC	W	W	G	V	E						C	D	S	F	T	N	C	W	E	L	L	T	CPPC	30	8.26119e-05
1678	CPPC	L	W	V	R	M	R	E	G	A	A	C	D	S	F	T	N	C	W	E	L	L	T	CPPC	30	8.26119e-05
1679	CPPC	F	E	Q	L	L	Y					C	D	S	F	T	N	C	W	E	L	L	T	CPPC	30	8.26119e-05
1680	CPPC	F	E	W	A	Q						C	D	S	F	T	N	C	W	E	L	L	T	CPPC	30	8.26119e-05
1681	CPPC	K	H	K	L	E	R	Y	V	I		C	D	S	F	T	N	C	W	E	L	L	T	CPPC	29	7.98581e-05
1682	CPPC	K	E	R	S	S	S	S	E	R		C	D	S	F	T	N	C	W	E	L	L	T	CPPC	29	7.98581e-05
1683	CPPC	K	E	F	G	P	G	E	W	V		C	D	S	F	T	N	C	W	E	L	L	T	CPPC	29	7.98581e-05
1684	CPPC	N	E	I	F	L	A	I	Y	E		C	D	S	F	T	N	C	W	E	L	L	T	CPPC	29	7.98581e-05
1685	CPPC	N	G	W	E	L						C	D	S	F	T	N	C	W	E	L	L	T	CPPC	29	7.98581e-05
1686	CPPC	N	E	Q	K	T	T	S	N	T		C	D	S	F	T	N	C	W	E	L	L	T	CPPC	29	7.98581e-05
1687	CPPC	N	E	R	H	R						C	D	S	F	T	N	C	W	E	L	L	T	CPPC	29	7.98581e-05
1688	CPPC	T	T	E	V	R	S	W	W	E		C	D	S	F	T	N	C	W	E	L	L	T	CPPC	29	7.98581e-05
1689	CPPC	T	G	T	T	P	S	S	E	H		C	D	S	F	T	N	C	W	E	L	L	T	CPPC	29	7.98581e-05
1690	CPPC	T	G	V	W	H	L	H	Q	E	W	C	D	S	F	T	N	C	W	E	L	L	T	CPPC	29	7.98581e-05
1691	CPPC	T	E	P	L	R	S	L	L	E		C	D	S	F	T	N	C	W	E	L	L	T	CPPC	29	7.98581e-05
1692	CPPC	T	E	W	L	E						C	D	S	F	T	N	C	W	E	L	L	T	CPPC	29	7.98581e-05
1693	CPPC	T	A	L	P	R	S	W	W	E		C	D	S	F	T	N	C	W	E	L	L	T	CPPC	29	7.98581e-05
1694	CPPC	T	S	W	E	E						C	D	S	F	T	N	C	W	E	L	L	T	CPPC	29	7.98581e-05
1695	CPPC	R	E	G	P	E	F	W	S	V	A	C	D	S	F	T	N	C	W	E	L	L	T	CPPC	29	7.98581e-05
1696	CPPC	R	G	G	E	F	E	Y	L			C	D	S	F	T	N	C	W	E	L	L	T	CPPC	29	7.98581e-05
1697	CPPC	R	G	V	D	W	E					C	D	S	F	T	N	C	W	E	L	L	T	CPPC	29	7.98581e-05
1698	CPPC	R	G	L	A	V	E	S	P	G		C	D	S	F	T	N	C	W	E	L	L	T	CPPC	29	7.98581e-05
1699	CPPC	S	L	I	M	V	E					C	D	S	F	T	N	C	W	E	L	L	T	CPPC	29	7.98581e-05
1700	CPPC	M	R	M	D	T	W	S	W	A	E	C	D	S	F	T	N	C	W	E	L	L	T	CPPC	29	7.98581e-05
1701	CPPC	M	S	W	V	M	L	M	G	F	E	C	D	S	F	T	N	C	W	E	L	L	T	CPPC	29	7.98581e-05
1702	CPPC	I	R	V	G	E						C	D	S	F	T	N	C	W	E	L	L	T	CPPC	29	7.98581e-05
1703	CPPC	I	R	E	W	M	F	V				C	D	S	F	T	N	C	W	E	L	L	T	CPPC	29	7.98581e-05
1704	CPPC	I	S	K	E	E	D	R	V	L	L	C	D	S	F	T	N	C	W	E	L	L	T	CPPC	29	7.98581e-05
1705	CPPC	Q	R	H	H	Y	W	E	P	W		C	D	S	F	T	N	C	W	E	L	L	T	CPPC	29	7.98581e-05
1706	CPPC	Q	L	W	Q	E						C	D	S	F	T	N	C	W	E	L	L	T	CPPC	29	7.98581e-05
1707	CPPC	Q	G	L	F	S	M	W	E	E		C	D	S	F	T	N	C	W	E	L	L	T	CPPC	29	7.98581e-05
1708	CPPC	H	S	I	E	R	Y	R	S	Y		C	D	S	F	T	N	C	W	E	L	L	T	CPPC	29	7.98581e-05
1709	CPPC	H	L	E	G	L	E					C	D	S	F	T	N	C	W	E	L	L	T	CPPC	29	7.98581e-05
1710	CPPC	H	V	K	S	Q	Q	P	R	E		C	D	S	F	T	N	C	W	E	L	L	T	CPPC	29	7.98581e-05
1711	CPPC	H	E	R	A	G						C	D	S	F	T	N	C	W	E	L	L	T	CPPC	29	7.98581e-05
1712	CPPC	H	L	S	P	E						C	D	S	F	T	N	C	W	E	L	L	T	CPPC	29	7.98581e-05
1713	CPPC	P	R	M	S	E						C	D	S	F	T	N	C	W	E	L	L	T	CPPC	29	7.98581e-05
1714	CPPC	P	G	S	L	G	T	E	F	E		C	D	S	F	T	N	C	W	E	L	L	T	CPPC	29	7.98581e-05
1715	CPPC	P	V	T	D	S	Y	L	F	F	E	C	D	S	F	T	N	C	W	E	L	L	T	CPPC	29	7.98581e-05
1716	CPPC	P	E	W	V	L	R	L	E	Y	W	C	D	S	F	T	N	C	W	E	L	L	T	CPPC	29	7.98581e-05
1717	CPPC	P	E	F	L	W	L					C	D	S	F	T	N	C	W	E	L	L	T	CPPC	29	7.98581e-05
1718	CPPC	P	W	S	E	S						C	D	S	F	T	N	C	W	E	L	L	T	CPPC	29	7.98581e-05
1719	CPPC	P	I	I	L	S	L	E	P	D		C	D	S	F	T	N	C	W	E	L	L	T	CPPC	29	7.98581e-05
1720	CPPC	P	P	M	R	S	A	S	E	D	A	C	D	S	F	T	N	C	W	E	L	L	T	CPPC	29	7.98581e-05
1721	CPPC	P	R	S	P	D	E					C	D	S	F	T	N	C	W	E	L	L	T	CPPC	29	7.98581e-05
1722	CPPC	P	E	Y	V	F						C	D	S	F	T	N	C	W	E	L	L	T	CPPC	29	7.98581e-05
1723	CPPC	P	W	F	W	E						C	D	S	F	T	N	C	W	E	L	L	T	CPPC	29	7.98581e-05
1724	CPPC	R	L	W	S	R						C	D	S	F	T	N	C	W	E	L	L	T	CPPC	29	7.98581e-05
1725	CPPC	R	V	R	A	E	S					C	D	S	F	T	N	C	W	E	L	L	T	CPPC	29	7.98581e-05
1726	CPPC	R	S	V	E	F						C	D	S	F	T	N	C	W	E	L	L	T	CPPC	29	7.98581e-05
1727	CPPC	R	W	R	T	W	S	H				C	D	S	F	T	N	C	W	E	L	L	T	CPPC	29	7.98581e-05
1728	CPPC	R	V	T	Q	A	E	L	Y	G		C	D	S	F	T	N	C	W	E	L	L	T	CPPC	29	7.98581e-05
1729	CPPC	R	E	P	G	V	L	S				C	D	S	F	T	N	C	W	E	L	L	T	CPPC	29	7.98581e-05
1730	CPPC	L	Q	N	L	L	D	N	Y	E	Q	C	D	S	F	T	N	C	W	E	L	L	T	CPPC	29	7.98581e-05
1731	CPPC	L	D	S	R	E	T	E				C	D	S	F	T	N	C	W	E	L	L	T	CPPC	29	7.98581e-05
1732	CPPC	L	A	T	G	A	A	E	W	F	T	C	D	S	F	T	N	C	W	E	L	L	T	CPPC	29	7.98581e-05
1733	CPPC	L	V	E	W	W						C	D	S	F	T	N	C	W	E	L	L	T	CPPC	29	7.98581e-05
1734	CPPC	L	I	H	L	D	L	L	S	E		C	D	S	F	T	N	C	W	E	L	L	T	CPPC	29	7.98581e-05
1735	CPPC	E	R	S	S	I	K	H	W	L	E	C	D	S	F	T	N	C	W	E	L	L	T	CPPC	29	7.98581e-05
1736	CPPC	E	E	V	G	V	E	T	M	L		C	D	S	F	T	N	C	W	E	L	L	T	CPPC	29	7.98581e-05
1737	CPPC	E	S	M	R	Q	E	K	I	E	S	C	D	S	F	T	N	C	W	E	L	L	T	CPPC	29	7.98581e-05
1738	CPPC	E	S	V	V	H	L	E				C	D	S	F	T	N	C	W	E	L	L	T	CPPC	29	7.98581e-05
1739	CPPC	E	C	D	S	E	S	T	W	L	Y	C	D	S	F	T	N	C	W	E	L	L	T	CPPC	29	7.98581e-05
1740	CPPC	D	S	Y	Q	D	E	L	G	W	L	C	D	S	F	T	N	C	W	E	L	L	T	CPPC	29	7.98581e-05
1741	CPPC	D	L	M	S	N	A	F	S	E		C	D	S	F	T	N	C	W	E	L	L	T	CPPC	29	7.98581e-05
1742	CPPC	D	L	L	F	M	E	L	D	S		C	D	S	F	T	N	C	W	E	L	L	T	CPPC	29	7.98581e-05
1743	CPPC	D	V	A	W	V	R	E				C	D	S	F	T	N	C	W	E	L	L	T	CPPC	29	7.98581e-05
1744	CPPC	D	E	Q	A	R	K					C	D	S	F	T	N	C	W	E	L	L	T	CPPC	29	7.98581e-05
1745	CPPC	D	E	P	Q	E	L	Q				C	D	S	F	T	N	C	W	E	L	L	T	CPPC	29	7.98581e-05
1746	CPPC	D	E	R	D	K	A	L				C	D	S	F	T	N	C	W	E	L	L	T	CPPC	29	7.98581e-05
1747	CPPC	D	E	F	R	V	F					C	D	S	F	T	N	C	W	E	L	L	T	CPPC	29	7.98581e-05
1748	CPPC	A	N	R	G	P	S	S	W	E		C	D	S	F	T	N	C	W	E	L	L	T	CPPC	29	7.98581e-05
1749	CPPC	A	A	R	E	F	L					C	D	S	F	T	N	C	W	E	L	L	T	CPPC	29	7.98581e-05
1750	CPPC	A	A	E	A	V	P	W	G	E		C	D	S	F	T	N	C	W	E	L	L	T	CPPC	29	7.98581e-05
1751	CPPC	A	E	Q	L	E	T	S	L	Q		C	D	S	F	T	N	C	W	E	L	L	T	CPPC	29	7.98581e-05
1752	CPPC	A	E	L	G	L	L	S	W	G		C	D	S	F	T	N	C	W	E	L	L	T	CPPC	29	7.98581e-05
1753	CPPC	A	S	L	S	D	Q	H	W	E		C	D	S	F	T	N	C	W	E	L	L	T	CPPC	29	7.98581e-05
1754	CPPC	A	T	W	D	E						C	D	S	F	T	N	C	W	E	L	L	T	CPPC	29	7.98581e-05
1755	CPPC	A	R	G	K	A	L	E	G	D		C	D	S	F	T	N	C	W	E	L	L	T	CPPC	29	7.98581e-05
1756	CPPC	A	V	L	R	E	F	E				C	D	S	F	T	N	C	W	E	L	L	T	CPPC	29	7.98581e-05
1757	CPPC	A	S	I	G	A	G	V	E	L	D	C	D	S	F	T	N	C	W	E	L	L	T	CPPC	29	7.98581e-05
1758	CPPC	A	W	E	L	T	V	E	G	F	A	C	D	S	F	T	N	C	W	E	L	L	T	CPPC	29	7.98581e-05
1759	CPPC	G	K	S	R	E	Q	H	E	G	E	C	D	S	F	T	N	C	W	E	L	L	T	CPPC	29	7.98581e-05
1760	CPPC	G	R	V	A	V	E	F	S	W	W	C	D	S	F	T	N	C	W	E	L	L	T	CPPC	29	7.98581e-05
1761	CPPC	G	H	L	S	K	W	E				C	D	S	F	T	N	C	W	E	L	L	T	CPPC	29	7.98581e-05
1762	CPPC	G	A	V	V	E						C	D	S	F	T	N	C	W	E	L	L	T	CPPC	29	7.98581e-05
1763	CPPC	G	V	R	V	L	E					C	D	S	F	T	N	C	W	E	L	L	T	CPPC	29	7.98581e-05
1764	CPPC	G	S	P	F	E						C	D	S	F	T	N	C	W	E	L	L	T	CPPC	29	7.98581e-05
1765	CPPC	G	W	V	R	E	L	A	V	W	R	C	D	S	F	T	N	C	W	E	L	L	T	CPPC	29	7.98581e-05
1766	CPPC	G	M	M	G	L	G	L	E	S		C	D	S	F	T	N	C	W	E	L	L	T	CPPC	29	7.98581e-05
1767	CPPC	G	A	W	E	W						C	D	S	F	T	N	C	W	E	L	L	T	CPPC	29	7.98581e-05
1768	CPPC	G	G	E	C	L	L	S	W	S	L	C	D	S	F	T	N	C	W	E	L	L	T	CPPC	29	7.98581e-05
1769	CPPC	G	V	L	L	R	S	L	E	Y		C	D	S	F	T	N	C	W	E	L	L	T	CPPC	29	7.98581e-05
1770	CPPC	G	E	R	A	P	R	S	L			C	D	S	F	T	N	C	W	E	L	L	T	CPPC	29	7.98581e-05
1771	CPPC	G	S	S	R	P	E	Q				C	D	S	F	T	N	C	W	E	L	L	T	CPPC	29	7.98581e-05
1772	CPPC	G	S	V	V	E	G	L	E	H		C	D	S	F	T	N	C	W	E	L	L	T	CPPC	29	7.98581e-05
1773	CPPC	V	N	W	W	E						C	D	S	F	T	N	C	W	E	L	L	T	CPPC	29	7.98581e-05
1774	CPPC	V	S	V	G	S	L	K	L	S	E	C	D	S	F	T	N	C	W	E	L	L	T	CPPC	29	7.98581e-05
1775	CPPC	V	L	R	V	K	E					C	D	S	F	T	N	C	W	E	L	L	T	CPPC	29	7.98581e-05
1776	CPPC	V	V	W	P	E	R	L	A	E	L	C	D	S	F	T	N	C	W	E	L	L	T	CPPC	29	7.98581e-05
1777	CPPC	V	T	L	Y	V	E					C	D	S	F	T	N	C	W	E	L	L	T	CPPC	29	7.98581e-05
1778	CPPC	V	R	D	H	F	S	W	N	G	E	C	D	S	F	T	N	C	W	E	L	L	T	CPPC	29	7.98581e-05
1779	CPPC	E	S	E	C	V	E	W	T	G		C	D	S	F	T	N	C	W	E	L	L	T	CPPC	29	7.98581e-05
1780	CPPC	E	R	E	L	E	V	I	A	R		C	D	S	F	T	N	C	W	E	L	L	T	CPPC	29	7.98581e-05
1781	CPPC	E	A	P	S	V	G	R				C	D	S	F	T	N	C	W	E	L	L	T	CPPC	29	7.98581e-05
1782	CPPC	E	A	S	L	T	R	R	D	W	E	C	D	S	F	T	N	C	W	E	L	L	T	CPPC	29	7.98581e-05
1783	CPPC	E	G	K	L	T	L	Q	E	F	P	C	D	S	F	T	N	C	W	E	L	L	T	CPPC	29	7.98581e-05
1784	CPPC	E	G	R	V	R	I	L				C	D	S	F	T	N	C	W	E	L	L	T	CPPC	29	7.98581e-05
1785	CPPC	E	W	A	Y	L	S	A				C	D	S	F	T	N	C	W	E	L	L	T	CPPC	29	7.98581e-05
1786	CPPC	E	W	F	R	T						C	D	S	F	T	N	C	W	E	L	L	T	CPPC	29	7.98581e-05
1787	CPPC	E	F	H	L	Y						C	D	S	F	T	N	C	W	E	L	L	T	CPPC	29	7.98581e-05
1788	CPPC	Y	E	S	G	V	P	Y				C	D	S	F	T	N	C	W	E	L	L	T	CPPC	29	7.98581e-05
1789	CPPC	Y	E	W	D	E	L	L	S	W		C	D	S	F	T	N	C	W	E	L	L	T	CPPC	29	7.98581e-05
1790	CPPC	S	Q	L	A	W	L	L	S	E		C	D	S	F	T	N	C	W	E	L	L	T	CPPC	29	7.98581e-05
1791	CPPC	S	G	W	F	E	Y					C	D	S	F	T	N	C	W	E	L	L	T	CPPC	29	7.98581e-05
1792	CPPC	S	E	W	L	P	V	W	F	M	D	C	D	S	F	T	N	C	W	E	L	L	T	CPPC	29	7.98581e-05
1793	CPPC	S	E	W	S	G						C	D	S	F	T	N	C	W	E	L	L	T	CPPC	29	7.98581e-05
1794	CPPC	S	E	F	V	L	C	L				C	D	S	F	T	N	C	W	E	L	L	T	CPPC	29	7.98581e-05
1795	CPPC	S	F	D	L	T	V	L	M	N	E	C	D	S	F	T	N	C	W	E	L	L	T	CPPC	29	7.98581e-05
1796	CPPC	S	T	L	L	Q	T	R	L	E		C	D	S	F	T	N	C	W	E	L	L	T	CPPC	29	7.98581e-05
1797	CPPC	S	T	E	N	N	G	E	W	Y		C	D	S	F	T	N	C	W	E	L	L	T	CPPC	29	7.98581e-05
1798	CPPC	S	G	V	A	L	W	S	W	R	E	C	D	S	F	T	N	C	W	E	L	L	T	CPPC	29	7.98581e-05
1799	CPPC	S	E	A	S	Y	S	L	E	W		C	D	S	F	T	N	C	W	E	L	L	T	CPPC	29	7.98581e-05
1800	CPPC	S	S	E	Q	R	L	V				C	D	S	F	T	N	C	W	E	L	L	T	CPPC	29	7.98581e-05
1801	CPPC	S	W	V	A	W	E					C	D	S	F	T	N	C	W	E	L	L	T	CPPC	29	7.98581e-05
1802	CPPC	W	T	W	T	E						C	D	S	F	T	N	C	W	E	L	L	T	CPPC	29	7.98581e-05
1803	CPPC	W	H	T	R	A	A	L	E	R		C	D	S	F	T	N	C	W	E	L	L	T	CPPC	29	7.98581e-05
1804	CPPC	W	V	G	G	E	W	S	P	G	R	C	D	S	F	T	N	C	W	E	L	L	T	CPPC	29	7.98581e-05
1805	CPPC	W	E	W	S	M	L	L	L	Q		C	D	S	F	T	N	C	W	E	L	L	T	CPPC	29	7.98581e-05
1806	CPPC	C	R	L	G	S	M	R	A	W	W	C	D	S	F	T	N	C	W	E	L	L	T	CPPC	29	7.98581e-05
1807	CPPC	C	E	Q	S	E						C	D	S	F	T	N	C	W	E	L	L	T	CPPC	29	7.98581e-05
1808	CPPC	L	E	R	T	T	L	K	N	A	I	C	D	S	F	T	N	C	W	E	L	L	T	CPPC	29	7.98581e-05
1809	CPPC	L	E	L	R	P	R	L	W	A		C	D	S	F	T	N	C	W	E	L	L	T	CPPC	29	7.98581e-05
1810	CPPC	L	Y	R	V	F	A	T	E	E	S	C	D	S	F	T	N	C	W	E	L	L	T	CPPC	29	7.98581e-05
1811	CPPC	F	R	S	E	A	Q	R	N	L	A	C	D	S	F	T	N	C	W	E	L	L	T	CPPC	29	7.98581e-05
1812	CPPC	F	G	H	P	Q	A	L	E	R	E	C	D	S	F	T	N	C	W	E	L	L	T	CPPC	29	7.98581e-05
1813	CPPC	K	P	L	F	E						C	D	S	F	T	N	C	W	E	L	L	T	CPPC	28	7.71044e-05
1814	CPPC	K	R	Q	M	L	E	W	T	E		C	D	S	F	T	N	C	W	E	L	L	T	CPPC	28	7.71044e-05
1815	CPPC	N	T	Q	H	E	W	A				C	D	S	F	T	N	C	W	E	L	L	T	CPPC	28	7.71044e-05
1816	CPPC	T	T	P	S	S	E	C	A	R		C	D	S	F	T	N	C	W	E	L	L	T	CPPC	28	7.71044e-05
1817	CPPC	T	T	E	W	W	N					C	D	S	F	T	N	C	W	E	L	L	T	CPPC	28	7.71044e-05
1818	CPPC	T	M	V	P	P	K	W	D	E		C	D	S	F	T	N	C	W	E	L	L	T	CPPC	28	7.71044e-05
1819	CPPC	T	Q	E	R	W						C	D	S	F	T	N	C	W	E	L	L	T	CPPC	28	7.71044e-05
1820	CPPC	T	R	Q	Q	W	E					C	D	S	F	T	N	C	W	E	L	L	T	CPPC	28	7.71044e-05
1821	CPPC	T	D	K	Y	L	A	K	L	E		C	D	S	F	T	N	C	W	E	L	L	T	CPPC	28	7.71044e-05
1822	CPPC	T	A	M	W	H	E					C	D	S	F	T	N	C	W	E	L	L	T	CPPC	28	7.71044e-05
1823	CPPC	T	K	V	I	V	A	L	E	R		C	D	S	F	T	N	C	W	E	L	L	T	CPPC	28	7.71044e-05
1824	CPPC	T	A	P	P	W	R	E	L	Y		C	D	S	F	T	N	C	W	E	L	L	T	CPPC	28	7.71044e-05
1825	CPPC	T	A	P	A	K	E					C	D	S	F	T	N	C	W	E	L	L	T	CPPC	28	7.71044e-05
1826	CPPC	R	T	M	G	R	W	I	A	N		C	D	S	F	T	N	C	W	E	L	L	T	CPPC	28	7.71044e-05
1827	CPPC	R	T	L	A	S	E					C	D	S	F	T	N	C	W	E	L	L	T	CPPC	28	7.71044e-05
1828	CPPC	S	T	E	R	V	N					C	D	S	F	T	N	C	W	E	L	L	T	CPPC	28	7.71044e-05
1829	CPPC	S	Q	E	L	I	L	L	L	R		C	D	S	F	T	N	C	W	E	L	L	T	CPPC	28	7.71044e-05
1830	CPPC	S	P	L	E	R	H	V				C	D	S	F	T	N	C	W	E	L	L	T	CPPC	28	7.71044e-05
1831	CPPC	S	E	P	T	L						C	D	S	F	T	N	C	W	E	L	L	T	CPPC	28	7.71044e-05
1832	CPPC	S	E	P	G	P	P	Q	S	D	W	C	D	S	F	T	N	C	W	E	L	L	T	CPPC	28	7.71044e-05
1833	CPPC	I	R	W	E	P	S	T	R	W	L	C	D	S	F	T	N	C	W	E	L	L	T	CPPC	28	7.71044e-05
1834	CPPC	I	P	E	E	P	T	W	S	R		C	D	S	F	T	N	C	W	E	L	L	T	CPPC	28	7.71044e-05
1835	CPPC	I	V	A	N	V	H	P	W	E		C	D	S	F	T	N	C	W	E	L	L	T	CPPC	28	7.71044e-05
1836	CPPC	Q	P	E	S	Y	R	L	Y	V	L	C	D	S	F	T	N	C	W	E	L	L	T	CPPC	28	7.71044e-05
1837	CPPC	Q	R	F	G	F	H	W	E	W	E	C	D	S	F	T	N	C	W	E	L	L	T	CPPC	28	7.71044e-05
1838	CPPC	Q	E	R	G	L	A	F	L	A		C	D	S	F	T	N	C	W	E	L	L	T	CPPC	28	7.71044e-05
1839	CPPC	Q	W	E	Y	L	I	K	F	K	R	C	D	S	F	T	N	C	W	E	L	L	T	CPPC	28	7.71044e-05
1840	CPPC	H	K	E	P	K	K					C	D	S	F	T	N	C	W	E	L	L	T	CPPC	28	7.71044e-05
1841	CPPC	H	H	V	E	I	G	A	E	Y	I	C	D	S	F	T	N	C	W	E	L	L	T	CPPC	28	7.71044e-05
1842	CPPC	H	L	L	M	V	S	E	S	R		C	D	S	F	T	N	C	W	E	L	L	T	CPPC	28	7.71044e-05
1843	CPPC	H	E	R	G	R	D					C	D	S	F	T	N	C	W	E	L	L	T	CPPC	28	7.71044e-05
1844	CPPC	H	E	L	E	F	V					C	D	S	F	T	N	C	W	E	L	L	T	CPPC	28	7.71044e-05
1845	CPPC	H	Y	Y	M	E						C	D	S	F	T	N	C	W	E	L	L	T	CPPC	28	7.71044e-05
1846	CPPC	H	F	E	S	G						C	D	S	F	T	N	C	W	E	L	L	T	CPPC	28	7.71044e-05
1847	CPPC	P	E	R	S	S	W	S	A	R		C	D	S	F	T	N	C	W	E	L	L	T	CPPC	28	7.71044e-05
1848	CPPC	P	S	D	F	S	E	R				C	D	S	F	T	N	C	W	E	L	L	T	CPPC	28	7.71044e-05
1849	CPPC	P	L	D	F	F	E					C	D	S	F	T	N	C	W	E	L	L	T	CPPC	28	7.71044e-05
1850	CPPC	P	P	E	R	G	W	F	E	I		C	D	S	F	T	N	C	W	E	L	L	T	CPPC	28	7.71044e-05
1851	CPPC	P	R	E	S	D						C	D	S	F	T	N	C	W	E	L	L	T	CPPC	28	7.71044e-05
1852	CPPC	P	R	E	L	S						C	D	S	F	T	N	C	W	E	L	L	T	CPPC	28	7.71044e-05
1853	CPPC	P	E	W	P	H						C	D	S	F	T	N	C	W	E	L	L	T	CPPC	28	7.71044e-05
1854	CPPC	P	E	W	S	L						C	D	S	F	T	N	C	W	E	L	L	T	CPPC	28	7.71044e-05
1855	CPPC	P	W	I	S	E	W	L	R	S		C	D	S	F	T	N	C	W	E	L	L	T	CPPC	28	7.71044e-05
1856	CPPC	R	N	N	A	R	E	E	L	N		C	D	S	F	T	N	C	W	E	L	L	T	CPPC	28	7.71044e-05
1857	CPPC	R	N	A	L	F	P	A	E	R	W	C	D	S	F	T	N	C	W	E	L	L	T	CPPC	28	7.71044e-05
1858	CPPC	R	T	E	S	W	M					C	D	S	F	T	N	C	W	E	L	L	T	CPPC	28	7.71044e-05
1859	CPPC	R	P	E	V	T	R	Q	Y	E	S	C	D	S	F	T	N	C	W	E	L	L	T	CPPC	28	7.71044e-05
1860	CPPC	R	D	E	S	V	W					C	D	S	F	T	N	C	W	E	L	L	T	CPPC	28	7.71044e-05
1861	CPPC	R	E	K	G	V	D	S	G	R		C	D	S	F	T	N	C	W	E	L	L	T	CPPC	28	7.71044e-05
1862	CPPC	R	S	E	F	I	A					C	D	S	F	T	N	C	W	E	L	L	T	CPPC	28	7.71044e-05
1863	CPPC	R	S	R	L	G	V	I				C	D	S	F	T	N	C	W	E	L	L	T	CPPC	28	7.71044e-05
1864	CPPC	R	Q	R	L	A						C	D	S	F	T	N	C	W	E	L	L	T	CPPC	28	7.71044e-05
1865	CPPC	R	A	R	G	M	V					C	D	S	F	T	N	C	W	E	L	L	T	CPPC	28	7.71044e-05
1866	CPPC	R	E	Q	R	W	Q					C	D	S	F	T	N	C	W	E	L	L	T	CPPC	28	7.71044e-05
1867	CPPC	R	E	A	W	W						C	D	S	F	T	N	C	W	E	L	L	T	CPPC	28	7.71044e-05
1868	CPPC	L	S	A	V	G	R	E				C	D	S	F	T	N	C	W	E	L	L	T	CPPC	28	7.71044e-05
1869	CPPC	L	L	W	T	E						C	D	S	F	T	N	C	W	E	L	L	T	CPPC	28	7.71044e-05
1870	CPPC	L	*	R	G	H	S	A	G	V	H	C	D	S	F	T	N	C	W	E	L	L	T	CPPC	28	7.71044e-05
1871	CPPC	L	P	D	E	P	T	E	G	N	W	C	D	S	F	T	N	C	W	E	L	L	T	CPPC	28	7.71044e-05
1872	CPPC	L	V	M	E	R	M	L	D	G		C	D	S	F	T	N	C	W	E	L	L	T	CPPC	28	7.71044e-05
1873	CPPC	E	M	K	A	W	R	R	L	E		C	D	S	F	T	N	C	W	E	L	L	T	CPPC	28	7.71044e-05
1874	CPPC	E	L	C	Q	A	E	K	E	P	L	C	D	S	F	T	N	C	W	E	L	L	T	CPPC	28	7.71044e-05
1875	CPPC	E	D	P	E	W	R	T	W	E		C	D	S	F	T	N	C	W	E	L	L	T	CPPC	28	7.71044e-05
1876	CPPC	E	A	V	T	P	T	V	V	R	E	C	D	S	F	T	N	C	W	E	L	L	T	CPPC	28	7.71044e-05
1877	CPPC	E	E	Q	W	T	E	M	L	H		C	D	S	F	T	N	C	W	E	L	L	T	CPPC	28	7.71044e-05
1878	CPPC	E	E	R	G	V	S	A	L	G	V	C	D	S	F	T	N	C	W	E	L	L	T	CPPC	28	7.71044e-05
1879	CPPC	D	H	E	W	K	E	I	E	F	S	C	D	S	F	T	N	C	W	E	L	L	T	CPPC	28	7.71044e-05
1880	CPPC	D	R	F	A	S	E	D	A	W	E	C	D	S	F	T	N	C	W	E	L	L	T	CPPC	28	7.71044e-05
1881	CPPC	D	E	V	R	L	L	Q	V	E	Q	C	D	S	F	T	N	C	W	E	L	L	T	CPPC	28	7.71044e-05
1882	CPPC	D	E	E	Y	W	A					C	D	S	F	T	N	C	W	E	L	L	T	CPPC	28	7.71044e-05
1883	CPPC	D	V	R	E	Y	S	T	I	A	E	C	D	S	F	T	N	C	W	E	L	L	T	CPPC	28	7.71044e-05
1884	CPPC	D	E	R	D	R	L	S				C	D	S	F	T	N	C	W	E	L	L	T	CPPC	28	7.71044e-05
1885	CPPC	D	W	S	R	R	E	L	R	T		C	D	S	F	T	N	C	W	E	L	L	T	CPPC	28	7.71044e-05
1886	CPPC	D	W	L	E	R	I	S	R	L		C	D	S	F	T	N	C	W	E	L	L	T	CPPC	28	7.71044e-05
1887	CPPC	A	E	L	H	G	L	L	E	R		C	D	S	F	T	N	C	W	E	L	L	T	CPPC	28	7.71044e-05
1888	CPPC	A	T	T	Y	W	E	L				C	D	S	F	T	N	C	W	E	L	L	T	CPPC	28	7.71044e-05
1889	CPPC	A	E	W	L	E						C	D	S	F	T	N	C	W	E	L	L	T	CPPC	28	7.71044e-05
1890	CPPC	A	A	W	E	W	V					C	D	S	F	T	N	C	W	E	L	L	T	CPPC	28	7.71044e-05
1891	CPPC	A	W	L	E	L	R	Y	L	L	R	C	D	S	F	T	N	C	W	E	L	L	T	CPPC	28	7.71044e-05
1892	CPPC	G	L	V	F	Y	E	F	V	V		C	D	S	F	T	N	C	W	E	L	L	T	CPPC	28	7.71044e-05
1893	CPPC	G	A	S	Y	P	E					C	D	S	F	T	N	C	W	E	L	L	T	CPPC	28	7.71044e-05
1894	CPPC	G	V	W	W	Q	L	C	W	S	E	C	D	S	F	T	N	C	W	E	L	L	T	CPPC	28	7.71044e-05
1895	CPPC	G	E	D	P	S	I	E				C	D	S	F	T	N	C	W	E	L	L	T	CPPC	28	7.71044e-05
1896	CPPC	G	S	F	W	T	E					C	D	S	F	T	N	C	W	E	L	L	T	CPPC	28	7.71044e-05
1897	CPPC	G	W	G	A	H	H	L	E	R	V	C	D	S	F	T	N	C	W	E	L	L	T	CPPC	28	7.71044e-05
1898	CPPC	G	R	E	S	V	R	W	L	D		C	D	S	F	T	N	C	W	E	L	L	T	CPPC	28	7.71044e-05
1899	CPPC	G	P	I	R	W	P	E				C	D	S	F	T	N	C	W	E	L	L	T	CPPC	28	7.71044e-05
1900	CPPC	G	R	Y	P	T	T	R	Q	M	S	C	D	S	F	T	N	C	W	E	L	L	T	CPPC	28	7.71044e-05
1901	CPPC	G	G	L	A	E	G	F	T	E		C	D	S	F	T	N	C	W	E	L	L	T	CPPC	28	7.71044e-05
1902	CPPC	G	V	V	S	E						C	D	S	F	T	N	C	W	E	L	L	T	CPPC	28	7.71044e-05
1903	CPPC	G	E	R	N	S	H	T				C	D	S	F	T	N	C	W	E	L	L	T	CPPC	28	7.71044e-05
1904	CPPC	G	E	R	G	F	V					C	D	S	F	T	N	C	W	E	L	L	T	CPPC	28	7.71044e-05
1905	CPPC	G	F	R	E	W	A					C	D	S	F	T	N	C	W	E	L	L	T	CPPC	28	7.71044e-05
1906	CPPC	G	F	R	E	L	R					C	D	S	F	T	N	C	W	E	L	L	T	CPPC	28	7.71044e-05
1907	CPPC	V	Q	V	P	E	R					C	D	S	F	T	N	C	W	E	L	L	T	CPPC	28	7.71044e-05
1908	CPPC	V	L	M	W	W	E					C	D	S	F	T	N	C	W	E	L	L	T	CPPC	28	7.71044e-05
1909	CPPC	V	A	R	K	L	M	R				C	D	S	F	T	N	C	W	E	L	L	T	CPPC	28	7.71044e-05
1910	CPPC	V	S	S	E	V	E					C	D	S	F	T	N	C	W	E	L	L	T	CPPC	28	7.71044e-05
1911	CPPC	V	S	E	R	A	V	R	P	S		C	D	S	F	T	N	C	W	E	L	L	T	CPPC	28	7.71044e-05
1912	CPPC	E	I	E	L	R	R	P	V	E		C	D	S	F	T	N	C	W	E	L	L	T	CPPC	28	7.71044e-05
1913	CPPC	E	Q	S	W	R	W	R	W	M		C	D	S	F	T	N	C	W	E	L	L	T	CPPC	28	7.71044e-05
1914	CPPC	E	H	V	E	T	A	K	E	L	R	C	D	S	F	T	N	C	W	E	L	L	T	CPPC	28	7.71044e-05
1915	CPPC	E	R	T	R	V	T	V	I	V	V	C	D	S	F	T	N	C	W	E	L	L	T	CPPC	28	7.71044e-05
1916	CPPC	E	R	D	T	L	L	L	R	L		C	D	S	F	T	N	C	W	E	L	L	T	CPPC	28	7.71044e-05
1917	CPPC	E	A	R	R	G						C	D	S	F	T	N	C	W	E	L	L	T	CPPC	28	7.71044e-05
1918	CPPC	E	Y	R	R	L	S					C	D	S	F	T	N	C	W	E	L	L	T	CPPC	28	7.71044e-05
1919	CPPC	E	Y	L	H	Q	R	E	G	E	F	C	D	S	F	T	N	C	W	E	L	L	T	CPPC	28	7.71044e-05
1920	CPPC	E	Y	G	C	I						C	D	S	F	T	N	C	W	E	L	L	T	CPPC	28	7.71044e-05
1921	CPPC	E	S	R	S	R	L					C	D	S	F	T	N	C	W	E	L	L	T	CPPC	28	7.71044e-05
1922	CPPC	E	L	R	F	K						C	D	S	F	T	N	C	W	E	L	L	T	CPPC	28	7.71044e-05
1923	CPPC	Y	R	F	I	E						C	D	S	F	T	N	C	W	E	L	L	T	CPPC	28	7.71044e-05
1924	CPPC	Y	L	E	W	E	R	S	F	L		C	D	S	F	T	N	C	W	E	L	L	T	CPPC	28	7.71044e-05
1925	CPPC	Y	E	G	S	A	A	E	L	V	R	C	D	S	F	T	N	C	W	E	L	L	T	CPPC	28	7.71044e-05
1926	CPPC	Y	C	S	E	F	G	C				C	D	S	F	T	N	C	W	E	L	L	T	CPPC	28	7.71044e-05
1927	CPPC	S	R	T	T	P	E					C	D	S	F	T	N	C	W	E	L	L	T	CPPC	28	7.71044e-05
1928	CPPC	S	P	G	R	L	L	A	L	A	E	C	D	S	F	T	N	C	W	E	L	L	T	CPPC	28	7.71044e-05
1929	CPPC	S	L	L	T	F	E	W	W	V	G	C	D	S	F	T	N	C	W	E	L	L	T	CPPC	28	7.71044e-05
1930	CPPC	S	A	M	G	D	S	E	W	Y		C	D	S	F	T	N	C	W	E	L	L	T	CPPC	28	7.71044e-05
1931	CPPC	S	E	S	R	V	V	H				C	D	S	F	T	N	C	W	E	L	L	T	CPPC	28	7.71044e-05
1932	CPPC	S	W	L	L	L	E					C	D	S	F	T	N	C	W	E	L	L	T	CPPC	28	7.71044e-05
1933	CPPC	S	Q	N	A	D	T	E	C	S	R	C	D	S	F	T	N	C	W	E	L	L	T	CPPC	28	7.71044e-05
1934	CPPC	S	R	Q	S	V	Y	L	E	Y	A	C	D	S	F	T	N	C	W	E	L	L	T	CPPC	28	7.71044e-05
1935	CPPC	S	G	P	R	P	D	S	M	R	E	C	D	S	F	T	N	C	W	E	L	L	T	CPPC	28	7.71044e-05
1936	CPPC	S	E	V	G	R	A	I	R	W		C	D	S	F	T	N	C	W	E	L	L	T	CPPC	28	7.71044e-05
1937	CPPC	S	W	L	E	S	G	L	Q	L	W	C	D	S	F	T	N	C	W	E	L	L	T	CPPC	28	7.71044e-05
1938	CPPC	S	L	W	R	E						C	D	S	F	T	N	C	W	E	L	L	T	CPPC	28	7.71044e-05
1939	CPPC	W	T	Y	R	V	E					C	D	S	F	T	N	C	W	E	L	L	T	CPPC	28	7.71044e-05
1940	CPPC	W	R	L	E	S	L	A				C	D	S	F	T	N	C	W	E	L	L	T	CPPC	28	7.71044e-05
1941	CPPC	W	R	G	E	L	R	T	L	S	A	C	D	S	F	T	N	C	W	E	L	L	T	CPPC	28	7.71044e-05
1942	CPPC	W	R	W	E	S						C	D	S	F	T	N	C	W	E	L	L	T	CPPC	28	7.71044e-05
1943	CPPC	W	V	L	E	R						C	D	S	F	T	N	C	W	E	L	L	T	CPPC	28	7.71044e-05
1944	CPPC	W	E	I	T	V	K	N	H	E	W	C	D	S	F	T	N	C	W	E	L	L	T	CPPC	28	7.71044e-05
1945	CPPC	W	E	R	V	V	L					C	D	S	F	T	N	C	W	E	L	L	T	CPPC	28	7.71044e-05
1946	CPPC	W	E	W	P	R						C	D	S	F	T	N	C	W	E	L	L	T	CPPC	28	7.71044e-05
1947	CPPC	W	S	W	E	G	E					C	D	S	F	T	N	C	W	E	L	L	T	CPPC	28	7.71044e-05
1948	CPPC	W	S	H	I	S	S	E	S	Y		C	D	S	F	T	N	C	W	E	L	L	T	CPPC	28	7.71044e-05
1949	CPPC	C	T	P	Q	A	E	W				C	D	S	F	T	N	C	W	E	L	L	T	CPPC	28	7.71044e-05
1950	CPPC	C	S	L	G	V	G	A	W	A	E	C	D	S	F	T	N	C	W	E	L	L	T	CPPC	28	7.71044e-05
1951	CPPC	L	G	E	D	S	W	M	W	H	E	C	D	S	F	T	N	C	W	E	L	L	T	CPPC	28	7.71044e-05
1952	CPPC	L	G	E	L	L						C	D	S	F	T	N	C	W	E	L	L	T	CPPC	28	7.71044e-05
1953	CPPC	L	V	A	L	E						C	D	S	F	T	N	C	W	E	L	L	T	CPPC	28	7.71044e-05
1954	CPPC	F	S	L	T	W	Q	S	G	E		C	D	S	F	T	N	C	W	E	L	L	T	CPPC	28	7.71044e-05
1955	CPPC	N	K	Y	G	A	G	P	Q	E		C	D	S	F	T	N	C	W	E	L	L	T	CPPC	27	7.43507e-05
1956	CPPC	N	N	N	R	G	N	E	L	S		C	D	S	F	T	N	C	W	E	L	L	T	CPPC	27	7.43507e-05
1957	CPPC	N	R	I	F	L	S	Y	T	E		C	D	S	F	T	N	C	W	E	L	L	T	CPPC	27	7.43507e-05
1958	CPPC	N	S	K	G	T	T	R	E	D	A	C	D	S	F	T	N	C	W	E	L	L	T	CPPC	27	7.43507e-05
1959	CPPC	N	I	R	F	Q	S	I	T	E		C	D	S	F	T	N	C	W	E	L	L	T	CPPC	27	7.43507e-05
1960	CPPC	N	L	R	T	E	L					C	D	S	F	T	N	C	W	E	L	L	T	CPPC	27	7.43507e-05
1961	CPPC	N	S	P	W	W	T	L	S	E		C	D	S	F	T	N	C	W	E	L	L	T	CPPC	27	7.43507e-05
1962	CPPC	T	T	G	F	P	G	L	H	E		C	D	S	F	T	N	C	W	E	L	L	T	CPPC	27	7.43507e-05
1963	CPPC	T	E	M	H	E	Q	Y	S	E	K	C	D	S	F	T	N	C	W	E	L	L	T	CPPC	27	7.43507e-05
1964	CPPC	T	G	V	T	R	E					C	D	S	F	T	N	C	W	E	L	L	T	CPPC	27	7.43507e-05
1965	CPPC	T	E	R	P	E	A					C	D	S	F	T	N	C	W	E	L	L	T	CPPC	27	7.43507e-05
1966	CPPC	T	E	Y	S	M	V	L	G	L		C	D	S	F	T	N	C	W	E	L	L	T	CPPC	27	7.43507e-05
1967	CPPC	R	E	I	P	G	R	W	E	W		C	D	S	F	T	N	C	W	E	L	L	T	CPPC	27	7.43507e-05
1968	CPPC	R	G	D	A	E	P	R	T	E		C	D	S	F	T	N	C	W	E	L	L	T	CPPC	27	7.43507e-05
1969	CPPC	R	G	G	P	A	R	W	S	S		C	D	S	F	T	N	C	W	E	L	L	T	CPPC	27	7.43507e-05
1970	CPPC	R	S	E	G	V	R	S	L	M	W	C	D	S	F	T	N	C	W	E	L	L	T	CPPC	27	7.43507e-05
1971	CPPC	R	C	G	M	L	E					C	D	S	F	T	N	C	W	E	L	L	T	CPPC	27	7.43507e-05
1972	CPPC	S	M	W	H	S	E					C	D	S	F	T	N	C	W	E	L	L	T	CPPC	27	7.43507e-05
1973	CPPC	S	I	W	E	Q						C	D	S	F	T	N	C	W	E	L	L	T	CPPC	27	7.43507e-05
1974	CPPC	S	R	G	L	E	F					C	D	S	F	T	N	C	W	E	L	L	T	CPPC	27	7.43507e-05
1975	CPPC	S	G	W	G	E						C	D	S	F	T	N	C	W	E	L	L	T	CPPC	27	7.43507e-05
1976	CPPC	M	H	C	S	A	E					C	D	S	F	T	N	C	W	E	L	L	T	CPPC	27	7.43507e-05
1977	CPPC	M	E	W	S	L	M	W	G	F		C	D	S	F	T	N	C	W	E	L	L	T	CPPC	27	7.43507e-05
1978	CPPC	Q	G	M	T	V	C	W	R	E		C	D	S	F	T	N	C	W	E	L	L	T	CPPC	27	7.43507e-05
1979	CPPC	Q	S	E	A	G	H	T	R	E		C	D	S	F	T	N	C	W	E	L	L	T	CPPC	27	7.43507e-05
1980	CPPC	Q	F	V	E	H	G	T	R	L	L	C	D	S	F	T	N	C	W	E	L	L	T	CPPC	27	7.43507e-05
1981	CPPC	H	R	T	Y	S	R	I	E	W	D	C	D	S	F	T	N	C	W	E	L	L	T	CPPC	27	7.43507e-05
1982	CPPC	H	S	E	L	G	E	M	V	E		C	D	S	F	T	N	C	W	E	L	L	T	CPPC	27	7.43507e-05
1983	CPPC	H	P	I	R	V	A	L	L	E	E	C	D	S	F	T	N	C	W	E	L	L	T	CPPC	27	7.43507e-05
1984	CPPC	H	P	V	R	S	G	E				C	D	S	F	T	N	C	W	E	L	L	T	CPPC	27	7.43507e-05
1985	CPPC	H	G	W	V	S	G	G	Q	V	E	C	D	S	F	T	N	C	W	E	L	L	T	CPPC	27	7.43507e-05
1986	CPPC	H	G	E	L	A	Y	V				C	D	S	F	T	N	C	W	E	L	L	T	CPPC	27	7.43507e-05
1987	CPPC	H	E	R	G	D	V	L				C	D	S	F	T	N	C	W	E	L	L	T	CPPC	27	7.43507e-05
1988	CPPC	H	E	Y	G	I	E					C	D	S	F	T	N	C	W	E	L	L	T	CPPC	27	7.43507e-05
1989	CPPC	P	I	R	L	E						C	D	S	F	T	N	C	W	E	L	L	T	CPPC	27	7.43507e-05
1990	CPPC	P	H	P	E	A	T	T	Q	E	L	C	D	S	F	T	N	C	W	E	L	L	T	CPPC	27	7.43507e-05
1991	CPPC	P	P	T	G	E						C	D	S	F	T	N	C	W	E	L	L	T	CPPC	27	7.43507e-05
1992	CPPC	P	R	G	G	E						C	D	S	F	T	N	C	W	E	L	L	T	CPPC	27	7.43507e-05
1993	CPPC	P	V	S	A	E						C	D	S	F	T	N	C	W	E	L	L	T	CPPC	27	7.43507e-05
1994	CPPC	P	E	W	V	W						C	D	S	F	T	N	C	W	E	L	L	T	CPPC	27	7.43507e-05
1995	CPPC	P	H	S	R	L	E	W	G	T		C	D	S	F	T	N	C	W	E	L	L	T	CPPC	27	7.43507e-05
1996	CPPC	P	L	L	L	V	Q	S	A	E		C	D	S	F	T	N	C	W	E	L	L	T	CPPC	27	7.43507e-05
1997	CPPC	P	S	R	P	E	P	T	L	R		C	D	S	F	T	N	C	W	E	L	L	T	CPPC	27	7.43507e-05
1998	CPPC	R	Q	V	E	L	P	Q	P	W	S	C	D	S	F	T	N	C	W	E	L	L	T	CPPC	27	7.43507e-05
1999	CPPC	R	H	K	V	E	P	L	R	G		C	D	S	F	T	N	C	W	E	L	L	T	CPPC	27	7.43507e-05
[truncated: 53,730 more rows]
